# Supplementary material for: Asymmetric hydrogenation of 3H-azepines via catalytic kinetic resolution: access to anti-disubstituted azepanes
Source: Chem Sci. 2026 Mar 27;17(20):10007–14. doi: 10.1039/d6sc01819j (PMC13054887; doi:10.1039/d6sc01819j)
Supplement: SC-017-D6SC01819J-s001 [file SC-017-D6SC01819J-s001.zip]

Archive with 143 entries (132 files):
- Computational Data/
- Computational Data/Computational Data.xlsx
- Computational Data/Conformational Analysis/
- Computational Data/Conformational Analysis/(S)-Int-1/
- Computational Data/Conformational Analysis/(S)-Int-1/Conf-1.xyz
- Computational Data/Conformational Analysis/(S)-Int-1/Conf-10.xyz
- Computational Data/Conformational Analysis/(S)-Int-1/Conf-11.xyz
- Computational Data/Conformational Analysis/(S)-Int-1/Conf-12.xyz
- Computational Data/Conformational Analysis/(S)-Int-1/Conf-13.xyz
- Computational Data/Conformational Analysis/(S)-Int-1/Conf-14.xyz
- Computational Data/Conformational Analysis/(S)-Int-1/Conf-15.xyz
- Computational Data/Conformational Analysis/(S)-Int-1/Conf-16.xyz
- Computational Data/Conformational Analysis/(S)-Int-1/Conf-17.xyz
- Computational Data/Conformational Analysis/(S)-Int-1/Conf-18.xyz
- Computational Data/Conformational Analysis/(S)-Int-1/Conf-19.xyz
- Computational Data/Conformational Analysis/(S)-Int-1/Conf-2.xyz
- Computational Data/Conformational Analysis/(S)-Int-1/Conf-20.xyz
- Computational Data/Conformational Analysis/(S)-Int-1/Conf-21.xyz
- Computational Data/Conformational Analysis/(S)-Int-1/Conf-22.xyz
- Computational Data/Conformational Analysis/(S)-Int-1/Conf-23.xyz
- Computational Data/Conformational Analysis/(S)-Int-1/Conf-24.xyz
- Computational Data/Conformational Analysis/(S)-Int-1/Conf-25.xyz
- Computational Data/Conformational Analysis/(S)-Int-1/Conf-26.xyz
- Computational Data/Conformational Analysis/(S)-Int-1/Conf-27.xyz
- Computational Data/Conformational Analysis/(S)-Int-1/Conf-28.xyz
- Computational Data/Conformational Analysis/(S)-Int-1/Conf-29.xyz
- Computational Data/Conformational Analysis/(S)-Int-1/Conf-3.xyz
- Computational Data/Conformational Analysis/(S)-Int-1/Conf-4.xyz
- Computational Data/Conformational Analysis/(S)-Int-1/Conf-5.xyz
- Computational Data/Conformational Analysis/(S)-Int-1/Conf-6.xyz
- Computational Data/Conformational Analysis/(S)-Int-1/Conf-7.xyz
- Computational Data/Conformational Analysis/(S)-Int-1/Conf-8.xyz
- Computational Data/Conformational Analysis/(S)-Int-1/Conf-9.xyz
- Computational Data/Conformational Analysis/(S)-Int-2/
- Computational Data/Conformational Analysis/(S)-Int-2/Conf-1.xyz
- Computational Data/Conformational Analysis/(S)-Int-2/Conf-10.xyz
- Computational Data/Conformational Analysis/(S)-Int-2/Conf-11.xyz
- Computational Data/Conformational Analysis/(S)-Int-2/Conf-12.xyz
- Computational Data/Conformational Analysis/(S)-Int-2/Conf-13.xyz
- Computational Data/Conformational Analysis/(S)-Int-2/Conf-14.xyz
- Computational Data/Conformational Analysis/(S)-Int-2/Conf-15.xyz
- Computational Data/Conformational Analysis/(S)-Int-2/Conf-16.xyz
- Computational Data/Conformational Analysis/(S)-Int-2/Conf-17.xyz
- Computational Data/Conformational Analysis/(S)-Int-2/Conf-18.xyz
- Computational Data/Conformational Analysis/(S)-Int-2/Conf-19.xyz
- Computational Data/Conformational Analysis/(S)-Int-2/Conf-2.xyz
- Computational Data/Conformational Analysis/(S)-Int-2/Conf-20.xyz
- Computational Data/Conformational Analysis/(S)-Int-2/Conf-21.xyz
- Computational Data/Conformational Analysis/(S)-Int-2/Conf-3.xyz
- Computational Data/Conformational Analysis/(S)-Int-2/Conf-4.xyz
- Computational Data/Conformational Analysis/(S)-Int-2/Conf-5.xyz
- Computational Data/Conformational Analysis/(S)-Int-2/Conf-6.xyz
- Computational Data/Conformational Analysis/(S)-Int-2/Conf-7.xyz
- Computational Data/Conformational Analysis/(S)-Int-2/Conf-8.xyz
- Computational Data/Conformational Analysis/(S)-Int-2/Conf-9.xyz
- Computational Data/Conformational Analysis/(S)-Int-3/
- Computational Data/Conformational Analysis/(S)-Int-3/Conf-1.xyz
- Computational Data/Conformational Analysis/(S)-Int-3/Conf-10.xyz
- Computational Data/Conformational Analysis/(S)-Int-3/Conf-11.xyz
- Computational Data/Conformational Analysis/(S)-Int-3/Conf-12.xyz
- Computational Data/Conformational Analysis/(S)-Int-3/Conf-13.xyz
- Computational Data/Conformational Analysis/(S)-Int-3/Conf-14.xyz
- Computational Data/Conformational Analysis/(S)-Int-3/Conf-2.xyz
- Computational Data/Conformational Analysis/(S)-Int-3/Conf-3.xyz
- Computational Data/Conformational Analysis/(S)-Int-3/Conf-4.xyz
- Computational Data/Conformational Analysis/(S)-Int-3/Conf-5.xyz
- Computational Data/Conformational Analysis/(S)-Int-3/Conf-6.xyz
- Computational Data/Conformational Analysis/(S)-Int-3/Conf-7.xyz
- Computational Data/Conformational Analysis/(S)-Int-3/Conf-8.xyz
- Computational Data/Conformational Analysis/(S)-Int-3/Conf-9.xyz
- Computational Data/Conformational Analysis/(S)-Int-4/
- Computational Data/Conformational Analysis/(S)-Int-4/Conf-1.xyz
- Computational Data/Conformational Analysis/(S)-Int-4/Conf-10.xyz
- Computational Data/Conformational Analysis/(S)-Int-4/Conf-11.xyz
- Computational Data/Conformational Analysis/(S)-Int-4/Conf-12.xyz
- Computational Data/Conformational Analysis/(S)-Int-4/Conf-13.xyz
- Computational Data/Conformational Analysis/(S)-Int-4/Conf-14.xyz
- Computational Data/Conformational Analysis/(S)-Int-4/Conf-15.xyz
- Computational Data/Conformational Analysis/(S)-Int-4/Conf-16.xyz
- Computational Data/Conformational Analysis/(S)-Int-4/Conf-17.xyz
- Computational Data/Conformational Analysis/(S)-Int-4/conf-18.xyz
- Computational Data/Conformational Analysis/(S)-Int-4/Conf-19.xyz
- Computational Data/Conformational Analysis/(S)-Int-4/Conf-2.xyz
- Computational Data/Conformational Analysis/(S)-Int-4/Conf-20.xyz
- Computational Data/Conformational Analysis/(S)-Int-4/Conf-21.xyz
- Computational Data/Conformational Analysis/(S)-Int-4/Conf-22.xyz
- Computational Data/Conformational Analysis/(S)-Int-4/Conf-23.xyz
- Computational Data/Conformational Analysis/(S)-Int-4/Conf-24.xyz
- Computational Data/Conformational Analysis/(S)-Int-4/Conf-3.xyz
- Computational Data/Conformational Analysis/(S)-Int-4/Conf-4.xyz
- Computational Data/Conformational Analysis/(S)-Int-4/Conf-5.xyz
- Computational Data/Conformational Analysis/(S)-Int-4/Conf-6.xyz
- Computational Data/Conformational Analysis/(S)-Int-4/Conf-7.xyz
- Computational Data/Conformational Analysis/(S)-Int-4/Conf-8.xyz
- Computational Data/Conformational Analysis/(S)-Int-4/Conf-9.xyz
- Computational Data/Mechanistic Studies/
- Computational Data/Mechanistic Studies/Mechanism-1_without[P]/
- Computational Data/Mechanistic Studies/Mechanism-1_without[P]/Conf-1.xyz
- Computational Data/Mechanistic Studies/Mechanism-1_without[P]/Conf-10.xyz
- Computational Data/Mechanistic Studies/Mechanism-1_without[P]/Conf-11.xyz
- Computational Data/Mechanistic Studies/Mechanism-1_without[P]/Conf-12.xyz
- Computational Data/Mechanistic Studies/Mechanism-1_without[P]/Conf-13.xyz
- Computational Data/Mechanistic Studies/Mechanism-1_without[P]/Conf-14.xyz
- Computational Data/Mechanistic Studies/Mechanism-1_without[P]/Conf-15.xyz
- Computational Data/Mechanistic Studies/Mechanism-1_without[P]/Conf-2.xyz
- Computational Data/Mechanistic Studies/Mechanism-1_without[P]/Conf-3.xyz
- Computational Data/Mechanistic Studies/Mechanism-1_without[P]/Conf-4.xyz
- Computational Data/Mechanistic Studies/Mechanism-1_without[P]/Conf-5.xyz
- Computational Data/Mechanistic Studies/Mechanism-1_without[P]/Conf-6.xyz
- Computational Data/Mechanistic Studies/Mechanism-1_without[P]/Conf-7.xyz
- Computational Data/Mechanistic Studies/Mechanism-1_without[P]/Conf-8.xyz
- Computational Data/Mechanistic Studies/Mechanism-1_without[P]/Conf-9.xyz
- Computational Data/Mechanistic Studies/Mechanism-1_with[P]/
- Computational Data/Mechanistic Studies/Mechanism-1_with[P]/Conf-1.xyz
- Computational Data/Mechanistic Studies/Mechanism-1_with[P]/Conf-2.xyz
- Computational Data/Mechanistic Studies/Mechanism-1_with[P]/Conf-3.xyz
- Computational Data/Mechanistic Studies/Mechanism-1_with[P]/Conf-4.xyz
- Computational Data/Mechanistic Studies/Mechanism-1_with[P]/Conf-5.xyz
- Computational Data/Mechanistic Studies/Mechanism-1_with[P]/Conf-6.xyz
- Computational Data/Mechanistic Studies/Mechanism-1_with[P]/Conf-7.xyz
- Computational Data/Mechanistic Studies/Mechanism-1_with[P]/Conf-8.xyz
- Computational Data/Mechanistic Studies/Mechanism-2and3_without[P]/
- Computational Data/Mechanistic Studies/Mechanism-2and3_without[P]/Conf-1.xyz
- Computational Data/Mechanistic Studies/Mechanism-2and3_without[P]/Conf-10.xyz
- Computational Data/Mechanistic Studies/Mechanism-2and3_without[P]/Conf-11.xyz
- Computational Data/Mechanistic Studies/Mechanism-2and3_without[P]/Conf-12.xyz
- Computational Data/Mechanistic Studies/Mechanism-2and3_without[P]/Conf-2.xyz
- Computational Data/Mechanistic Studies/Mechanism-2and3_without[P]/Conf-3.xyz
- Computational Data/Mechanistic Studies/Mechanism-2and3_without[P]/Conf-4.xyz
- Computational Data/Mechanistic Studies/Mechanism-2and3_without[P]/Conf-5.xyz
- Computational Data/Mechanistic Studies/Mechanism-2and3_without[P]/Conf-6.xyz
- Computational Data/Mechanistic Studies/Mechanism-2and3_without[P]/Conf-7.xyz
- Computational Data/Mechanistic Studies/Mechanism-2and3_without[P]/Conf-8.xyz
- Computational Data/Mechanistic Studies/Mechanism-2and3_without[P]/Conf-9.xyz
- Computational Data/Mechanistic Studies/Mechanism-2and3_with[P]/
- Computational Data/Mechanistic Studies/Mechanism-2and3_with[P]/Conf-1.xyz
- Computational Data/Mechanistic Studies/Mechanism-2and3_with[P]/Conf-2.xyz
- Computational Data/Mechanistic Studies/Mechanism-2and3_with[P]/Conf-3.xyz
- Computational Data/Mechanistic Studies/Mechanism-2and3_with[P]/Conf-4.xyz
- Computational Data/Mechanistic Studies/Mechanism-2and3_with[P]/Conf-5.xyz
- Computational Data/Mechanistic Studies/Mechanism-2and3_with[P]/Conf-6.xyz
- Computational Data/Mechanistic Studies/Mechanism-2and3_with[P]/Conf-7.xyz
- Computational Data/Mechanistic Studies/Mechanism-2and3_with[P]/Conf-8.xyz
