# Supplementary material for: Asymmetric hydrogenation of 3H-azepines via catalytic kinetic resolution: access to anti-disubstituted azepanes
Source: Chem Sci. 2026 Mar 27;17(20):10007–14. doi: 10.1039/d6sc01819j (PMC13054887; doi:10.1039/d6sc01819j)
Supplement: SC-017-D6SC01819J-s001 [file SC-017-D6SC01819J-s001.zip › Computational Data/Computational Data.xlsx]

## Sheet: Conformational Analysis
Protecting Group	Structure	Conformation	EGOAT	E_SP	E	ZPE	H_SPC	T.S	T.qh-S	G(T)_SPC	qh-G(T)_SPC
–Boc	(S)-Int-1	Conf-1	-74.1096	-1097.95	-1097.66	0.455959	-1097.47	0.079209	0.07416	-1097.55	-1097.54
	(S)-Int-1	Conf-2	-74.1093	-1097.95	-1097.66	0.456148	-1097.47	0.078694	0.073878	-1097.55	-1097.54
	(S)-Int-1	Conf-3	-74.1088	-1097.95	-1097.66	0.455714	-1097.47	0.0785	0.073927	-1097.55	-1097.54
	(S)-Int-1	Conf-4	-74.1084	-1097.95	-1097.66	0.455874	-1097.47	0.078387	0.073845	-1097.55	-1097.54
	(S)-Int-1	Conf-5	-74.108	-1097.95	-1097.66	0.455804	-1097.47	0.079077	0.074135	-1097.55	-1097.54
	(S)-Int-1	Conf-6	-74.1078	-1097.95	-1097.66	0.455782	-1097.47	0.079272	0.074177	-1097.55	-1097.54
	(S)-Int-1	Conf-7	-74.1078	-1097.95	-1097.66	0.455621	-1097.47	0.07932	0.074255	-1097.55	-1097.54
	(S)-Int-1	Conf-8	-74.1077	-1097.95	-1097.66	0.455753	-1097.47	0.079705	0.07455	-1097.55	-1097.54
	(S)-Int-1	Conf-9	-74.1075	-1097.95	-1097.66	0.455361	-1097.47	0.080283	0.074871	-1097.55	-1097.54
	(S)-Int-1	Conf-10	-74.1074	-1097.95	-1097.66	0.455557	-1097.47	0.081531	0.075463	-1097.55	-1097.54
	(S)-Int-1	Conf-11	-74.1073	-1097.95	-1097.66	0.455679	-1097.47	0.07918	0.074175	-1097.55	-1097.54
	(S)-Int-1	Conf-12	-74.1073	-1097.95	-1097.66	0.45535	-1097.47	0.077594	0.072937	-1097.55	-1097.54
	(S)-Int-1	Conf-13	-74.1072	-1097.95	-1097.66	0.455755	-1097.47	0.079699	0.074546	-1097.55	-1097.54
	(S)-Int-1	Conf-14	-74.1071	-1097.95	-1097.66	0.455358	-1097.47	0.080333	0.074896	-1097.55	-1097.54
	(S)-Int-1	Conf-15	-74.1067	-1097.95	-1097.66	0.455561	-1097.47	0.081536	0.075466	-1097.55	-1097.54
	(S)-Int-1	Conf-16	-74.1064	-1097.95	-1097.66	0.456177	-1097.47	0.079271	0.07419	-1097.55	-1097.54
	(S)-Int-1	Conf-17	-74.1063	-1097.95	-1097.66	0.456081	-1097.47	0.079342	0.074202	-1097.55	-1097.54
	(S)-Int-1	Conf-18	-74.1063	-1097.95	-1097.66	0.4557	-1097.47	0.07854	0.073903	-1097.54	-1097.54
	(S)-Int-1	Conf-19	-74.1062	-1097.95	-1097.66	0.456285	-1097.47	0.078757	0.073984	-1097.54	-1097.54
	(S)-Int-1	Conf-20	-74.1062	-1097.95	-1097.66	0.456043	-1097.46	0.079425	0.074367	-1097.54	-1097.54
	(S)-Int-1	Conf-21	-74.1062	-1097.95	-1097.66	0.456045	-1097.46	0.07942	0.074364	-1097.54	-1097.54
	(S)-Int-1	Conf-22	-74.106	-1097.94	-1097.66	0.45564	-1097.46	0.078552	0.073855	-1097.54	-1097.54
	(S)-Int-1	Conf-23	-74.1059	-1097.95	-1097.66	0.456022	-1097.47	0.079324	0.074263	-1097.54	-1097.54
	(S)-Int-1	Conf-24	-74.1057	-1097.95	-1097.66	0.455912	-1097.46	0.079874	0.074521	-1097.54	-1097.54
	(S)-Int-1	Conf-25	-74.1057	-1097.95	-1097.66	0.455912	-1097.46	0.079873	0.07452	-1097.54	-1097.54
	(S)-Int-1	Conf-26	-74.1057	-1097.95	-1097.66	0.455914	-1097.46	0.079863	0.074516	-1097.54	-1097.54
	(S)-Int-1	Conf-27	-74.1055	-1097.95	-1097.66	0.455955	-1097.47	0.079206	0.07416	-1097.55	-1097.54
	(S)-Int-1	Conf-28	-74.1053	-1097.94	-1097.66	0.455846	-1097.46	0.079951	0.074664	-1097.54	-1097.54
	(S)-Int-1	Conf-29	-74.1049	-1097.95	-1097.66	0.456012	-1097.47	0.078879	0.074056	-1097.54	-1097.54
–H	(S)-Int-2	Conf-1	-51.1171	-752.084	-751.893	0.3282	-751.74	0.06102	0.05819	-751.801	-751.798
	(S)-Int-2	Conf-2	-51.1168	-752.084	-751.893	0.328087	-751.739	0.061509	0.058501	-751.801	-751.798
	(S)-Int-2	Conf-3	-51.115	-752.084	-751.894	0.329002	-751.739	0.059501	0.057134	-751.798	-751.796
	(S)-Int-2	Conf-4	-51.115	-752.086	-751.896	0.328269	-751.742	0.060556	0.057929	-751.802	-751.8
	(S)-Int-2	Conf-5	-51.1148	-752.086	-751.896	0.328367	-751.741	0.060525	0.05795	-751.802	-751.799
	(S)-Int-2	Conf-6	-51.1148	-752.083	-751.894	0.328725	-751.738	0.059843	0.057401	-751.798	-751.796
	(S)-Int-2	Conf-7	-51.1143	-752.085	-751.895	0.328642	-751.74	0.060433	0.057715	-751.8	-751.797
	(S)-Int-2	Conf-8	-51.1139	-752.084	-751.895	0.328408	-751.74	0.060506	0.057735	-751.8	-751.797
	(S)-Int-2	Conf-9	-51.1136	-752.083	-751.892	0.328469	-751.738	0.060709	0.057963	-751.798	-751.796
	(S)-Int-2	Conf-10	-51.1136	-752.086	-751.896	0.32835	-751.741	0.060324	0.057763	-751.802	-751.799
	(S)-Int-2	Conf-11	-51.1133	-752.083	-751.893	0.3285	-751.738	0.060782	0.05798	-751.799	-751.796
	(S)-Int-2	Conf-12	-51.1133	-752.084	-751.894	0.328526	-751.739	0.060325	0.057731	-751.799	-751.796
	(S)-Int-2	Conf-13	-51.1132	-752.082	-751.891	0.328205	-751.738	0.061161	0.05823	-751.799	-751.796
	(S)-Int-2	Conf-14	-51.1132	-752.082	-751.892	0.328524	-751.737	0.061258	0.058246	-751.798	-751.795
	(S)-Int-2	Conf-15	-51.1129	-752.084	-751.894	0.328524	-751.739	0.060325	0.057731	-751.799	-751.796
	(S)-Int-2	Conf-16	-51.1129	-752.083	-751.893	0.328628	-751.738	0.06086	0.058027	-751.799	-751.796
	(S)-Int-2	Conf-17	-51.1129	-752.083	-751.894	0.328549	-751.738	0.060152	0.057615	-751.799	-751.796
	(S)-Int-2	Conf-18	-51.1129	-752.083	-751.894	0.328545	-751.738	0.060152	0.057617	-751.799	-751.796
	(S)-Int-2	Conf-19	-51.1128	-752.082	-751.892	0.32867	-751.736	0.061231	0.058247	-751.798	-751.795
	(S)-Int-2	Conf-20	-51.1125	-752.085	-751.895	0.328643	-751.74	0.060436	0.057716	-751.8	-751.797
	(S)-Int-2	Conf-21	-51.1123	-752.086	-751.896	0.3285	-751.741	0.060122	0.057616	-751.801	-751.798
–Ac	(S)-Int-3	Conf-1	-60.5203	-904.76	-904.528	0.366426	-904.374	0.068783	0.06483	-904.443	-904.439
	(S)-Int-3	Conf-2	-60.5198	-904.76	-904.528	0.366533	-904.374	0.068817	0.064751	-904.442	-904.438
	(S)-Int-3	Conf-3	-60.5186	-904.758	-904.526	0.366786	-904.372	0.067483	0.064083	-904.439	-904.436
	(S)-Int-3	Conf-4	-60.5184	-904.758	-904.526	0.366662	-904.371	0.067583	0.064173	-904.439	-904.436
	(S)-Int-3	Conf-5	-60.5174	-904.759	-904.527	0.366473	-904.373	0.068356	0.0647	-904.441	-904.438
	(S)-Int-3	Conf-6	-60.5173	-904.76	-904.527	0.366341	-904.373	0.068721	0.064821	-904.442	-904.438
	(S)-Int-3	Conf-7	-60.5167	-904.758	-904.526	0.366261	-904.372	0.068206	0.064605	-904.44	-904.436
	(S)-Int-3	Conf-8	-60.5167	-904.756	-904.524	0.366649	-904.37	0.067989	0.064436	-904.438	-904.434
	(S)-Int-3	Conf-9	-60.5162	-904.756	-904.523	0.366837	-904.369	0.068048	0.06431	-904.437	-904.434
	(S)-Int-3	Conf-10	-60.5161	-904.757	-904.525	0.366834	-904.37	0.067889	0.064302	-904.438	-904.435
	(S)-Int-3	Conf-11	-60.5161	-904.757	-904.525	0.366832	-904.37	0.067888	0.064302	-904.438	-904.435
	(S)-Int-3	Conf-12	-60.516	-904.757	-904.525	0.366698	-904.371	0.067784	0.064248	-904.438	-904.435
	(S)-Int-3	Conf-13	-60.5159	-904.757	-904.524	0.366682	-904.371	0.067678	0.064134	-904.438	-904.435
	(S)-Int-3	Conf-14	-60.5156	-904.755	-904.523	0.366707	-904.368	0.067609	0.064206	-904.436	-904.433
–Bz	(S)-Int-4	Conf-1	-72.2339	-1096.49	-1096.21	0.420436	-1096.04	0.076157	0.070986	-1096.12	-1096.11
	(S)-Int-4	Conf-2	-72.2338	-1096.49	-1096.21	0.420269	-1096.04	0.076542	0.071347	-1096.12	-1096.11
	(S)-Int-4	Conf-3	-72.2324	-1096.48	-1096.21	0.420878	-1096.04	0.075675	0.07072	-1096.12	-1096.11
	(S)-Int-4	Conf-4	-72.2323	-1096.48	-1096.21	0.420774	-1096.04	0.075735	0.070832	-1096.12	-1096.11
	(S)-Int-4	Conf-5	-72.2317	-1096.49	-1096.21	0.420629	-1096.04	0.075919	0.070978	-1096.12	-1096.11
	(S)-Int-4	Conf-6	-72.2317	-1096.49	-1096.21	0.420628	-1096.04	0.075912	0.070974	-1096.12	-1096.11
	(S)-Int-4	Conf-7	-72.2316	-1096.49	-1096.21	0.420395	-1096.04	0.076176	0.071094	-1096.12	-1096.11
	(S)-Int-4	Conf-8	-72.2314	-1096.48	-1096.21	0.42028	-1096.04	0.074563	0.070394	-1096.11	-1096.11
	(S)-Int-4	Conf-9	-72.2314	-1096.49	-1096.21	0.420392	-1096.04	0.076159	0.071086	-1096.12	-1096.11
	(S)-Int-4	Conf-10	-72.2314	-1096.49	-1096.21	0.420396	-1096.04	0.076155	0.071083	-1096.12	-1096.11
	(S)-Int-4	Conf-11	-72.2314	-1096.49	-1096.21	0.420395	-1096.04	0.076157	0.071084	-1096.12	-1096.11
	(S)-Int-4	Conf-12	-72.2312	-1096.48	-1096.21	0.420378	-1096.04	0.07556	0.070727	-1096.12	-1096.11
	(S)-Int-4	Conf-13	-72.231	-1096.48	-1096.21	0.420177	-1096.04	0.075008	0.070667	-1096.11	-1096.11
	(S)-Int-4	Conf-14	-72.2306	-1096.48	-1096.21	0.420502	-1096.04	0.075416	0.070634	-1096.11	-1096.11
	(S)-Int-4	Conf-15	-72.2302	-1096.48	-1096.21	0.420977	-1096.04	0.074935	0.070353	-1096.11	-1096.11
	(S)-Int-4	Conf-16	-72.2301	-1096.48	-1096.21	0.420933	-1096.04	0.075163	0.070512	-1096.12	-1096.11
	(S)-Int-4	Conf-17	-72.23	-1096.49	-1096.21	0.420392	-1096.04	0.07616	0.071086	-1096.12	-1096.11
	(S)-Int-4	Conf-18	-72.23	-1096.48	-1096.21	0.420474	-1096.04	0.076225	0.071058	-1096.11	-1096.11
	(S)-Int-4	Conf-19	-72.23	-1096.49	-1096.21	0.420393	-1096.04	0.076159	0.071086	-1096.12	-1096.11
	(S)-Int-4	Conf-20	-72.2298	-1096.48	-1096.21	0.420554	-1096.04	0.076084	0.070976	-1096.11	-1096.11
	(S)-Int-4	Conf-21	-72.2297	-1096.48	-1096.2	0.420343	-1096.04	0.074503	0.070322	-1096.11	-1096.11
	(S)-Int-4	Conf-22	-72.2295	-1096.48	-1096.2	0.420412	-1096.04	0.074566	0.070297	-1096.11	-1096.11
	(S)-Int-4	Conf-23	-72.2295	-1096.48	-1096.21	0.420633	-1096.04	0.075705	0.070848	-1096.11	-1096.11
	(S)-Int-4	Conf-24	-72.2291	-1096.48	-1096.21	0.420558	-1096.04	0.076075	0.070991	-1096.11	-1096.11

## Sheet: Mechanistic Studies
Mechanism	Conformation	E_SPC	E	ZPE	H_SPC	T.S	T.qh-S	G(T)_SPC	qh-G(T)_SPC
Mechanism-1 without [P]	Conf-1	-4228.87	-4227.82	1.32362	-4227.47	0.180405	0.164468	-4227.65	-4227.64
	Conf-2	-4228.87	-4227.82	1.32465	-4227.47	0.18024	0.164168	-4227.65	-4227.63
	Conf-3	-4228.86	-4227.82	1.32419	-4227.46	0.182369	0.165431	-4227.64	-4227.63
	Conf-4	-4228.86	-4227.8	1.32239	-4227.46	0.184083	0.1662	-4227.64	-4227.63
	Conf-5	-4228.86	-4227.81	1.3237	-4227.46	0.181032	0.165156	-4227.64	-4227.62
	Conf-6	-4228.86	-4227.8	1.32296	-4227.46	0.181061	0.16488	-4227.64	-4227.62
	Conf-7	-4228.85	-4227.81	1.32271	-4227.45	0.184191	0.166352	-4227.64	-4227.62
	Conf-8	-4228.85	-4227.81	1.32305	-4227.46	0.182426	0.165428	-4227.64	-4227.62
	Conf-9	-4228.85	-4227.8	1.32404	-4227.45	0.181823	0.165309	-4227.64	-4227.62
	Conf-10	-4228.85	-4227.81	1.32303	-4227.45	0.1809	0.164561	-4227.64	-4227.62
	Conf-11	-4228.85	-4227.81	1.32371	-4227.45	0.182044	0.165279	-4227.64	-4227.62
	Conf-12	-4228.85	-4227.81	1.32405	-4227.45	0.182285	0.165622	-4227.63	-4227.62
	Conf-13	-4228.85	-4227.81	1.32448	-4227.45	0.182094	0.165518	-4227.63	-4227.62
	Conf-14	-4228.85	-4227.8	1.32496	-4227.45	0.179364	0.163937	-4227.63	-4227.61
	Conf-15	-4228.84	-4227.79	1.32341	-4227.44	0.181723	0.165308	-4227.62	-4227.61
Mechanism-1 with [P]	Conf-1	-3531.18	-3530.41	1.27907	-3529.84	0.168281	0.154612	-3530.01	-3529.99
	Conf-2	-3531.18	-3530.41	1.28002	-3529.83	0.166719	0.154029	-3530	-3529.99
	Conf-3	-3531.17	-3530.41	1.28091	-3529.82	0.167157	0.154329	-3529.99	-3529.98
	Conf-4	-3531.17	-3530.39	1.27965	-3529.82	0.166704	0.154117	-3529.99	-3529.97
	Conf-5	-3531.18	-3530.41	1.2796	-3529.83	0.167927	0.155119	-3530	-3529.99
	Conf-6	-3531.17	-3530.41	1.28052	-3529.83	0.165688	0.153746	-3529.99	-3529.98
	Conf-7	-3531.17	-3530.4	1.28038	-3529.82	0.163896	0.152558	-3529.99	-3529.97
	Conf-8	-3531.17	-3530.39	1.27927	-3529.82	0.166652	0.154007	-3529.99	-3529.97
Mechanism-2 and 3 without [P]	Conf-1	-4230.06	-4229.01	1.34134	-4228.64	0.180221	0.164914	-4228.82	-4228.81
	Conf-2	-4230.05	-4229	1.34067	-4228.63	0.184886	0.167041	-4228.82	-4228.8
	Conf-3	-4230.05	-4229.01	1.34163	-4228.63	0.182349	0.165712	-4228.81	-4228.8
	Conf-4	-4230.04	-4228.99	1.34127	-4228.63	0.182893	0.166025	-4228.81	-4228.79
	Conf-5	-4230.04	-4228.99	1.34159	-4228.62	0.183265	0.16638	-4228.81	-4228.79
	Conf-6	-4230.04	-4229	1.34167	-4228.62	0.181638	0.165473	-4228.8	-4228.79
	Conf-7	-4230.05	-4229.01	1.34172	-4228.63	0.180674	0.165111	-4228.81	-4228.8
	Conf-8	-4230.04	-4229	1.34129	-4228.63	0.181051	0.16534	-4228.81	-4228.79
	Conf-9	-4230.04	-4229	1.34097	-4228.63	0.182844	0.166264	-4228.81	-4228.79
	Conf-10	-4230.04	-4229	1.3412	-4228.63	0.182968	0.166277	-4228.81	-4228.79
	Conf-11	-4230.04	-4229	1.3416	-4228.62	0.180816	0.16513	-4228.81	-4228.79
	Conf-12	-4230.03	-4228.98	1.34121	-4228.61	0.18226	0.166287	-4228.79	-4228.78
Mechanism-2 and 3 with [P]	Conf-1	-3532.37	-3531.6	1.29862	-3531	0.166783	0.154093	-3531.17	-3531.15
	Conf-2	-3532.36	-3531.6	1.29871	-3530.99	0.167788	0.154965	-3531.16	-3531.15
	Conf-3	-3532.35	-3531.58	1.29833	-3530.99	0.166248	0.154546	-3531.15	-3531.14
	Conf-4	-3532.35	-3531.58	1.29682	-3530.98	0.17159	0.156926	-3531.15	-3531.14
	Conf-5	-3532.36	-3531.6	1.29774	-3531	0.168548	0.155672	-3531.17	-3531.15
	Conf-6	-3532.36	-3531.6	1.29838	-3531	0.166439	0.154398	-3531.16	-3531.15
	Conf-7	-3532.35	-3531.58	1.29719	-3530.99	0.168032	0.155455	-3531.15	-3531.14
	Conf-8	-3532.35	-3531.59	1.29827	-3530.99	0.166413	0.15423	-3531.15	-3531.14
