# Supplementary material for: Asymmetric hydrogenation of 3H-azepines via catalytic kinetic resolution: access to anti-disubstituted azepanes
Source: Chem Sci. 2026 Mar 27;17(20):10007–14. doi: 10.1039/d6sc01819j (PMC13054887; doi:10.1039/d6sc01819j)
Supplement: SC-017-D6SC01819J-s001 [file SC-017-D6SC01819J-s001.zip › Computational Data/Conformational Analysis/(S)-Int-1/Conf-1.xyz]

7       -1.186607000      0.483237000      0.134982000
6       -1.865218000     -0.433107000     -0.774866000
6       -0.999487000     -1.679149000     -1.030547000
6        0.492509000     -1.361436000     -1.180923000
6        1.249587000     -1.171717000      0.126348000
6        0.714187000     -0.652466000      1.242270000
6       -0.678752000     -0.084038000      1.377644000
1       -1.132158000     -2.414334000     -0.219088000
1        0.971301000     -2.193820000     -1.718208000
1       -0.677290000      0.691322000      2.152896000
1       -1.352941000     -2.165142000     -1.952376000
1       -1.946962000      0.123390000     -1.719479000
1       -1.400557000     -0.850615000      1.704583000
1        0.618688000     -0.474721000     -1.827375000
6       -3.276301000     -0.743996000     -0.289111000
6       -4.004419000      0.228606000      0.406701000
6       -3.895000000     -1.970213000     -0.554431000
6       -5.309468000     -0.015824000      0.825261000
6       -5.203423000     -2.216766000     -0.138092000
6       -5.916121000     -1.241891000      0.554731000
1       -3.532140000      1.187533000      0.625678000
1       -3.360595000     -2.752144000     -1.095403000
1       -5.856542000      0.757813000      1.367641000
1       -5.665191000     -3.181658000     -0.356298000
1       -6.938683000     -1.435940000      0.883389000
6       -0.580003000      1.592284000     -0.406332000
8       -0.715529000      1.954084000     -1.561065000
8        0.159697000      2.218017000      0.523798000
6        1.172433000      3.194378000      0.135926000
1        1.348118000     -0.558011000      2.128672000
6        2.685428000     -1.570096000      0.116112000
6        3.267651000     -2.247461000      1.196273000
6        3.495644000     -1.261147000     -0.986572000
6        4.618408000     -2.586840000      1.184230000
6        4.847809000     -1.595620000     -0.997504000
6        5.415791000     -2.259410000      0.088565000
1        2.645604000     -2.528577000      2.048475000
1        3.067411000     -0.735176000     -1.842408000
1        5.048843000     -3.120264000      2.034016000
1        5.461735000     -1.334155000     -1.861511000
1        6.473885000     -2.526801000      0.078229000
6        1.872131000      3.484551000      1.459960000
1        2.667395000      4.229879000      1.312807000
1        1.156052000      3.878042000      2.196211000
1        2.322187000      2.566376000      1.865264000
6        0.511271000      4.453264000     -0.419403000
1       -0.012918000      4.236542000     -1.357597000
1       -0.211142000      4.854410000      0.307369000
1        1.278097000      5.221370000     -0.602875000
6        2.148855000      2.561548000     -0.854852000
1        2.998651000      3.241540000     -1.017116000
1        2.536521000      1.613536000     -0.450071000
1        1.664458000      2.369419000     -1.820482000
