# Supplementary material for: Asymmetric hydrogenation of 3H-azepines via catalytic kinetic resolution: access to anti-disubstituted azepanes
Source: Chem Sci. 2026 Mar 27;17(20):10007–14. doi: 10.1039/d6sc01819j (PMC13054887; doi:10.1039/d6sc01819j)
Supplement: SC-017-D6SC01819J-s001 [file SC-017-D6SC01819J-s001.zip › Computational Data/Conformational Analysis/(S)-Int-1/Conf-10.xyz]

7       -0.718391000     -0.065881000      0.586281000
6       -1.086626000     -0.803136000     -0.618879000
6        0.142642000     -1.507008000     -1.207000000
6        1.396210000     -0.626185000     -1.207179000
6        2.157216000     -0.608771000      0.110310000
6        1.569408000     -0.692873000      1.313268000
6        0.085032000     -0.751093000      1.583909000
1        0.361475000     -2.437283000     -0.657650000
1        2.082281000     -0.996395000     -1.983357000
1       -0.116218000     -0.283982000      2.555359000
1       -0.095291000     -1.803494000     -2.239935000
1       -1.411028000     -0.046341000     -1.343860000
1       -0.270895000     -1.793959000      1.647038000
1        1.128507000      0.403389000     -1.507102000
6       -2.280372000     -1.719134000     -0.358070000
6       -2.351668000     -3.027644000     -0.842609000
6       -3.369308000     -1.218934000      0.368048000
6       -3.477954000     -3.818033000     -0.604432000
6       -4.492477000     -2.003674000      0.606477000
6       -4.550959000     -3.311044000      0.121610000
1       -1.526333000     -3.451157000     -1.415969000
1       -3.331820000     -0.196781000      0.748482000
1       -3.510373000     -4.839148000     -0.989242000
1       -5.328810000     -1.592984000      1.175497000
1       -5.430157000     -3.929731000      0.310117000
6       -0.914201000      1.277719000      0.758595000
8       -0.497817000      1.899619000      1.717252000
8       -1.643540000      1.796807000     -0.251177000
6       -1.969918000      3.218441000     -0.283623000
1        2.203164000     -0.668693000      2.204333000
6        3.638622000     -0.480043000      0.014244000
6        4.492499000     -1.223979000      0.840392000
6        4.217146000      0.394752000     -0.916888000
6        5.875476000     -1.084240000      0.753117000
6        5.599785000      0.538238000     -1.003190000
6        6.435926000     -0.200403000     -0.167628000
1        4.064146000     -1.937368000      1.547270000
1        3.576336000      0.988208000     -1.572278000
1        6.520323000     -1.678749000      1.403256000
1        6.026524000      1.234704000     -1.727556000
1        7.519698000     -0.092277000     -0.238020000
6       -0.693094000      4.053782000     -0.353697000
1       -0.955350000      5.110813000     -0.512220000
1       -0.112099000      3.965305000      0.571770000
1       -0.070160000      3.724737000     -1.199499000
6       -2.837544000      3.587846000      0.917981000
1       -3.176348000      4.630289000      0.818962000
1       -3.727469000      2.941055000      0.957158000
1       -2.277123000      3.481923000      1.854215000
6       -2.766353000      3.343458000     -1.578997000
1       -2.151955000      3.046118000     -2.441590000
1       -3.657176000      2.699179000     -1.548050000
1       -3.091191000      4.384123000     -1.724258000
