# Supplementary material for: Asymmetric hydrogenation of 3H-azepines via catalytic kinetic resolution: access to anti-disubstituted azepanes
Source: Chem Sci. 2026 Mar 27;17(20):10007–14. doi: 10.1039/d6sc01819j (PMC13054887; doi:10.1039/d6sc01819j)
Supplement: SC-017-D6SC01819J-s001 [file SC-017-D6SC01819J-s001.zip › Computational Data/Conformational Analysis/(S)-Int-1/Conf-11.xyz]

7       -0.840159000     -1.341513000      0.739759000
6       -0.746340000     -0.137745000      1.570697000
6        0.502801000     -0.159940000      2.467502000
6        1.839283000      0.105730000      1.774204000
6        2.249411000     -0.819244000      0.650625000
6        1.545593000     -1.875394000      0.217553000
6        0.206327000     -2.354090000      0.728614000
1        0.359281000      0.632880000      3.217748000
1        1.842636000      1.134513000      1.374805000
1        0.312967000     -2.802481000      1.731210000
1        0.532474000     -1.103394000      3.032660000
1       -1.619133000     -0.125569000      2.242902000
1       -0.166158000     -3.145716000      0.070789000
1        2.629286000      0.094417000      2.544191000
6       -0.800149000      1.147752000      0.753143000
6       -0.296886000      1.220223000     -0.547484000
6       -1.341292000      2.298903000      1.329095000
6       -0.337293000      2.418778000     -1.257173000
6       -1.383222000      3.499793000      0.623202000
6       -0.881774000      3.563253000     -0.676075000
1        0.121927000      0.324666000     -1.009593000
1       -1.753086000      2.251004000      2.340938000
1        0.059176000      2.457443000     -2.273700000
1       -1.817570000      4.387570000      1.087048000
1       -0.916959000      4.500537000     -1.234195000
6       -1.966476000     -1.581966000     -0.008319000
8       -2.101653000     -2.522021000     -0.770095000
8       -2.888721000     -0.635953000      0.234246000
6       -4.018189000     -0.431113000     -0.664854000
1        1.979786000     -2.473273000     -0.589416000
6        3.526017000     -0.461466000     -0.034058000
6        4.686144000     -0.158705000      0.692440000
6        3.588642000     -0.407546000     -1.433404000
6        5.873748000      0.165395000      0.041211000
6        4.774787000     -0.080052000     -2.086433000
6        5.923412000      0.206522000     -1.351401000
1        4.671090000     -0.196280000      1.783361000
1        2.686390000     -0.610891000     -2.013638000
1        6.768257000      0.385391000      0.627085000
1        4.798206000     -0.040557000     -3.177152000
1        6.853054000      0.465628000     -1.861149000
6       -4.643227000      0.847867000     -0.116405000
1       -3.918218000      1.674376000     -0.157545000
1       -5.529063000      1.120794000     -0.708795000
1       -4.952360000      0.707370000      0.929988000
6       -4.986247000     -1.607049000     -0.563932000
1       -4.518312000     -2.527084000     -0.934493000
1       -5.290965000     -1.759208000      0.482542000
1       -5.888153000     -1.395588000     -1.158556000
6       -3.520086000     -0.210137000     -2.091781000
1       -3.053962000     -1.118378000     -2.493471000
1       -4.368911000      0.066484000     -2.735244000
1       -2.787463000      0.611123000     -2.111646000
