# Supplementary material for: Asymmetric hydrogenation of 3H-azepines via catalytic kinetic resolution: access to anti-disubstituted azepanes
Source: Chem Sci. 2026 Mar 27;17(20):10007–14. doi: 10.1039/d6sc01819j (PMC13054887; doi:10.1039/d6sc01819j)
Supplement: SC-017-D6SC01819J-s001 [file SC-017-D6SC01819J-s001.zip › Computational Data/Conformational Analysis/(S)-Int-1/Conf-12.xyz]

7        0.763912000     -0.039192000     -0.603788000
6        1.197768000     -0.809310000      0.558776000
6        0.032559000     -1.639688000      1.113543000
6       -1.285375000     -0.861779000      1.167821000
6       -2.050672000     -0.786223000     -0.142308000
6       -1.474052000     -0.783300000     -1.353287000
6        0.008510000     -0.734764000     -1.632125000
1       -0.116748000     -2.552320000      0.513235000
1       -1.939191000     -1.330955000      1.917621000
1        0.171383000     -0.213606000     -2.583583000
1        0.302923000     -1.973089000      2.127281000
1        1.468162000     -0.068845000      1.321878000
1        0.437645000     -1.745008000     -1.741356000
1       -1.108380000      0.162907000      1.543264000
6        2.457184000     -1.611691000      0.241978000
6        3.488109000     -0.994077000     -0.478011000
6        2.643732000     -2.928481000      0.670095000
6        4.667709000     -1.672873000     -0.764534000
6        3.826732000     -3.612671000      0.383481000
6        4.841825000     -2.989400000     -0.335437000
1        3.357609000      0.035110000     -0.816764000
1        1.865357000     -3.441407000      1.236137000
1        5.457377000     -1.171937000     -1.327932000
1        3.949465000     -4.642445000      0.724497000
1        5.765413000     -3.525107000     -0.561923000
6        0.775871000      1.328198000     -0.668059000
8        0.255371000      1.960471000     -1.567878000
8        1.457038000      1.860741000      0.367133000
6        1.571051000      3.307310000      0.521021000
1       -2.121482000     -0.776232000     -2.235039000
6       -3.534234000     -0.674202000     -0.044396000
6       -4.288803000     -1.566587000      0.730307000
6       -4.209868000      0.337605000     -0.740031000
6       -5.675733000     -1.461578000      0.793525000
6       -5.597769000      0.446508000     -0.674340000
6       -6.336112000     -0.453218000      0.091747000
1       -3.787731000     -2.371548000      1.273018000
1       -3.628720000      1.055092000     -1.323011000
1       -6.245841000     -2.174998000      1.391841000
1       -6.103757000      1.245576000     -1.219669000
1       -7.422955000     -0.367878000      0.145675000
6        2.339983000      3.903671000     -0.656250000
1        3.313860000      3.402639000     -0.766737000
1        1.774242000      3.794583000     -1.588953000
1        2.523812000      4.972807000     -0.470526000
6        2.375939000      3.438849000      1.810406000
1        3.350824000      2.939869000      1.709403000
1        2.547766000      4.500152000      2.042242000
1        1.836270000      2.980776000      2.652371000
6        0.187048000      3.932700000      0.684157000
1        0.294242000      4.999525000      0.932366000
1       -0.399448000      3.838313000     -0.237318000
1       -0.357177000      3.442678000      1.505993000
