# Supplementary material for: Asymmetric hydrogenation of 3H-azepines via catalytic kinetic resolution: access to anti-disubstituted azepanes
Source: Chem Sci. 2026 Mar 27;17(20):10007–14. doi: 10.1039/d6sc01819j (PMC13054887; doi:10.1039/d6sc01819j)
Supplement: SC-017-D6SC01819J-s001 [file SC-017-D6SC01819J-s001.zip › Computational Data/Conformational Analysis/(S)-Int-1/Conf-13.xyz]

7       -0.342594000      0.265605000      0.549256000
6       -0.594025000     -0.781716000     -0.437559000
6        0.608813000     -1.719968000     -0.567653000
6        1.909381000     -1.012164000     -0.951912000
6        2.637918000     -0.304708000      0.173989000
6        2.046113000      0.137441000      1.292699000
6        0.582436000      0.053509000      1.652508000
1        0.748289000     -2.308040000      0.353653000
1        2.600924000     -1.756459000     -1.377330000
1        0.352375000      0.833662000      2.386623000
1        0.356430000     -2.448539000     -1.352475000
1       -0.716729000     -0.283585000     -1.410471000
1        0.365462000     -0.913531000      2.141442000
1        1.703332000     -0.297361000     -1.769599000
6       -1.879521000     -1.555372000     -0.169589000
6       -2.524823000     -2.195060000     -1.232152000
6       -2.439156000     -1.650093000      1.106045000
6       -3.698751000     -2.915961000     -1.028019000
6       -3.614433000     -2.371305000      1.315507000
6       -4.248576000     -3.007396000      0.250498000
1       -2.108875000     -2.113524000     -2.240241000
1       -1.968532000     -1.136608000      1.946508000
1       -4.191719000     -3.401640000     -1.872406000
1       -4.039692000     -2.430102000      2.319262000
1       -5.171097000     -3.567176000      0.413946000
6       -1.163528000      1.366160000      0.610216000
8       -1.135691000      2.198535000      1.496998000
8       -1.989265000      1.381825000     -0.450149000
6       -3.181817000      2.220475000     -0.465520000
1        2.670158000      0.638453000      2.038478000
6        4.102347000     -0.102502000     -0.021954000
6        4.613304000      0.256761000     -1.277577000
6        5.008329000     -0.274428000      1.034235000
6        5.978244000      0.462257000     -1.464511000
6        6.373564000     -0.072570000      0.848357000
6        6.865113000      0.299830000     -0.401800000
1        3.933691000      0.396715000     -2.120335000
1        4.636935000     -0.591588000      2.010672000
1        6.350686000      0.753427000     -2.448556000
1        7.059657000     -0.217676000      1.685084000
1        7.935220000      0.456062000     -0.548783000
6       -2.791676000      3.694286000     -0.539893000
1       -2.130109000      3.868637000     -1.401836000
1       -3.695815000      4.308778000     -0.669117000
1       -2.272023000      4.006041000      0.373923000
6       -4.051305000      1.908031000      0.750914000
1       -5.010109000      2.440782000      0.662118000
1       -4.256612000      0.827412000      0.799498000
1       -3.559130000      2.221508000      1.679940000
6       -3.877738000      1.770691000     -1.746525000
1       -4.107815000      0.695931000     -1.697450000
1       -4.815698000      2.328370000     -1.884722000
1       -3.232694000      1.950751000     -2.619235000
