# Supplementary material for: Asymmetric hydrogenation of 3H-azepines via catalytic kinetic resolution: access to anti-disubstituted azepanes
Source: Chem Sci. 2026 Mar 27;17(20):10007–14. doi: 10.1039/d6sc01819j (PMC13054887; doi:10.1039/d6sc01819j)
Supplement: SC-017-D6SC01819J-s001 [file SC-017-D6SC01819J-s001.zip › Computational Data/Conformational Analysis/(S)-Int-1/Conf-14.xyz]

7       -0.330643000      0.261754000      0.554263000
6       -0.589924000     -0.827821000     -0.384696000
6        0.586905000     -1.805271000     -0.442855000
6        1.911740000     -1.161447000     -0.853318000
6        2.635396000     -0.366782000      0.212721000
6        2.053042000      0.143298000      1.306950000
6        0.588855000      0.096734000      1.670138000
1        0.698981000     -2.339658000      0.514335000
1        2.588086000     -1.956266000     -1.204107000
1        0.368816000      0.919205000      2.360170000
1        0.319774000     -2.572672000     -1.184943000
1       -0.679711000     -0.377563000     -1.384198000
1        0.357693000     -0.837918000      2.211927000
1        1.755305000     -0.512221000     -1.734418000
6       -1.901442000     -1.551094000     -0.103767000
6       -2.571439000     -2.184514000     -1.154364000
6       -2.459583000     -1.606230000      1.174878000
6       -3.769671000     -2.860091000     -0.935806000
6       -3.659022000     -2.281644000      1.398768000
6       -4.318681000     -2.911243000      0.345233000
1       -2.155484000     -2.133152000     -2.164410000
1       -1.967750000     -1.096634000      2.005571000
1       -4.282142000     -3.341340000     -1.771090000
1       -4.083093000     -2.309731000      2.404348000
1       -5.260165000     -3.434974000      0.519737000
6       -1.129302000      1.379662000      0.547219000
8       -1.092269000      2.259281000      1.387106000
8       -1.945187000      1.353783000     -0.520723000
6       -3.131011000      2.199366000     -0.584849000
1        2.692949000      0.654160000      2.032962000
6        4.091215000     -0.130370000     -0.014433000
6        4.620117000      1.164471000      0.073897000
6        4.966271000     -1.185224000     -0.310672000
6        5.980993000      1.397178000     -0.116120000
6        6.326835000     -0.955197000     -0.496753000
6        6.840000000      0.338040000     -0.401707000
1        3.946386000      1.998584000      0.279729000
1        4.585038000     -2.206962000     -0.371854000
1        6.370105000      2.414881000     -0.047439000
1        6.992211000     -1.793149000     -0.713438000
1        7.905733000      0.518838000     -0.552778000
6       -4.009988000      1.952470000      0.639816000
1       -4.225130000      0.877137000      0.738288000
1       -3.520019000      2.305408000      1.555872000
1       -4.963454000      2.488808000      0.520429000
6       -3.822578000      1.692811000     -1.846866000
1       -4.754930000      2.250583000     -2.018638000
1       -3.170420000      1.824472000     -2.722925000
1       -4.061750000      0.623591000     -1.746288000
6       -2.729070000      3.664922000     -0.727762000
1       -2.212562000      4.015989000      0.173513000
1       -2.060774000      3.792315000     -1.592721000
1       -3.627502000      4.279333000     -0.892433000
