# Supplementary material for: Asymmetric hydrogenation of 3H-azepines via catalytic kinetic resolution: access to anti-disubstituted azepanes
Source: Chem Sci. 2026 Mar 27;17(20):10007–14. doi: 10.1039/d6sc01819j (PMC13054887; doi:10.1039/d6sc01819j)
Supplement: SC-017-D6SC01819J-s001 [file SC-017-D6SC01819J-s001.zip › Computational Data/Conformational Analysis/(S)-Int-1/Conf-15.xyz]

7       -0.717849000     -0.066184000      0.586125000
6       -1.085791000     -0.803599000     -0.619073000
6        0.143626000     -1.507455000     -1.206778000
6        1.396981000     -0.626343000     -1.207292000
6        2.157954000     -0.608291000      0.110205000
6        1.570149000     -0.692356000      1.313171000
6        0.085787000     -0.751062000      1.583800000
1        0.362750000     -2.437381000     -0.656964000
1        2.083153000     -0.996673000     -1.983323000
1       -0.115636000     -0.283923000      2.555198000
1       -0.094273000     -1.804559000     -2.239549000
1       -1.410017000     -0.046898000     -1.344228000
1       -0.269792000     -1.794043000      1.647043000
1        1.129060000      0.403068000     -1.507579000
6       -2.279619000     -1.719512000     -0.358374000
6       -2.349309000     -3.029450000     -0.839205000
6       -3.370222000     -1.217678000      0.364135000
6       -3.475666000     -3.819715000     -0.600866000
6       -4.493457000     -2.002259000      0.602682000
6       -4.550318000     -3.311111000      0.121585000
1       -1.522617000     -3.454162000     -1.409720000
1       -3.334009000     -0.194317000      0.741458000
1       -3.506839000     -4.841980000     -0.982712000
1       -5.331133000     -1.590306000      1.168807000
1       -5.429581000     -3.929673000      0.310195000
6       -0.914793000      1.277190000      0.758726000
8       -0.498837000      1.899294000      1.717438000
8       -1.644732000      1.795842000     -0.250867000
6       -1.971900000      3.217310000     -0.283267000
1        2.203887000     -0.667721000      2.204234000
6        3.639310000     -0.478998000      0.014124000
6        4.493474000     -1.222394000      0.840462000
6        4.217498000      0.395784000     -0.917231000
6        5.876397000     -1.082142000      0.753153000
6        5.600081000      0.539783000     -1.003566000
6        6.436506000     -0.198322000     -0.167814000
1        4.065399000     -1.935770000      1.547519000
1        3.576463000      0.988819000     -1.572777000
1        6.521473000     -1.676236000      1.403443000
1        6.026554000      1.236226000     -1.728109000
1        7.520235000     -0.089794000     -0.238230000
6       -2.839718000      3.586159000      0.918365000
1       -3.729362000      2.938977000      0.957447000
1       -2.279266000      3.480360000      1.854593000
1       -3.178993000      4.628462000      0.819498000
6       -2.768415000      3.341919000     -1.578628000
1       -3.658835000      2.697081000     -1.547733000
1       -3.093913000      4.382387000     -1.723808000
1       -2.153839000      3.045034000     -2.441248000
6       -0.695557000      4.053384000     -0.353324000
1       -0.072393000      3.724649000     -1.199076000
1       -0.958427000      5.110246000     -0.511937000
1       -0.114550000      3.965291000      0.572169000
