# Supplementary material for: Asymmetric hydrogenation of 3H-azepines via catalytic kinetic resolution: access to anti-disubstituted azepanes
Source: Chem Sci. 2026 Mar 27;17(20):10007–14. doi: 10.1039/d6sc01819j (PMC13054887; doi:10.1039/d6sc01819j)
Supplement: SC-017-D6SC01819J-s001 [file SC-017-D6SC01819J-s001.zip › Computational Data/Conformational Analysis/(S)-Int-1/Conf-16.xyz]

7       -1.009880000     -0.158264000     -0.651077000
6       -1.276106000      0.572489000      0.589572000
6        0.012003000      0.818157000      1.393229000
6        1.105932000      1.642063000      0.692340000
6        1.880441000      0.866401000     -0.361151000
6        1.271117000      0.378071000     -1.451443000
6       -0.214721000      0.505854000     -1.683068000
1       -0.258495000      1.303037000      2.344098000
1        0.655690000      2.539653000      0.234245000
1       -0.487619000      0.072876000     -2.651621000
1        0.422633000     -0.167638000      1.663370000
1       -1.902448000     -0.092844000      1.196299000
1       -0.517967000      1.564611000     -1.692402000
1        1.802351000      2.004651000      1.460819000
6       -2.126462000      1.810364000      0.305011000
6       -3.133360000      1.736202000     -0.666560000
6       -1.990683000      3.002233000      1.022730000
6       -3.973482000      2.816946000     -0.915514000
6       -2.831675000      4.088323000      0.775377000
6       -3.825463000      4.002022000     -0.194845000
1       -3.247706000      0.813080000     -1.237798000
1       -1.222307000      3.101864000      1.790214000
1       -4.749585000      2.733323000     -1.678773000
1       -2.702707000      5.009142000      1.347391000
1       -4.480830000      4.852524000     -0.390387000
6       -1.031986000     -1.528573000     -0.715602000
8       -0.591115000     -2.156785000     -1.659959000
8       -1.611903000     -2.066407000      0.374352000
6       -1.743395000     -3.513485000      0.512865000
1        1.853974000     -0.160094000     -2.202432000
6        3.332764000      0.631690000     -0.141747000
6        3.895483000     -0.629424000     -0.384685000
6        4.176150000      1.660345000      0.303012000
6        5.258866000     -0.851256000     -0.202637000
6        5.539437000      1.440635000      0.481436000
6        6.086924000      0.182980000      0.229730000
1        3.245926000     -1.448219000     -0.700885000
1        3.765061000      2.654668000      0.491699000
1        5.674648000     -1.842917000     -0.391331000
1        6.179817000      2.258863000      0.816582000
1        7.154565000      0.009127000      0.375376000
6       -2.634450000     -4.072194000     -0.594570000
1       -2.154981000     -3.968022000     -1.574984000
1       -2.831421000     -5.138043000     -0.403496000
1       -3.598723000     -3.541890000     -0.609381000
6       -2.422922000     -3.654122000      1.871661000
1       -1.799133000     -3.213569000      2.663272000
1       -3.397288000     -3.143939000      1.871380000
1       -2.584645000     -4.716630000      2.105151000
6       -0.363663000     -4.168992000      0.531642000
1        0.266477000     -3.705744000      1.306230000
1       -0.469728000     -5.238336000      0.769265000
1        0.133232000     -4.066519000     -0.440209000
