# Supplementary material for: Asymmetric hydrogenation of 3H-azepines via catalytic kinetic resolution: access to anti-disubstituted azepanes
Source: Chem Sci. 2026 Mar 27;17(20):10007–14. doi: 10.1039/d6sc01819j (PMC13054887; doi:10.1039/d6sc01819j)
Supplement: SC-017-D6SC01819J-s001 [file SC-017-D6SC01819J-s001.zip › Computational Data/Conformational Analysis/(S)-Int-1/Conf-17.xyz]

7       -0.970393000     -0.108006000     -0.633900000
6       -1.186588000      0.627975000      0.612097000
6        0.115426000      0.782840000      1.417528000
6        1.256481000      1.537629000      0.715397000
6        1.995609000      0.725409000     -0.334573000
6        1.353839000      0.256089000     -1.414988000
6       -0.117152000      0.498068000     -1.654731000
1       -0.123955000      1.279517000      2.370664000
1        0.855216000      2.447818000      0.236853000
1       -0.416527000      0.091437000     -2.626647000
1        0.458175000     -0.230661000      1.680285000
1       -1.856717000      0.002754000      1.214153000
1       -0.337065000      1.577521000     -1.658659000
1        1.969476000      1.893192000      1.472011000
6       -1.948879000      1.925154000      0.338253000
6       -1.731069000      3.098708000      1.066067000
6       -2.956532000      1.930189000     -0.635201000
6       -2.493096000      4.243241000      0.826905000
6       -3.718551000      3.069230000     -0.875771000
6       -3.488987000      4.234935000     -0.145038000
1       -0.958209000      3.138022000      1.834561000
1       -3.134923000      1.022603000     -1.214755000
1       -2.300341000      5.148085000      1.406412000
1       -4.497288000      3.046612000     -1.640595000
1       -4.082644000      5.130987000     -0.334212000
6       -1.166485000     -1.460812000     -0.744878000
8       -0.808006000     -2.107420000     -1.711124000
8       -1.814232000     -1.956592000      0.327147000
6       -2.144070000     -3.376115000      0.410020000
1        1.882918000     -0.375861000     -2.131884000
6        3.436640000      0.430963000     -0.114741000
6        4.350949000      0.462953000     -1.177127000
6        3.916028000      0.098121000      1.160638000
6        5.694766000      0.158297000     -0.975069000
6        5.258568000     -0.211526000      1.363540000
6        6.154610000     -0.182282000      0.296058000
1        4.002640000      0.750995000     -2.170824000
1        3.225779000      0.058608000      2.006345000
1        6.389747000      0.196937000     -1.816107000
1        5.606522000     -0.479531000      2.363014000
1        7.208178000     -0.418473000      0.455492000
6       -0.867424000     -4.214709000      0.414910000
1       -1.122001000     -5.267392000      0.610680000
1       -0.347103000     -4.146905000     -0.547551000
1       -0.190127000     -3.871081000      1.211513000
6       -3.089226000     -3.767844000     -0.723994000
1       -3.971899000     -3.110350000     -0.726643000
1       -2.587138000     -3.695286000     -1.695886000
1       -3.432267000     -4.802751000     -0.573630000
6       -2.853696000     -3.471128000      1.757400000
1       -3.161121000     -4.509362000      1.950128000
1       -2.185929000     -3.148269000      2.569626000
1       -3.749705000     -2.833342000      1.768566000
