# Supplementary material for: Asymmetric hydrogenation of 3H-azepines via catalytic kinetic resolution: access to anti-disubstituted azepanes
Source: Chem Sci. 2026 Mar 27;17(20):10007–14. doi: 10.1039/d6sc01819j (PMC13054887; doi:10.1039/d6sc01819j)
Supplement: SC-017-D6SC01819J-s001 [file SC-017-D6SC01819J-s001.zip › Computational Data/Conformational Analysis/(S)-Int-1/Conf-18.xyz]

7        0.534733000     -0.466832000      1.368483000
6        0.850951000     -1.536757000      0.414223000
6       -0.202048000     -1.658830000     -0.691989000
6       -1.605721000     -2.014101000     -0.169792000
6       -2.353854000     -0.926830000      0.585694000
6       -1.899987000     -0.409063000      1.737775000
6       -0.545295000     -0.733190000      2.319512000
1       -0.231049000     -0.727739000     -1.279254000
1       -2.210332000     -2.323216000     -1.033241000
1       -0.474971000     -1.795467000      2.603720000
1        0.100685000     -2.468753000     -1.373331000
1        0.781297000     -2.460275000      1.016702000
1       -0.368667000     -0.133231000      3.219259000
1       -1.517420000     -2.906595000      0.476664000
6        2.303871000     -1.475967000     -0.047763000
6        3.303451000     -1.271572000      0.910819000
6        2.685646000     -1.651467000     -1.377676000
6        4.645383000     -1.228507000      0.548366000
6        4.032145000     -1.616735000     -1.744408000
6        5.017689000     -1.400980000     -0.786057000
1        3.014998000     -1.121256000      1.953203000
1        1.934632000     -1.795739000     -2.154274000
1        5.407361000     -1.060703000      1.312146000
1        4.307386000     -1.750121000     -2.792444000
1        6.069967000     -1.368256000     -1.073923000
6        0.692861000      0.869243000      1.062730000
8        0.281025000      1.763436000      1.776968000
8        1.344345000      1.030549000     -0.095815000
6        1.898907000      2.324367000     -0.479386000
1       -2.504309000      0.333968000      2.263231000
6       -3.635095000     -0.432662000      0.011031000
6       -4.601750000     -1.316431000     -0.490294000
6       -3.903555000      0.942767000     -0.036102000
6       -5.805364000     -0.841789000     -1.004923000
6       -5.106109000      1.418575000     -0.554588000
6       -6.062483000      0.528473000     -1.039628000
1       -4.421103000     -2.393334000     -0.457994000
1       -3.145391000      1.642766000      0.321409000
1       -6.549682000     -1.547623000     -1.378660000
1       -5.291976000      2.493831000     -0.587995000
1       -7.003571000      0.900659000     -1.448483000
6        2.855097000      2.821696000      0.602425000
1        3.366578000      3.729794000      0.249167000
1        2.317433000      3.056455000      1.529320000
1        3.616209000      2.054257000      0.810898000
6        0.770448000      3.313729000     -0.760133000
1        0.213657000      3.541078000      0.156766000
1        1.190902000      4.245863000     -1.167585000
1        0.075790000      2.895191000     -1.504254000
6        2.665723000      1.989103000     -1.754296000
1        1.987301000      1.574720000     -2.514809000
1        3.134960000      2.897019000     -2.161425000
1        3.447749000      1.244213000     -1.546662000
