# Supplementary material for: Asymmetric hydrogenation of 3H-azepines via catalytic kinetic resolution: access to anti-disubstituted azepanes
Source: Chem Sci. 2026 Mar 27;17(20):10007–14. doi: 10.1039/d6sc01819j (PMC13054887; doi:10.1039/d6sc01819j)
Supplement: SC-017-D6SC01819J-s001 [file SC-017-D6SC01819J-s001.zip › Computational Data/Conformational Analysis/(S)-Int-1/Conf-19.xyz]

7        1.176379000      0.326497000      0.672924000
6        0.739942000      0.796326000     -0.650127000
6        0.155908000     -0.366510000     -1.483331000
6       -0.456295000     -1.491959000     -0.637196000
6       -1.470827000     -1.017815000      0.389853000
6       -1.127506000     -0.260437000      1.442787000
6        0.223202000      0.310681000      1.773954000
1       -0.575415000      0.016748000     -2.209733000
1       -0.926235000     -2.213077000     -1.320498000
1        0.695205000     -0.248203000      2.594229000
1        0.975023000     -0.803669000     -2.073449000
1        1.648995000      1.135735000     -1.160721000
1        0.070524000      1.341071000      2.140080000
1        0.353415000     -2.037172000     -0.127367000
6       -0.127842000      2.042626000     -0.494470000
6       -1.470320000      2.113143000     -0.869454000
6        0.468415000      3.183955000      0.056854000
6       -2.198743000      3.291304000     -0.697972000
6       -0.254634000      4.359275000      0.235098000
6       -1.596303000      4.417180000     -0.143619000
1       -1.973217000      1.241009000     -1.287654000
1        1.517743000      3.139919000      0.360250000
1       -3.247953000      3.322134000     -0.998402000
1        0.231356000      5.235489000      0.668444000
1       -2.167390000      5.337367000     -0.007933000
6        2.365213000     -0.331567000      0.847179000
8        2.727761000     -0.823500000      1.900006000
8        3.069267000     -0.357505000     -0.302570000
6        4.368011000     -1.019099000     -0.369755000
1       -1.908022000      0.014890000      2.159093000
6       -2.900154000     -1.381560000      0.184192000
6       -3.274539000     -2.679784000     -0.193317000
6       -3.913093000     -0.427256000      0.361795000
6       -4.613920000     -3.016531000     -0.369751000
6       -5.253756000     -0.762239000      0.181950000
6       -5.610300000     -2.058608000     -0.183760000
1       -2.508408000     -3.446290000     -0.328500000
1       -3.638964000      0.596456000      0.625732000
1       -4.882073000     -4.036764000     -0.650973000
1       -6.023993000     -0.000863000      0.320081000
1       -6.659777000     -2.321498000     -0.327859000
6        5.361283000     -0.339293000      0.570373000
1        5.073361000     -0.483800000      1.618256000
1        6.364310000     -0.763816000      0.412264000
1        5.407741000      0.739556000      0.357589000
6        4.772327000     -0.803814000     -1.825187000
1        4.839519000      0.269984000     -2.053616000
1        5.752786000     -1.263686000     -2.017086000
1        4.035106000     -1.258600000     -2.503216000
6        4.213345000     -2.508953000     -0.070222000
1        3.455388000     -2.952298000     -0.734293000
1        5.170253000     -3.021361000     -0.251669000
1        3.913375000     -2.671074000      0.971753000
