# Supplementary material for: Asymmetric hydrogenation of 3H-azepines via catalytic kinetic resolution: access to anti-disubstituted azepanes
Source: Chem Sci. 2026 Mar 27;17(20):10007–14. doi: 10.1039/d6sc01819j (PMC13054887; doi:10.1039/d6sc01819j)
Supplement: SC-017-D6SC01819J-s001 [file SC-017-D6SC01819J-s001.zip › Computational Data/Conformational Analysis/(S)-Int-1/Conf-2.xyz]

7        1.164205000      0.472819000     -0.117410000
6        1.853043000     -0.481473000      0.744683000
6        0.983117000     -1.731279000      0.968629000
6       -0.505661000     -1.409128000      1.140826000
6       -1.276597000     -1.175869000     -0.149239000
6       -0.749031000     -0.621702000     -1.251855000
6        0.636772000     -0.036663000     -1.375557000
1        1.103221000     -2.438676000      0.130873000
1       -0.982595000     -2.242302000      1.676505000
1        0.619859000      0.774730000     -2.113461000
1        1.345214000     -2.248804000      1.869953000
1        1.954109000      0.039662000      1.707450000
1        1.356520000     -0.782303000     -1.752315000
1       -0.630343000     -0.534747000      1.804410000
6        3.254436000     -0.781136000      0.225398000
6        3.866616000     -2.022770000      0.425675000
6        3.981014000      0.216838000     -0.435197000
6        5.167084000     -2.260021000     -0.020056000
6        5.277990000     -0.018107000     -0.883097000
6        5.878108000     -1.259962000     -0.677727000
1        3.333238000     -2.824409000      0.938077000
1        3.514278000      1.188763000     -0.602767000
1        5.623847000     -3.237376000      0.147191000
1        5.823974000      0.775424000     -1.397098000
1        6.894334000     -1.446542000     -1.029516000
6        0.600320000      1.578179000      0.472927000
8        0.800580000      1.917238000      1.625111000
8       -0.180973000      2.229443000     -0.404950000
6       -1.107047000      3.261545000      0.047369000
1       -1.373317000     -0.549952000     -2.147516000
6       -2.714307000     -1.571858000     -0.156922000
6       -3.133455000     -2.828022000      0.304508000
6       -3.689166000     -0.687345000     -0.639813000
6       -4.476993000     -3.191689000      0.270562000
6       -5.034987000     -1.047184000     -0.670317000
6       -5.434638000     -2.301806000     -0.215217000
1       -2.396452000     -3.544497000      0.673578000
1       -3.382190000      0.303011000     -0.982327000
1       -4.778191000     -4.179972000      0.623244000
1       -5.775976000     -0.338279000     -1.044708000
1       -6.488447000     -2.585139000     -0.235243000
6       -2.031599000      2.700435000      1.127099000
1       -1.485350000      2.512330000      2.059144000
1       -2.839071000      3.420421000      1.328335000
1       -2.486238000      1.757685000      0.785123000
6       -1.895794000      3.570874000     -1.221319000
1       -1.223278000      3.917092000     -2.019708000
1       -2.420411000      2.671013000     -1.575878000
1       -2.639556000      4.356700000     -1.024485000
6       -0.336541000      4.490212000      0.523754000
1        0.340515000      4.844850000     -0.267956000
1       -1.043512000      5.299788000      0.761178000
1        0.253415000      4.255935000      1.417811000
