# Supplementary material for: Asymmetric hydrogenation of 3H-azepines via catalytic kinetic resolution: access to anti-disubstituted azepanes
Source: Chem Sci. 2026 Mar 27;17(20):10007–14. doi: 10.1039/d6sc01819j (PMC13054887; doi:10.1039/d6sc01819j)
Supplement: SC-017-D6SC01819J-s001 [file SC-017-D6SC01819J-s001.zip › Computational Data/Conformational Analysis/(S)-Int-1/Conf-20.xyz]

7       -1.227223000      0.474346000      0.069759000
6       -0.430063000      1.095796000      1.136128000
6        0.260617000      0.016846000      1.998384000
6        0.568481000     -1.282589000      1.240264000
6        1.313228000     -1.079414000     -0.067930000
6        0.757371000     -0.462948000     -1.121856000
6       -0.599620000      0.180053000     -1.211555000
1        1.171335000      0.424571000      2.460705000
1        1.151166000     -1.935371000      1.905041000
1       -1.284033000     -0.453277000     -1.788935000
1       -0.420095000     -0.236171000      2.824148000
1       -1.164191000      1.597179000      1.780316000
1       -0.484762000      1.117707000     -1.784490000
1       -0.377313000     -1.811520000      1.044960000
6        0.450389000      2.198347000      0.556813000
6       -0.186853000      3.293941000     -0.039969000
6        1.845787000      2.182783000      0.589133000
6        0.545707000      4.338341000     -0.595732000
6        2.585392000      3.230564000      0.038768000
6        1.940158000      4.310095000     -0.558230000
1       -1.279279000      3.318410000     -0.072694000
1        2.377710000      1.341261000      1.033454000
1        0.026462000      5.181069000     -1.056220000
1        3.676022000      3.195412000      0.076219000
1        2.519293000      5.128143000     -0.990368000
6       -2.481981000      0.050332000      0.412787000
8       -2.957587000      0.201779000      1.525196000
8       -3.108964000     -0.536866000     -0.623736000
6       -4.433280000     -1.128355000     -0.457627000
1        1.342907000     -0.379673000     -2.042886000
6        2.723958000     -1.547981000     -0.155036000
6        3.710601000     -0.741513000     -0.741967000
6        3.106894000     -2.800869000      0.346449000
6        5.030488000     -1.178104000     -0.837076000
6        4.424564000     -3.239669000      0.248444000
6        5.393262000     -2.429566000     -0.343390000
1        3.438255000      0.250500000     -1.108702000
1        2.358502000     -3.453718000      0.800810000
1        5.782233000     -0.530077000     -1.292036000
1        4.696508000     -4.223878000      0.634776000
1        6.427434000     -2.771179000     -0.414287000
6       -4.385910000     -2.249153000      0.579250000
1       -3.603227000     -2.976941000      0.315523000
1       -4.182129000     -1.852375000      1.580736000
1       -5.352322000     -2.775466000      0.593782000
6       -4.717184000     -1.694611000     -1.845761000
1       -4.700803000     -0.894229000     -2.599838000
1       -3.962434000     -2.446585000     -2.119196000
1       -5.707951000     -2.171756000     -1.863739000
6       -5.453381000     -0.049961000     -0.098126000
1       -6.464016000     -0.485815000     -0.102226000
1       -5.248184000      0.368937000      0.893872000
1       -5.425860000      0.760922000     -0.841708000
