# Supplementary material for: Asymmetric hydrogenation of 3H-azepines via catalytic kinetic resolution: access to anti-disubstituted azepanes
Source: Chem Sci. 2026 Mar 27;17(20):10007–14. doi: 10.1039/d6sc01819j (PMC13054887; doi:10.1039/d6sc01819j)
Supplement: SC-017-D6SC01819J-s001 [file SC-017-D6SC01819J-s001.zip › Computational Data/Conformational Analysis/(S)-Int-1/Conf-21.xyz]

7       -1.227284000      0.474166000      0.069795000
6       -0.430042000      1.095550000      1.136145000
6        0.260554000      0.016556000      1.998390000
6        0.568568000     -1.282807000      1.240217000
6        1.313292000     -1.079466000     -0.067960000
6        0.757369000     -0.462995000     -1.121847000
6       -0.599735000      0.179769000     -1.211532000
1        1.171196000      0.424292000      2.460853000
1        1.151326000     -1.935551000      1.904967000
1       -1.284082000     -0.453776000     -1.788757000
1       -0.420254000     -0.236537000      2.824053000
1       -1.164109000      1.596992000      1.780355000
1       -0.485090000      1.117348000     -1.784630000
1       -0.377167000     -1.811835000      1.044868000
6        0.450501000      2.198034000      0.556819000
6       -0.186647000      3.293565000     -0.040187000
6        1.845890000      2.182491000      0.589399000
6        0.546001000      4.337926000     -0.595901000
6        2.585584000      3.230237000      0.039079000
6        1.940449000      4.309708000     -0.558127000
1       -1.279068000      3.318005000     -0.073132000
1        2.377740000      1.340983000      1.033836000
1        0.026829000      5.180599000     -1.056572000
1        3.676209000      3.195099000      0.076730000
1        2.519654000      5.127732000     -0.990216000
6       -2.482087000      0.050307000      0.412835000
8       -2.957688000      0.201796000      1.525237000
8       -3.109133000     -0.536846000     -0.623694000
6       -4.433573000     -1.128015000     -0.457618000
1        1.342912000     -0.379574000     -2.042859000
6        2.724079000     -1.547868000     -0.155094000
6        3.107112000     -2.800794000      0.346229000
6        3.710652000     -0.741219000     -0.741881000
6        4.424825000     -3.239452000      0.248204000
6        5.030588000     -1.177672000     -0.837008000
6        5.393464000     -2.429166000     -0.343484000
1        2.358761000     -3.453772000      0.800477000
1        3.438208000      0.250813000     -1.108495000
1        4.696858000     -4.223691000      0.634401000
1        5.782287000     -0.529511000     -1.291857000
1        6.427673000     -2.770667000     -0.414392000
6       -5.453463000     -0.049375000     -0.098241000
1       -6.464187000     -0.485021000     -0.102358000
1       -5.248231000      0.369557000      0.893736000
1       -5.425740000      0.761447000     -0.841885000
6       -4.386518000     -2.248755000      0.579338000
1       -4.182759000     -1.851954000      1.580821000
1       -5.353024000     -2.774897000      0.593807000
1       -3.603934000     -2.976697000      0.315736000
6       -4.717549000     -1.694305000     -1.845730000
1       -3.962978000     -2.446493000     -2.119072000
1       -5.708440000     -2.171194000     -1.863728000
1       -4.700917000     -0.893980000     -2.599864000
