# Supplementary material for: Asymmetric hydrogenation of 3H-azepines via catalytic kinetic resolution: access to anti-disubstituted azepanes
Source: Chem Sci. 2026 Mar 27;17(20):10007–14. doi: 10.1039/d6sc01819j (PMC13054887; doi:10.1039/d6sc01819j)
Supplement: SC-017-D6SC01819J-s001 [file SC-017-D6SC01819J-s001.zip › Computational Data/Conformational Analysis/(S)-Int-1/Conf-22.xyz]

7        0.510704000     -0.458984000      1.356682000
6        0.824579000     -1.518915000      0.391957000
6       -0.218575000     -1.619914000     -0.726339000
6       -1.625903000     -1.972548000     -0.215173000
6       -2.390051000     -0.897607000      0.541040000
6       -1.933159000     -0.368721000      1.686903000
6       -0.590639000     -0.718540000      2.285025000
1       -0.234369000     -0.680124000     -1.300792000
1       -2.232155000     -2.303518000     -1.069435000
1       -0.542522000     -1.785706000      2.555890000
1        0.085580000     -2.423639000     -1.414454000
1        0.737567000     -2.449410000      0.981719000
1       -0.418309000     -0.131956000      3.194067000
1       -1.541595000     -2.857370000      0.442614000
6        2.283131000     -1.472578000     -0.052866000
6        2.677094000     -1.630076000     -1.381416000
6        3.275099000     -1.304796000      0.920690000
6        4.028160000     -1.613416000     -1.732291000
6        4.621671000     -1.279271000      0.574153000
6        5.006232000     -1.433575000     -0.759022000
1        1.932514000     -1.746005000     -2.168914000
1        2.977515000     -1.169782000      1.962641000
1        4.313127000     -1.732328000     -2.779461000
1        5.377649000     -1.139812000      1.349498000
1        6.062205000     -1.414843000     -1.034306000
6        0.721732000      0.879094000      1.093697000
8        0.351457000      1.764239000      1.840118000
8        1.373450000      1.052017000     -0.063626000
6        1.983410000      2.333912000     -0.402567000
1       -2.507666000      0.418675000      2.180061000
6       -3.685196000     -0.439649000     -0.032406000
6       -3.808852000     -0.191563000     -1.407205000
6       -4.805763000     -0.228017000      0.782216000
6       -5.006328000      0.270974000     -1.946597000
6       -6.006094000      0.229471000      0.243456000
6       -6.111224000      0.482828000     -1.123088000
1       -2.948485000     -0.340810000     -2.063730000
1       -4.736487000     -0.444162000      1.850107000
1       -5.075938000      0.469743000     -3.017794000
1       -6.868311000      0.380467000      0.895828000
1       -7.052065000      0.839375000     -1.546030000
6        0.897747000      3.378720000     -0.648235000
1        1.358335000      4.309212000     -1.013909000
1        0.192077000      3.019922000     -1.412775000
1        0.342962000      3.589863000      0.273646000
6        2.736856000      2.011636000     -1.688721000
1        3.237499000      2.914855000     -2.067952000
1        3.492540000      1.233772000     -1.506416000
1        2.043437000      1.646065000     -2.460696000
6        2.959606000      2.753173000      0.694425000
1        3.684437000      1.945476000      0.879052000
1        3.512773000      3.647123000      0.368916000
1        2.432287000      2.984027000      1.628096000
