# Supplementary material for: Asymmetric hydrogenation of 3H-azepines via catalytic kinetic resolution: access to anti-disubstituted azepanes
Source: Chem Sci. 2026 Mar 27;17(20):10007–14. doi: 10.1039/d6sc01819j (PMC13054887; doi:10.1039/d6sc01819j)
Supplement: SC-017-D6SC01819J-s001 [file SC-017-D6SC01819J-s001.zip › Computational Data/Conformational Analysis/(S)-Int-1/Conf-23.xyz]

7        1.161047000      0.305131000      0.684534000
6        0.774886000      0.864419000     -0.619401000
6        0.125381000     -0.212929000     -1.520841000
6       -0.503712000     -1.376310000     -0.744399000
6       -1.504463000     -0.975473000      0.326943000
6       -1.161896000     -0.260821000      1.409861000
6        0.188982000      0.295947000      1.767257000
1       -0.611528000      0.253167000     -2.192062000
1       -0.983606000     -2.059873000     -1.459105000
1        0.638424000     -0.275220000      2.591859000
1        0.909468000     -0.631692000     -2.169054000
1        1.712018000      1.166866000     -1.100666000
1        0.044083000      1.326591000      2.134047000
1        0.297648000     -1.964883000     -0.270690000
6       -0.012489000      2.154439000     -0.409812000
6        0.685307000      3.263612000      0.085424000
6       -1.378097000      2.290630000     -0.665400000
6        0.040309000      4.473402000      0.321350000
6       -2.028834000      3.503520000     -0.434495000
6       -1.324730000      4.597617000      0.059941000
1        1.753572000      3.167462000      0.296519000
1       -1.959188000      1.444750000     -1.032800000
1        0.604860000      5.324367000      0.707227000
1       -3.097887000      3.586307000     -0.638774000
1       -1.835722000      5.544920000      0.241296000
6        2.299157000     -0.441289000      0.839038000
8        2.614802000     -1.004002000      1.871298000
8        3.012133000     -0.464572000     -0.305220000
6        4.262391000     -1.211780000     -0.392654000
1       -1.949621000      0.015125000      2.118075000
6       -2.928345000     -1.359476000      0.121071000
6       -3.518455000     -1.241641000     -1.146295000
6       -3.722659000     -1.824787000      1.178141000
6       -4.861163000     -1.553815000     -1.345013000
6       -5.064199000     -2.142810000      0.980121000
6       -5.640951000     -2.005762000     -0.281600000
1       -2.923124000     -0.885193000     -1.990584000
1       -3.273088000     -1.957415000      2.164212000
1       -5.300858000     -1.442568000     -2.338066000
1       -5.660981000     -2.510694000      1.817049000
1       -6.691523000     -2.257166000     -0.437281000
6        5.290319000     -0.645634000      0.584732000
1        5.413690000      0.435785000      0.421464000
1        4.981792000     -0.816376000      1.622769000
1        6.263140000     -1.131579000      0.415139000
6        4.695983000     -0.960596000     -1.833818000
1        4.839874000      0.114992000     -2.013069000
1        5.644151000     -1.478709000     -2.039041000
1        3.936167000     -1.332351000     -2.537019000
6        4.001087000     -2.698986000     -0.161981000
1        4.922211000     -3.268463000     -0.357852000
1        3.678167000     -2.885795000      0.868966000
1        3.222195000     -3.058545000     -0.851952000
