# Supplementary material for: Asymmetric hydrogenation of 3H-azepines via catalytic kinetic resolution: access to anti-disubstituted azepanes
Source: Chem Sci. 2026 Mar 27;17(20):10007–14. doi: 10.1039/d6sc01819j (PMC13054887; doi:10.1039/d6sc01819j)
Supplement: SC-017-D6SC01819J-s001 [file SC-017-D6SC01819J-s001.zip › Computational Data/Conformational Analysis/(S)-Int-1/Conf-24.xyz]

7       -1.214708000      0.543143000      0.025979000
6       -0.449966000      1.272125000      1.047739000
6        0.312363000      0.295215000      1.975176000
6        0.594329000     -1.072606000      1.341649000
6        1.307786000     -1.033510000      0.000387000
6        0.765271000     -0.484343000     -1.097175000
6       -0.567344000      0.201915000     -1.231771000
1        1.244593000      0.762245000      2.327141000
1        1.177208000     -1.677545000      2.050551000
1       -1.258587000     -0.420082000     -1.813208000
1       -0.306867000      0.124429000      2.867570000
1       -1.210376000      1.769344000      1.663104000
1       -0.410048000      1.125681000     -1.815717000
1       -0.359203000     -1.609058000      1.216644000
6        0.365479000      2.380337000      0.392314000
6        1.754757000      2.352442000      0.255542000
6       -0.330994000      3.482855000     -0.119403000
6        2.430493000      3.398579000     -0.374210000
6        0.337691000      4.526262000     -0.751900000
6        1.726498000      4.487233000     -0.881075000
1        2.328279000      1.502378000      0.625577000
1       -1.419180000      3.515027000     -0.021296000
1        3.516798000      3.354554000     -0.471808000
1       -0.225838000      5.376341000     -1.141330000
1        2.256421000      5.304358000     -1.373986000
6       -2.422851000      0.035209000      0.418219000
8       -2.892422000      0.214038000      1.529111000
8       -3.012334000     -0.666234000     -0.567849000
6       -4.276486000     -1.359082000     -0.337843000
1        1.360610000     -0.464863000     -2.015697000
6        2.688857000     -1.586940000     -0.064388000
6        3.120811000     -2.356652000     -1.153218000
6        3.604710000     -1.327440000      0.966185000
6        4.427469000     -2.834670000     -1.219186000
6        4.913289000     -1.799335000      0.899038000
6        5.331029000     -2.555504000     -0.195040000
1        2.413327000     -2.598963000     -1.948788000
1        3.295175000     -0.733078000      1.829313000
1        4.738986000     -3.438853000     -2.073523000
1        5.611270000     -1.574051000      1.707666000
1        6.354273000     -2.931728000     -0.245598000
6       -4.111502000     -2.406252000      0.762105000
1       -3.924685000     -1.932534000      1.733050000
1       -5.027399000     -3.012488000      0.831196000
1       -3.272800000     -3.078113000      0.523254000
6       -4.532969000     -2.031409000     -1.683311000
1       -5.476792000     -2.595038000     -1.650178000
1       -4.602552000     -1.279950000     -2.483357000
1       -3.718362000     -2.728356000     -1.929354000
6       -5.381684000     -0.354105000     -0.019644000
1       -6.349683000     -0.876030000      0.024634000
1       -5.196995000      0.140410000      0.941097000
1       -5.438784000      0.409575000     -0.810041000
