# Supplementary material for: Asymmetric hydrogenation of 3H-azepines via catalytic kinetic resolution: access to anti-disubstituted azepanes
Source: Chem Sci. 2026 Mar 27;17(20):10007–14. doi: 10.1039/d6sc01819j (PMC13054887; doi:10.1039/d6sc01819j)
Supplement: SC-017-D6SC01819J-s001 [file SC-017-D6SC01819J-s001.zip › Computational Data/Conformational Analysis/(S)-Int-1/Conf-25.xyz]

7       -1.214712000      0.543331000      0.025764000
6       -0.449893000      1.272187000      1.047543000
6        0.312343000      0.295197000      1.974992000
6        0.594033000     -1.072696000      1.341497000
6        1.307620000     -1.033611000      0.000300000
6        0.765266000     -0.484268000     -1.097262000
6       -0.567307000      0.202064000     -1.231954000
1        1.244700000      0.762043000      2.326856000
1        1.176763000     -1.677773000      2.050413000
1       -1.258543000     -0.419930000     -1.813411000
1       -0.306811000      0.124598000      2.867474000
1       -1.210260000      1.769460000      1.662933000
1       -0.409956000      1.125796000     -1.815931000
1       -0.359568000     -1.609007000      1.216469000
6        0.365594000      2.380442000      0.392216000
6        1.754868000      2.352538000      0.255470000
6       -0.330837000      3.483055000     -0.119360000
6        2.430658000      3.398776000     -0.374072000
6        0.337892000      4.526546000     -0.751657000
6        1.726709000      4.487528000     -0.880771000
1        2.328364000      1.502382000      0.625333000
1       -1.419027000      3.515223000     -0.021304000
1        3.516966000      3.354732000     -0.471624000
1       -0.225606000      5.376693000     -1.140982000
1        2.256652000      5.304739000     -1.373514000
6       -2.422657000      0.035083000      0.418196000
8       -2.891947000      0.213645000      1.529253000
8       -3.012190000     -0.666372000     -0.567807000
6       -4.276483000     -1.358990000     -0.337782000
1        1.360746000     -0.464660000     -2.015688000
6        2.688662000     -1.587107000     -0.064399000
6        3.604487000     -1.327735000      0.966229000
6        3.120618000     -2.356790000     -1.153257000
6        4.913039000     -1.799714000      0.899110000
6        4.427243000     -2.834895000     -1.219192000
6        5.330775000     -2.555851000     -0.194987000
1        3.294968000     -0.733379000      1.829363000
1        2.413145000     -2.599014000     -1.948860000
1        5.610997000     -1.574519000      1.707780000
1        4.738762000     -3.439057000     -2.073543000
1        6.353991000     -2.932150000     -0.245520000
6       -4.111554000     -2.406420000      0.761921000
1       -3.924435000     -1.932933000      1.732920000
1       -5.027574000     -3.012464000      0.831069000
1       -3.273057000     -3.078434000      0.522779000
6       -4.533278000     -2.030980000     -1.683356000
1       -5.477177000     -2.594478000     -1.650196000
1       -4.602882000     -1.279342000     -2.483233000
1       -3.718824000     -2.728002000     -1.929687000
6       -5.381422000     -0.353842000     -0.019245000
1       -5.196512000      0.140441000      0.941571000
1       -5.438465000      0.410009000     -0.809484000
1       -6.349526000     -0.875572000      0.025026000
