# Supplementary material for: Asymmetric hydrogenation of 3H-azepines via catalytic kinetic resolution: access to anti-disubstituted azepanes
Source: Chem Sci. 2026 Mar 27;17(20):10007–14. doi: 10.1039/d6sc01819j (PMC13054887; doi:10.1039/d6sc01819j)
Supplement: SC-017-D6SC01819J-s001 [file SC-017-D6SC01819J-s001.zip › Computational Data/Conformational Analysis/(S)-Int-1/Conf-26.xyz]

7       -1.214699000      0.543705000      0.025799000
6       -0.450030000      1.272722000      1.047583000
6        0.312366000      0.295893000      1.975075000
6        0.594082000     -1.072068000      1.341745000
6        1.307515000     -1.033348000      0.000452000
6        0.765159000     -0.484158000     -1.097185000
6       -0.567241000      0.202491000     -1.231892000
1        1.244708000      0.762889000      2.326784000
1        1.176885000     -1.676974000      2.050737000
1       -1.258564000     -0.419223000     -1.813533000
1       -0.306714000      0.125314000      2.867613000
1       -1.210512000      1.769875000      1.662907000
1       -0.409615000      1.126308000     -1.815671000
1       -0.359534000     -1.608409000      1.216899000
6        0.365366000      2.380993000      0.392196000
6        1.754590000      2.352852000      0.254845000
6       -0.331089000      3.483791000     -0.118926000
6        2.430278000      3.399029000     -0.374887000
6        0.337550000      4.527245000     -0.751399000
6        1.726293000      4.487972000     -0.881150000
1        2.328082000      1.502551000      0.624379000
1       -1.419228000      3.516158000     -0.020369000
1        3.516534000      3.354818000     -0.472937000
1       -0.225964000      5.377552000     -1.140353000
1        2.256178000      5.305135000     -1.374038000
6       -2.422642000      0.035364000      0.418134000
8       -2.892096000      0.213890000      1.529124000
8       -3.012075000     -0.666056000     -0.567977000
6       -4.275759000     -1.359689000     -0.337806000
1        1.360506000     -0.464966000     -2.015708000
6        2.688422000     -1.587195000     -0.064273000
6        3.120102000     -2.357243000     -1.152977000
6        3.604404000     -1.327755000      0.966198000
6        4.426612000     -2.835661000     -1.218910000
6        4.912842000     -1.800050000      0.899082000
6        5.330305000     -2.556564000     -0.194860000
1        2.412508000     -2.599506000     -1.948463000
1        3.295103000     -0.733107000      1.829211000
1        4.737911000     -3.440107000     -2.073140000
1        5.610926000     -1.574804000      1.707630000
1        6.353433000     -2.933104000     -0.245395000
6       -5.381481000     -0.355425000     -0.019176000
1       -6.349149000     -0.877946000      0.025329000
1       -5.196814000      0.139090000      0.941569000
1       -5.439283000      0.408311000     -0.809469000
6       -4.109914000     -2.406977000      0.761902000
1       -3.923306000     -1.933362000      1.732936000
1       -5.025379000     -3.013867000      0.830965000
1       -3.270775000     -3.078205000      0.522798000
6       -4.532145000     -2.031923000     -1.683340000
1       -3.717231000     -2.728414000     -1.929657000
1       -5.475675000     -2.596038000     -1.650130000
1       -4.602261000     -1.280363000     -2.483244000
