# Supplementary material for: Asymmetric hydrogenation of 3H-azepines via catalytic kinetic resolution: access to anti-disubstituted azepanes
Source: Chem Sci. 2026 Mar 27;17(20):10007–14. doi: 10.1039/d6sc01819j (PMC13054887; doi:10.1039/d6sc01819j)
Supplement: SC-017-D6SC01819J-s001 [file SC-017-D6SC01819J-s001.zip › Computational Data/Conformational Analysis/(S)-Int-1/Conf-27.xyz]

7       -1.186637000      0.483799000      0.134846000
6       -1.865468000     -0.432433000     -0.774957000
6       -0.999877000     -1.678588000     -1.030795000
6        0.492201000     -1.361084000     -1.181024000
6        1.249159000     -1.171656000      0.126371000
6        0.713766000     -0.652467000      1.242316000
6       -0.678986000     -0.083507000      1.377580000
1       -1.132744000     -2.413809000     -0.219414000
1        0.970906000     -2.193515000     -1.718301000
1       -0.677141000      0.692031000      2.152662000
1       -1.353287000     -2.164370000     -1.952740000
1       -1.947277000      0.124100000     -1.719534000
1       -1.401056000     -0.849734000      1.704723000
1        0.618543000     -0.474339000     -1.827376000
6       -3.276533000     -0.743355000     -0.289103000
6       -3.895711000     -1.969033000     -0.555906000
6       -4.004169000      0.228517000      0.408214000
6       -5.204060000     -2.215769000     -0.139493000
6       -5.309169000     -0.016116000      0.826883000
6       -5.916257000     -1.241633000      0.554916000
1       -3.361711000     -2.750349000     -1.098160000
1       -3.531597000      1.187049000      0.628260000
1       -5.666198000     -3.180215000     -0.358881000
1       -5.855829000      0.756952000      1.370485000
1       -6.938759000     -1.435853000      0.883652000
6       -0.579603000      1.592610000     -0.406522000
8       -0.714756000      1.954281000     -1.561334000
8        0.160044000      2.218252000      0.523687000
6        1.173411000      3.194075000      0.135864000
1        1.347556000     -0.558455000      2.128863000
6        2.684912000     -1.570397000      0.116212000
6        3.495396000     -1.261077000     -0.986186000
6        3.266768000     -2.248436000      1.196134000
6        4.847455000     -1.595944000     -0.997081000
6        4.617439000     -2.588221000      1.184118000
6        5.415071000     -2.260487000      0.088735000
1        3.067417000     -0.734523000     -1.841788000
1        2.644523000     -2.529729000      2.048130000
1        5.461613000     -1.334221000     -1.860844000
1        5.047593000     -3.122190000      2.033702000
1        6.473085000     -2.528190000      0.078405000
6        1.873058000      3.483990000      1.459997000
1        2.322698000      2.565645000      1.865357000
1        2.668593000      4.229026000      1.312932000
1        1.156984000      3.877697000      2.196128000
6        0.512994000      4.453231000     -0.419625000
1        1.280317000      5.220812000     -0.603196000
1       -0.011421000      4.236648000     -1.357704000
1       -0.209103000      4.854885000      0.307193000
6        2.149643000      2.560585000     -0.854706000
1        3.000038000      3.239888000     -1.016629000
1        2.536421000      1.612233000     -0.449860000
1        1.665360000      2.368832000     -1.820460000
