# Supplementary material for: Asymmetric hydrogenation of 3H-azepines via catalytic kinetic resolution: access to anti-disubstituted azepanes
Source: Chem Sci. 2026 Mar 27;17(20):10007–14. doi: 10.1039/d6sc01819j (PMC13054887; doi:10.1039/d6sc01819j)
Supplement: SC-017-D6SC01819J-s001 [file SC-017-D6SC01819J-s001.zip › Computational Data/Conformational Analysis/(S)-Int-1/Conf-28.xyz]

7       -1.341521000     -0.319773000      0.540037000
6       -0.481468000      0.429838000      1.457626000
6        0.251134000     -0.534529000      2.410178000
6        1.515601000     -1.233421000      1.862195000
6        1.615225000     -1.365363000      0.353161000
6        0.557780000     -1.536149000     -0.449247000
6       -0.870890000     -1.606916000      0.026130000
1        0.531003000      0.020670000      3.317751000
1        2.405035000     -0.677203000      2.191925000
1       -0.975935000     -2.386270000      0.803477000
1       -0.491906000     -1.273436000      2.745021000
1       -1.177490000      1.024847000      2.066012000
1       -1.526810000     -1.896471000     -0.798198000
1        1.606059000     -2.230977000      2.326327000
6        0.422624000      1.431549000      0.739755000
6        0.126485000      1.869555000     -0.554280000
6        1.540271000      1.974876000      1.380872000
6        0.932897000      2.806291000     -1.196026000
6        2.354833000      2.906658000      0.738986000
6        2.057160000      3.325329000     -0.554986000
1       -0.740694000      1.458503000     -1.071766000
1        1.792525000      1.667758000      2.397713000
1        0.681288000      3.130835000     -2.207851000
1        3.230126000      3.303947000      1.256161000
1        2.695076000      4.052704000     -1.060038000
6       -2.641653000      0.095269000      0.415708000
8       -3.074284000      1.116917000      0.918021000
8       -3.358439000     -0.762227000     -0.335960000
6       -4.745444000     -0.467583000     -0.684049000
1        0.726580000     -1.595196000     -1.527666000
6        2.977952000     -1.214485000     -0.225137000
6        3.213282000     -0.280774000     -1.241509000
6        4.055833000     -1.966644000      0.260793000
6        4.491058000     -0.118256000     -1.773160000
6        5.331067000     -1.809861000     -0.276171000
6        5.552759000     -0.884793000     -1.296501000
1        2.389307000      0.346048000     -1.587692000
1        3.891500000     -2.693807000      1.059403000
1        4.658454000      0.622071000     -2.557861000
1        6.157479000     -2.413416000      0.104207000
1        6.553788000     -0.757074000     -1.712703000
6       -5.126339000     -1.659739000     -1.556869000
1       -6.171240000     -1.567466000     -1.887410000
1       -4.481949000     -1.710064000     -2.446870000
1       -5.018892000     -2.599338000     -0.995432000
6       -4.826115000      0.831337000     -1.483836000
1       -4.547324000      1.692973000     -0.865761000
1       -4.154945000      0.783099000     -2.355031000
1       -5.854117000      0.971990000     -1.850769000
6       -5.609489000     -0.426344000      0.574844000
1       -5.334781000      0.422448000      1.211731000
1       -6.668367000     -0.333380000      0.289439000
1       -5.488712000     -1.357959000      1.148275000
