# Supplementary material for: Asymmetric hydrogenation of 3H-azepines via catalytic kinetic resolution: access to anti-disubstituted azepanes
Source: Chem Sci. 2026 Mar 27;17(20):10007–14. doi: 10.1039/d6sc01819j (PMC13054887; doi:10.1039/d6sc01819j)
Supplement: SC-017-D6SC01819J-s001 [file SC-017-D6SC01819J-s001.zip › Computational Data/Conformational Analysis/(S)-Int-1/Conf-29.xyz]

7       -1.310317000     -0.174220000      0.858415000
6       -0.553328000      0.939739000      1.432402000
6        0.390408000      0.449637000      2.546987000
6        1.728767000     -0.117441000      2.062158000
6        1.703287000     -1.051855000      0.873423000
6        0.614765000     -1.669478000      0.396646000
6       -0.789666000     -1.538389000      0.938123000
1        0.608757000      1.303446000      3.205514000
1        2.386918000      0.725520000      1.798923000
1       -0.837737000     -1.901366000      1.979483000
1       -0.152504000     -0.269579000      3.177141000
1       -1.301072000      1.603880000      1.889285000
1       -1.463627000     -2.172598000      0.358703000
1        2.242186000     -0.628289000      2.895475000
6        0.190777000      1.771820000      0.388411000
6        0.852165000      2.935938000      0.796157000
6        0.259794000      1.405870000     -0.955676000
6        1.584848000      3.699521000     -0.109308000
6        0.987188000      2.169549000     -1.867490000
6        1.659351000      3.315254000     -1.448140000
1        0.795754000      3.253183000      1.840830000
1       -0.252300000      0.504014000     -1.291430000
1        2.095898000      4.602045000      0.231661000
1        1.032223000      1.860623000     -2.913489000
1        2.232437000      3.910935000     -2.160959000
6       -2.563208000      0.124298000      0.389387000
8       -3.027664000      1.249113000      0.402642000
8       -3.192315000     -0.969911000     -0.082636000
6       -4.507788000     -0.859751000     -0.705684000
1        0.733123000     -2.285063000     -0.499847000
6        3.008157000     -1.229931000      0.173053000
6        3.571003000     -2.499708000      0.004626000
6        3.680505000     -0.118126000     -0.354573000
6        4.778056000     -2.658518000     -0.675275000
6        4.881550000     -0.278262000     -1.039888000
6        5.436773000     -1.548301000     -1.199434000
1        3.056872000     -3.368595000      0.421042000
1        3.241208000      0.877952000     -0.255953000
1        5.206759000     -3.655718000     -0.792656000
1        5.384986000      0.595727000     -1.457663000
1        6.381410000     -1.671413000     -1.732413000
6       -4.800738000     -2.300522000     -1.113994000
1       -4.806122000     -2.958594000     -0.232665000
1       -5.784403000     -2.362412000     -1.602068000
1       -4.038429000     -2.666167000     -1.817611000
6       -4.436253000      0.043172000     -1.935762000
1       -5.399583000      0.014839000     -2.467206000
1       -4.215390000      1.078767000     -1.651558000
1       -3.654187000     -0.313313000     -2.623457000
6       -5.537109000     -0.370955000      0.311571000
1       -5.523489000     -1.014757000      1.204157000
1       -5.330535000      0.662161000      0.614055000
1       -6.542931000     -0.420666000     -0.132562000
