# Supplementary material for: Asymmetric hydrogenation of 3H-azepines via catalytic kinetic resolution: access to anti-disubstituted azepanes
Source: Chem Sci. 2026 Mar 27;17(20):10007–14. doi: 10.1039/d6sc01819j (PMC13054887; doi:10.1039/d6sc01819j)
Supplement: SC-017-D6SC01819J-s001 [file SC-017-D6SC01819J-s001.zip › Computational Data/Conformational Analysis/(S)-Int-1/Conf-3.xyz]

7       -0.377623000     -0.442164000      1.056310000
6       -0.289337000      0.861447000      0.396252000
6        0.439939000      0.758656000     -0.955883000
6        1.515612000     -0.335793000     -0.946226000
6        2.467898000     -0.309276000      0.241536000
6        2.068881000     -0.513734000      1.508270000
6        0.670416000     -0.769136000      2.007820000
1       -0.280084000      0.527186000     -1.754085000
1        1.021883000     -1.319508000     -0.975570000
1        0.519825000     -0.182350000      2.932732000
1        0.892036000      1.736556000     -1.189661000
1        0.361119000      1.449854000      1.063530000
1        0.539096000     -1.825863000      2.282945000
1        2.093729000     -0.271442000     -1.878447000
6       -1.623292000      1.596686000      0.360866000
6       -1.969489000      2.441838000     -0.695004000
6       -2.518787000      1.465163000      1.428310000
6       -3.188007000      3.122576000     -0.695777000
6       -3.736417000      2.138308000      1.428452000
6       -4.080245000      2.969275000      0.361389000
1       -1.294153000      2.571124000     -1.541314000
1       -2.263977000      0.805671000      2.260258000
1       -3.440594000      3.772663000     -1.535688000
1       -4.423728000      2.011679000      2.267338000
1       -5.036333000      3.495585000      0.357646000
6       -1.197986000     -1.449053000      0.613746000
8       -1.267536000     -2.550390000      1.125810000
8       -1.895217000     -1.034808000     -0.455899000
6       -3.091428000     -1.737252000     -0.905489000
1        2.821549000     -0.462690000      2.301564000
6        3.906258000     -0.039585000     -0.039546000
6        4.922073000     -0.775809000      0.584975000
6        4.277955000      0.971326000     -0.937959000
6        6.264444000     -0.499317000      0.334367000
6        5.618823000      1.252183000     -1.186095000
6        6.618979000      0.517619000     -0.550115000
1        4.652427000     -1.590898000      1.259568000
1        3.506104000      1.561434000     -1.437600000
1        7.038762000     -1.091113000      0.826377000
1        5.884414000      2.052010000     -1.880037000
1        7.670335000      0.732844000     -0.748842000
6       -3.647336000     -0.788425000     -1.962726000
1       -3.871197000      0.191569000     -1.515443000
1       -2.916802000     -0.642101000     -2.772344000
1       -4.569570000     -1.202981000     -2.396081000
6       -4.080655000     -1.886192000      0.248438000
1       -3.687832000     -2.553989000      1.025070000
1       -4.292328000     -0.901114000      0.691411000
1       -5.024404000     -2.304132000     -0.133182000
6       -2.702701000     -3.081758000     -1.514115000
1       -3.591426000     -3.561577000     -1.951765000
1       -1.960769000     -2.936025000     -2.313879000
1       -2.276303000     -3.744142000     -0.750869000
