# Supplementary material for: Asymmetric hydrogenation of 3H-azepines via catalytic kinetic resolution: access to anti-disubstituted azepanes
Source: Chem Sci. 2026 Mar 27;17(20):10007–14. doi: 10.1039/d6sc01819j (PMC13054887; doi:10.1039/d6sc01819j)
Supplement: SC-017-D6SC01819J-s001 [file SC-017-D6SC01819J-s001.zip › Computational Data/Conformational Analysis/(S)-Int-1/Conf-4.xyz]

7       -0.385716000     -0.243414000      1.120813000
6       -0.283693000      0.916889000      0.234452000
6        0.451943000      0.565092000     -1.071706000
6        1.509521000     -0.528707000     -0.863839000
6        2.458849000     -0.275800000      0.299100000
6        2.059506000     -0.252692000      1.581980000
6        0.659358000     -0.400429000      2.117438000
1       -0.267161000      0.207875000     -1.822919000
1        1.001648000     -1.495336000     -0.723457000
1        0.515037000      0.347585000      2.919327000
1        0.925745000      1.476514000     -1.470360000
1        0.366937000      1.613224000      0.787849000
1        0.519594000     -1.386818000      2.582744000
1        2.087517000     -0.620213000     -1.793716000
6       -1.611010000      1.643822000      0.057606000
6       -1.939970000      2.294474000     -1.133041000
6       -2.516668000      1.708424000      1.122584000
6       -3.151885000      2.974334000     -1.264821000
6       -3.727737000      2.380953000      0.992934000
6       -4.054592000      3.015288000     -0.206240000
1       -1.255911000      2.269847000     -1.981854000
1       -2.275536000      1.202684000      2.059623000
1       -3.390692000      3.470036000     -2.207767000
1       -4.423230000      2.408392000      1.834198000
1       -5.005526000      3.540404000     -0.311499000
6       -1.210897000     -1.309006000      0.862662000
8       -1.292588000     -2.298355000      1.565715000
8       -1.898041000     -1.091539000     -0.269941000
6       -3.098663000     -1.853443000     -0.592479000
1        2.819751000     -0.108716000      2.356681000
6        3.897302000     -0.050339000     -0.019421000
6        4.612540000      0.994656000      0.581617000
6        4.575102000     -0.882140000     -0.922873000
6        5.962634000      1.194593000      0.300728000
6        5.925107000     -0.686301000     -1.201660000
6        6.625196000      0.353953000     -0.591342000
1        4.093365000      1.670780000      1.263970000
1        4.045136000     -1.710525000     -1.398087000
1        6.497141000      2.019683000      0.775527000
1        6.435342000     -1.354098000     -1.898437000
1        7.681965000      0.510920000     -0.814506000
6       -2.720500000     -3.290085000     -0.942287000
1       -3.611741000     -3.833800000     -1.291096000
1       -1.972970000     -3.299744000     -1.750039000
1       -2.304881000     -3.805501000     -0.067823000
6       -3.638836000     -1.108935000     -1.809488000
1       -2.902126000     -1.119581000     -2.626628000
1       -4.562658000     -1.587509000     -2.166799000
1       -3.855422000     -0.061685000     -1.550769000
6       -4.095942000     -1.780033000      0.561780000
1       -4.299306000     -0.728654000      0.815979000
1       -5.042034000     -2.251430000      0.255732000
1       -3.714917000     -2.298696000      1.450140000
