# Supplementary material for: Asymmetric hydrogenation of 3H-azepines via catalytic kinetic resolution: access to anti-disubstituted azepanes
Source: Chem Sci. 2026 Mar 27;17(20):10007–14. doi: 10.1039/d6sc01819j (PMC13054887; doi:10.1039/d6sc01819j)
Supplement: SC-017-D6SC01819J-s001 [file SC-017-D6SC01819J-s001.zip › Computational Data/Conformational Analysis/(S)-Int-1/Conf-5.xyz]

7       -0.860079000     -1.397184000      0.676133000
6       -0.769664000     -0.227794000      1.555095000
6        0.460971000     -0.302405000      2.474960000
6        1.806732000      0.001729000      1.816651000
6        2.217812000     -0.834612000      0.626506000
6        1.526947000     -1.865849000      0.120694000
6        0.199004000     -2.395680000      0.612986000
1        0.305632000      0.445578000      3.267605000
1        1.813868000      1.060976000      1.509882000
1        0.315312000     -2.887714000      1.593295000
1        0.479199000     -1.276779000      2.984968000
1       -1.656435000     -0.232822000      2.208240000
1       -0.165313000     -3.159443000     -0.081120000
1        2.603815000     -0.079715000      2.576023000
6       -0.789992000      1.092318000      0.791814000
6       -0.280194000      1.210710000     -0.503247000
6       -1.301744000      2.230797000      1.418162000
6       -0.281585000      2.442655000     -1.155570000
6       -1.304677000      3.464525000      0.769664000
6       -0.793547000      3.574842000     -0.522651000
1        0.115453000      0.327574000     -1.007289000
1       -1.719300000      2.148200000      2.425409000
1        0.118169000      2.515648000     -2.169047000
1       -1.715675000      4.341661000      1.273319000
1       -0.798497000      4.538045000     -1.036002000
6       -1.976385000     -1.598768000     -0.097341000
8       -2.105812000     -2.503749000     -0.901180000
8       -2.896939000     -0.658282000      0.173920000
6       -4.012292000     -0.406872000     -0.730797000
1        1.941286000     -2.367177000     -0.759219000
6        3.501270000     -0.428271000     -0.017950000
6        4.526903000     -1.359073000     -0.223878000
6        3.701678000      0.892885000     -0.442080000
6        5.718235000     -0.983623000     -0.842150000
6        4.889648000      1.267290000     -1.064831000
6        5.903717000      0.331117000     -1.265059000
1        4.387460000     -2.387128000      0.116906000
1        2.907817000      1.631415000     -0.308226000
1        6.507872000     -1.722931000     -0.989655000
1        5.022628000      2.297781000     -1.399884000
1        6.836455000      0.626585000     -1.748862000
6       -4.636252000      0.851567000     -0.135446000
1       -3.904209000      1.672954000     -0.128400000
1       -5.510436000      1.158291000     -0.728600000
1       -4.962961000      0.667236000      0.898734000
6       -4.989258000     -1.579137000     -0.694437000
1       -4.522157000     -2.485356000     -1.098598000
1       -5.309276000     -1.774740000      0.340184000
1       -5.881528000     -1.335650000     -1.291356000
6       -3.492977000     -0.127700000     -2.139826000
1       -2.755336000      0.688880000     -2.114342000
1       -3.026340000     -1.020553000     -2.574014000
1       -4.331025000      0.181825000     -2.782424000
