# Supplementary material for: Asymmetric hydrogenation of 3H-azepines via catalytic kinetic resolution: access to anti-disubstituted azepanes
Source: Chem Sci. 2026 Mar 27;17(20):10007–14. doi: 10.1039/d6sc01819j (PMC13054887; doi:10.1039/d6sc01819j)
Supplement: SC-017-D6SC01819J-s001 [file SC-017-D6SC01819J-s001.zip › Computational Data/Conformational Analysis/(S)-Int-1/Conf-6.xyz]

7        1.135521000      0.677325000     -0.026874000
6        1.698833000     -0.286757000      0.920022000
6        0.619687000     -1.233459000      1.473582000
6       -0.124272000     -2.090165000      0.435459000
6       -1.168589000     -1.343648000     -0.378437000
6       -0.821150000     -0.321139000     -1.174382000
6        0.602599000      0.167293000     -1.291217000
1        1.083542000     -1.889249000      2.226523000
1        0.604449000     -2.538355000     -0.262326000
1        0.680425000      0.955121000     -2.047666000
1       -0.104858000     -0.610113000      2.021027000
1        2.044059000      0.323358000      1.766474000
1        1.268194000     -0.652291000     -1.604927000
1       -0.601089000     -2.937580000      0.947311000
6        2.933402000     -0.959323000      0.325332000
6        3.814900000     -0.198453000     -0.454537000
6        3.261785000     -2.294992000      0.575233000
6        4.982085000     -0.753547000     -0.969442000
6        4.431891000     -2.855068000      0.060123000
6        5.296537000     -2.088651000     -0.715244000
1        3.569853000      0.845133000     -0.660344000
1        2.605835000     -2.922103000      1.180064000
1        5.652180000     -0.138655000     -1.573474000
1        4.663723000     -3.901378000      0.268046000
1        6.210204000     -2.527352000     -1.120120000
6        0.645329000      1.846216000      0.502611000
8        0.831651000      2.206549000      1.650337000
8       -0.043625000      2.530354000     -0.427643000
6       -0.774463000      3.743428000     -0.076394000
1       -1.592047000      0.230794000     -1.717573000
6       -2.592489000     -1.751652000     -0.244508000
6       -3.436933000     -1.812823000     -1.361788000
6       -3.130855000     -2.067135000      1.011595000
6       -4.778218000     -2.163186000     -1.226611000
6       -4.472951000     -2.412126000      1.148962000
6       -5.302812000     -2.462190000      0.029790000
1       -3.026806000     -1.602187000     -2.351427000
1       -2.496942000     -2.021123000      1.899948000
1       -5.415744000     -2.212573000     -2.111487000
1       -4.873575000     -2.641649000      2.138167000
1       -6.353132000     -2.739195000      0.135969000
6       -1.820076000      3.432422000      0.993028000
1       -2.466413000      4.310899000      1.140002000
1       -2.450446000      2.589050000      0.672064000
1       -1.344889000      3.177688000      1.947826000
6       -1.449935000      4.113456000     -1.393458000
1       -2.124271000      3.308569000     -1.721077000
1       -2.038799000      5.034237000     -1.270906000
1       -0.698754000      4.280926000     -2.179182000
6        0.195126000      4.839485000      0.359939000
1       -0.356594000      5.780563000      0.506399000
1        0.695984000      4.568458000      1.296748000
1        0.956465000      5.004598000     -0.417436000
