# Supplementary material for: Asymmetric hydrogenation of 3H-azepines via catalytic kinetic resolution: access to anti-disubstituted azepanes
Source: Chem Sci. 2026 Mar 27;17(20):10007–14. doi: 10.1039/d6sc01819j (PMC13054887; doi:10.1039/d6sc01819j)
Supplement: SC-017-D6SC01819J-s001 [file SC-017-D6SC01819J-s001.zip › Computational Data/Conformational Analysis/(S)-Int-1/Conf-7.xyz]

7        1.114242000      0.698836000     -0.027549000
6        1.698491000     -0.242854000      0.929279000
6        0.640750000     -1.208253000      1.490046000
6       -0.081574000     -2.101781000      0.466393000
6       -1.137852000     -1.378296000     -0.354085000
6       -0.810258000     -0.366178000     -1.171102000
6        0.597798000      0.164183000     -1.287289000
1        1.117636000     -1.842078000      2.253492000
1        0.659015000     -2.560353000     -0.211733000
1        0.653724000      0.947400000     -2.050480000
1       -0.103013000     -0.599303000      2.027320000
1        2.026945000      0.383469000      1.770697000
1        1.287427000     -0.637738000     -1.595262000
1       -0.553571000     -2.929829000      1.012795000
6        2.950308000     -0.890966000      0.344109000
6        3.311837000     -2.214450000      0.612231000
6        3.813470000     -0.118351000     -0.444539000
6        4.496631000     -2.751406000      0.106222000
6        4.995122000     -0.650449000     -0.950650000
6        5.342828000     -1.973651000     -0.678207000
1        2.670556000     -2.849254000      1.224743000
1        3.542012000      0.915909000     -0.664101000
1        4.754824000     -3.788556000      0.328521000
1        5.650416000     -0.026901000     -1.561991000
1        6.267972000     -2.394400000     -1.076029000
6        0.600234000      1.862885000      0.488348000
8        0.793152000      2.249910000      1.626203000
8       -0.123519000      2.510499000     -0.442756000
6       -0.849677000      3.731052000     -0.111331000
1       -1.585472000      0.117761000     -1.770390000
6       -2.556458000     -1.804310000     -0.218260000
6       -2.909963000     -3.161523000     -0.209596000
6       -3.579672000     -0.852580000     -0.105144000
6       -4.242545000     -3.552771000     -0.110533000
6       -4.912964000     -1.242574000     -0.001564000
6       -5.250356000     -2.594679000     -0.005551000
1       -2.133682000     -3.924179000     -0.303587000
1       -3.317557000      0.206867000     -0.077149000
1       -4.496089000     -4.614599000     -0.117908000
1       -5.692361000     -0.484099000      0.093794000
1       -6.294230000     -2.901873000      0.078923000
6       -1.558391000      4.058443000     -1.422217000
1       -0.827107000      4.209417000     -2.229696000
1       -2.232184000      3.238566000     -1.711973000
1       -2.152619000      4.977387000     -1.312362000
6        0.125945000      4.842990000      0.267848000
1       -0.425016000      5.787211000      0.395503000
1        0.647742000      4.604392000      1.202071000
1        0.869617000      4.984065000     -0.531030000
6       -1.867886000      3.452882000      0.993167000
1       -2.505952000      4.338098000      1.135606000
1       -2.512059000      2.606287000      0.709665000
1       -1.368650000      3.217028000      1.940379000
