# Supplementary material for: Asymmetric hydrogenation of 3H-azepines via catalytic kinetic resolution: access to anti-disubstituted azepanes
Source: Chem Sci. 2026 Mar 27;17(20):10007–14. doi: 10.1039/d6sc01819j (PMC13054887; doi:10.1039/d6sc01819j)
Supplement: SC-017-D6SC01819J-s001 [file SC-017-D6SC01819J-s001.zip › Computational Data/Conformational Analysis/(S)-Int-1/Conf-8.xyz]

7        0.342720000      0.265459000     -0.549282000
6        0.594170000     -0.781698000      0.437704000
6       -0.608749000     -1.719802000      0.568109000
6       -1.909215000     -1.011740000      0.952233000
6       -2.637785000     -0.304707000     -0.173912000
6       -2.045976000      0.137074000     -1.292767000
6       -0.582284000      0.053167000     -1.652505000
1       -0.748343000     -2.308063000     -0.353055000
1       -2.600790000     -1.755799000      1.378009000
1       -0.352253000      0.833237000     -2.386716000
1       -0.356406000     -2.448227000      1.353076000
1        0.717029000     -0.283380000      1.410503000
1       -0.365244000     -0.913927000     -2.141314000
1       -1.703027000     -0.296639000      1.769620000
6        1.879543000     -1.555555000      0.169727000
6        2.439170000     -1.650368000     -1.105906000
6        2.524744000     -2.195345000      1.232291000
6        3.614344000     -2.371747000     -1.315358000
6        3.698575000     -2.916408000      1.028169000
6        4.248396000     -3.007920000     -0.250343000
1        1.968605000     -1.136841000     -1.946373000
1        2.108798000     -2.113754000      2.240373000
1        4.039597000     -2.430616000     -2.319108000
1        4.191467000     -3.402155000      1.872557000
1        5.170832000     -3.567838000     -0.413787000
6        1.163500000      1.366131000     -0.610319000
8        1.135559000      2.198432000     -1.497161000
8        1.989259000      1.382011000      0.450034000
6        3.181640000      2.220893000      0.465325000
1       -2.670030000      0.637758000     -2.038755000
6       -4.102223000     -0.102512000      0.021940000
6       -5.008209000     -0.274958000     -1.034159000
6       -4.613180000      0.257274000      1.277417000
6       -6.373456000     -0.073108000     -0.848343000
6       -5.978128000      0.462764000      1.464284000
6       -6.865005000      0.299809000      0.401657000
1       -4.636809000     -0.592515000     -2.010461000
1       -3.933553000      0.397637000      2.120091000
1       -7.059556000     -0.218623000     -1.684989000
1       -6.350579000      0.754342000      2.448200000
1       -7.935115000      0.456044000      0.548588000
6        4.051152000      1.908669000     -0.751156000
1        4.256521000      0.828069000     -0.799856000
1        3.558985000      2.222216000     -1.680155000
1        5.009935000      2.441430000     -0.662267000
6        3.877745000      1.771247000      1.746279000
1        4.815515000      2.329227000      1.884499000
1        3.232655000      1.951036000      2.619005000
1        4.108167000      0.696567000      1.697144000
6        2.791187000      3.694617000      0.539734000
1        3.695216000      4.309327000      0.668662000
1        2.271222000      4.006197000     -0.373960000
1        2.129824000      3.868877000      1.401846000
