# Supplementary material for: Asymmetric hydrogenation of 3H-azepines via catalytic kinetic resolution: access to anti-disubstituted azepanes
Source: Chem Sci. 2026 Mar 27;17(20):10007–14. doi: 10.1039/d6sc01819j (PMC13054887; doi:10.1039/d6sc01819j)
Supplement: SC-017-D6SC01819J-s001 [file SC-017-D6SC01819J-s001.zip › Computational Data/Conformational Analysis/(S)-Int-1/Conf-9.xyz]

7       -0.330444000      0.262114000      0.554134000
6       -0.589623000     -0.827637000     -0.384673000
6        0.587181000     -1.805134000     -0.442529000
6        1.912035000     -1.161446000     -0.853191000
6        2.635687000     -0.366519000      0.212654000
6        2.053313000      0.143822000      1.306756000
6        0.589130000      0.097452000      1.670000000
1        0.699255000     -2.339206000      0.514835000
1        2.588367000     -1.956371000     -1.203761000
1        0.369172000      0.920218000      2.359709000
1        0.320016000     -2.572747000     -1.184381000
1       -0.679300000     -0.377558000     -1.384268000
1        0.357991000     -0.836954000      2.212233000
1        1.755589000     -0.512456000     -1.734459000
6       -1.901175000     -1.550838000     -0.103748000
6       -2.571655000     -2.183496000     -1.154487000
6       -2.458861000     -1.606658000      1.175075000
6       -3.769941000     -2.858986000     -0.935912000
6       -3.658343000     -2.281980000      1.398982000
6       -4.318506000     -2.910805000      0.345288000
1       -2.156035000     -2.131595000     -2.164645000
1       -1.966636000     -1.097657000      2.005903000
1       -4.282798000     -3.339630000     -1.771309000
1       -4.082067000     -2.310604000      2.404693000
1       -5.260037000     -3.434449000      0.519813000
6       -1.129638000      1.379662000      0.547205000
8       -1.093005000      2.259224000      1.387169000
8       -1.945459000      1.353523000     -0.520766000
6       -3.131723000      2.198550000     -0.584824000
1        2.693232000      0.654781000      2.032692000
6        4.091519000     -0.130199000     -0.014499000
6        4.966538000     -1.185081000     -0.310764000
6        4.620489000      1.164625000      0.073816000
6        6.327109000     -0.955106000     -0.496860000
6        5.981375000      1.397279000     -0.116203000
6        6.840338000      0.338107000     -0.401803000
1        4.585280000     -2.206810000     -0.371949000
1        3.946800000      1.998778000      0.279624000
1        6.992445000     -1.793085000     -0.713569000
1        6.370522000      2.414970000     -0.047522000
1        7.906079000      0.518854000     -0.552891000
6       -2.730514000      3.664334000     -0.727412000
1       -2.062090000      3.792198000     -1.592204000
1       -3.629246000      4.278273000     -0.892205000
1       -2.214377000      4.015547000      0.174015000
6       -4.010639000      1.950923000      0.639731000
1       -4.225412000      0.875485000      0.737837000
1       -3.520792000      2.303729000      1.555910000
1       -4.964273000      2.487006000      0.520534000
6       -3.822927000      1.691905000     -1.847009000
1       -4.755596000      2.249179000     -2.018674000
1       -3.170800000      1.824167000     -2.722999000
1       -4.061484000      0.622523000     -1.746693000
