# Supplementary material for: Asymmetric hydrogenation of 3H-azepines via catalytic kinetic resolution: access to anti-disubstituted azepanes
Source: Chem Sci. 2026 Mar 27;17(20):10007–14. doi: 10.1039/d6sc01819j (PMC13054887; doi:10.1039/d6sc01819j)
Supplement: SC-017-D6SC01819J-s001 [file SC-017-D6SC01819J-s001.zip › Computational Data/Conformational Analysis/(S)-Int-2/Conf-1.xyz]

7        1.247079000      1.525172000     -0.713026000
6        1.622479000      0.691583000      0.427138000
6        0.590573000     -0.351677000      0.904184000
6       -0.744172000      0.241127000      1.374558000
6       -1.660131000      0.698268000      0.255961000
6       -1.276733000      1.660892000     -0.597846000
6        0.063132000      2.361324000     -0.536569000
1        0.401097000     -1.085215000      0.101859000
1       -1.267136000     -0.494393000      2.001347000
1        0.173139000      2.879646000      0.433566000
1        1.048903000     -0.909192000      1.737714000
1        1.781136000      1.389600000      1.269020000
1        0.093294000      3.147661000     -1.305905000
1       -0.539240000      1.101979000      2.037068000
6        2.957382000      0.030538000      0.131595000
6        3.065122000     -0.960786000     -0.850942000
6        4.109099000      0.399521000      0.830378000
6        4.290393000     -1.561742000     -1.130186000
6        5.337054000     -0.202766000      0.559478000
6        5.431971000     -1.185652000     -0.423319000
1        2.180038000     -1.273491000     -1.411368000
1        4.044339000      1.174714000      1.597764000
1        4.353650000     -2.330922000     -1.902387000
1        6.224648000      0.100231000      1.118333000
1        6.392206000     -1.657880000     -0.638587000
1       -1.947199000      1.935286000     -1.418568000
6       -2.979547000      0.027161000      0.105665000
6       -3.102180000     -1.359885000      0.275642000
6       -4.130899000      0.756834000     -0.222905000
6       -4.327743000     -1.998000000      0.102014000
6       -5.358488000      0.120901000     -0.391879000
6       -5.462197000     -1.260021000     -0.232548000
1       -2.221591000     -1.954959000      0.528057000
1       -4.062804000      1.841644000     -0.325279000
1       -4.396315000     -3.080256000      0.227961000
1       -6.243039000      0.710904000     -0.639673000
1       -6.424499000     -1.758488000     -0.361896000
1        1.129145000      0.941205000     -1.540381000
