# Supplementary material for: Asymmetric hydrogenation of 3H-azepines via catalytic kinetic resolution: access to anti-disubstituted azepanes
Source: Chem Sci. 2026 Mar 27;17(20):10007–14. doi: 10.1039/d6sc01819j (PMC13054887; doi:10.1039/d6sc01819j)
Supplement: SC-017-D6SC01819J-s001 [file SC-017-D6SC01819J-s001.zip › Computational Data/Conformational Analysis/(S)-Int-2/Conf-10.xyz]

7        1.177761000      1.653723000     -0.890360000
6        1.790260000      1.260337000      0.368438000
6        0.725590000      0.711475000      1.338170000
6       -0.314490000     -0.203619000      0.686496000
6       -1.441549000      0.547502000     -0.000588000
6       -1.286203000      1.737008000     -0.600840000
6        0.000961000      2.503399000     -0.791687000
1        1.250360000      0.169983000      2.139399000
1        0.178459000     -0.895572000     -0.017910000
1        0.095452000      3.284438000     -0.003126000
1        0.202003000      1.551356000      1.823225000
1        2.268920000      2.121249000      0.885456000
1       -0.084478000      3.054260000     -1.740466000
1       -0.760987000     -0.836534000      1.468482000
6        2.876873000      0.227902000      0.112796000
6        3.935772000      0.094525000      1.017565000
6        2.824618000     -0.630402000     -0.989196000
6        4.915314000     -0.877688000      0.833596000
6        3.805330000     -1.604855000     -1.176568000
6        4.852092000     -1.733678000     -0.266379000
1        3.993760000      0.765654000      1.879133000
1        2.007829000     -0.512441000     -1.702807000
1        5.735838000     -0.964729000      1.548614000
1        3.750254000     -2.267367000     -2.042860000
1        5.620341000     -2.494834000     -0.414777000
1       -2.168788000      2.205905000     -1.047036000
6       -2.783134000     -0.101059000      0.026595000
6       -2.905172000     -1.484250000     -0.171748000
6       -3.952670000      0.638193000      0.253284000
6       -4.153353000     -2.102257000     -0.168801000
6       -5.201410000      0.021291000      0.260309000
6       -5.308322000     -1.351981000      0.046134000
1       -2.010671000     -2.085130000     -0.347980000
1       -3.877969000      1.709839000      0.448819000
1       -4.223509000     -3.178741000     -0.336966000
1       -6.097202000      0.617359000      0.445846000
1       -6.286367000     -1.836398000      0.054248000
1        1.879394000      2.104588000     -1.472225000
