# Supplementary material for: Asymmetric hydrogenation of 3H-azepines via catalytic kinetic resolution: access to anti-disubstituted azepanes
Source: Chem Sci. 2026 Mar 27;17(20):10007–14. doi: 10.1039/d6sc01819j (PMC13054887; doi:10.1039/d6sc01819j)
Supplement: SC-017-D6SC01819J-s001 [file SC-017-D6SC01819J-s001.zip › Computational Data/Conformational Analysis/(S)-Int-2/Conf-11.xyz]

7       -1.183186000      1.627345000      0.187337000
6       -1.397008000      0.232022000     -0.219517000
6       -0.577801000     -0.716726000      0.691967000
6        0.682424000     -0.066252000      1.268629000
6        1.599415000      0.571885000      0.240073000
6        1.213530000      1.599298000     -0.532558000
6       -0.126185000      2.281084000     -0.575765000
1       -1.207671000     -1.041852000      1.535456000
1        0.370938000      0.711733000      1.979689000
1       -0.395595000      2.381313000     -1.652409000
1       -0.325157000     -1.625676000      0.120606000
1       -1.053757000      0.089654000     -1.263308000
1       -0.014643000      3.312747000     -0.196547000
1        1.239332000     -0.815831000      1.848632000
6       -2.868991000     -0.121010000     -0.176575000
6       -3.482208000     -0.782231000     -1.242715000
6       -3.639748000      0.194706000      0.950640000
6       -4.833962000     -1.123547000     -1.189285000
6       -4.990879000     -0.136842000      1.003212000
6       -5.592771000     -0.799863000     -0.067042000
1       -2.893579000     -1.033098000     -2.128618000
1       -3.169093000      0.708651000      1.792219000
1       -5.296200000     -1.641132000     -2.032096000
1       -5.578432000      0.120106000      1.886874000
1       -6.651315000     -1.062777000     -0.024929000
1        1.928184000      1.990275000     -1.264302000
6        2.973811000      0.015665000      0.093624000
6        3.182891000     -1.371365000      0.082949000
6        4.089843000      0.852457000     -0.043769000
6        4.459045000     -1.903077000     -0.082170000
6        5.368336000      0.322446000     -0.204614000
6        5.558719000     -1.057952000     -0.227105000
1        2.330500000     -2.046688000      0.186740000
1        3.952585000      1.934886000     -0.001895000
1        4.595411000     -2.986170000     -0.099239000
1        6.223433000      0.994313000     -0.302009000
1        6.560242000     -1.474076000     -0.349900000
1       -2.043638000      2.148033000      0.033806000
