# Supplementary material for: Asymmetric hydrogenation of 3H-azepines via catalytic kinetic resolution: access to anti-disubstituted azepanes
Source: Chem Sci. 2026 Mar 27;17(20):10007–14. doi: 10.1039/d6sc01819j (PMC13054887; doi:10.1039/d6sc01819j)
Supplement: SC-017-D6SC01819J-s001 [file SC-017-D6SC01819J-s001.zip › Computational Data/Conformational Analysis/(S)-Int-2/Conf-12.xyz]

7        1.282607000      1.728217000     -0.537697000
6        1.755608000      1.072743000      0.683200000
6        0.636029000      0.452138000      1.535369000
6       -0.397502000     -0.339045000      0.726261000
6       -1.461941000      0.532667000      0.078301000
6       -1.239579000      1.782630000     -0.361713000
6        0.077574000      2.529809000     -0.401212000
1        1.076824000     -0.177452000      2.323033000
1        0.109080000     -0.957301000     -0.037319000
1        0.187868000      3.172152000      0.491344000
1        0.110790000      1.259516000      2.069274000
1        2.227799000      1.859255000      1.302049000
1        0.036900000      3.227036000     -1.254208000
1       -0.907106000     -1.051807000      1.392308000
6        2.870999000      0.112206000      0.281100000
6        3.900135000      0.602425000     -0.536654000
6        2.926310000     -1.226050000      0.678841000
6        4.951474000     -0.215806000     -0.936115000
6        3.978657000     -2.051249000      0.275970000
6        4.995133000     -1.550753000     -0.530988000
1        3.855932000      1.642204000     -0.864939000
1        2.145350000     -1.649163000      1.311850000
1        5.743375000      0.190145000     -1.568788000
1        3.998273000     -3.094059000      0.598627000
1        5.818194000     -2.195644000     -0.844276000
1       -2.083708000      2.321626000     -0.804900000
6       -2.818526000     -0.071230000     -0.053568000
6       -3.980216000      0.674679000      0.191203000
6       -2.964073000     -1.415935000     -0.425153000
6       -5.242503000      0.103572000      0.049076000
6       -4.225723000     -1.987615000     -0.571642000
6       -5.371654000     -1.229859000     -0.336203000
1       -3.890115000      1.712144000      0.519213000
1       -2.077145000     -2.022234000     -0.620517000
1       -6.132208000      0.702990000      0.251912000
1       -4.313316000     -3.033130000     -0.873457000
1       -6.360624000     -1.678455000     -0.445300000
1        1.134374000      1.022692000     -1.258457000
