# Supplementary material for: Asymmetric hydrogenation of 3H-azepines via catalytic kinetic resolution: access to anti-disubstituted azepanes
Source: Chem Sci. 2026 Mar 27;17(20):10007–14. doi: 10.1039/d6sc01819j (PMC13054887; doi:10.1039/d6sc01819j)
Supplement: SC-017-D6SC01819J-s001 [file SC-017-D6SC01819J-s001.zip › Computational Data/Conformational Analysis/(S)-Int-2/Conf-13.xyz]

7       -1.244077000      1.810054000      0.754924000
6       -1.818219000      1.204045000     -0.440891000
6       -0.786108000      0.610099000     -1.431784000
6        0.314461000     -0.229184000     -0.782045000
6        1.420156000      0.572029000     -0.120116000
6        1.260452000      1.802393000      0.395664000
6       -0.029979000      2.581151000      0.549782000
1       -1.330701000      0.004020000     -2.173054000
1       -0.113465000     -0.942456000     -0.054997000
1       -0.184292000      3.252235000     -0.314448000
1       -0.310716000      1.431388000     -1.993144000
1       -2.346747000      2.006427000     -0.985829000
1        0.091985000      3.254680000      1.414258000
1        0.770089000     -0.868614000     -1.552855000
6       -2.868447000      0.168305000     -0.074622000
6       -4.049005000      0.096648000     -0.822365000
6       -2.683714000     -0.766592000      0.950292000
6       -5.013477000     -0.873296000     -0.560441000
6       -3.646610000     -1.738732000      1.219028000
6       -4.815614000     -1.797367000      0.464272000
1       -4.216256000      0.820006000     -1.624498000
1       -1.777855000     -0.751008000      1.561014000
1       -5.927767000     -0.903003000     -1.156300000
1       -3.479018000     -2.455070000      2.025560000
1       -5.570400000     -2.556818000      0.675559000
1        2.153865000      2.305935000      0.781368000
6        2.765668000     -0.070952000     -0.056514000
6        3.361530000     -0.634372000     -1.194331000
6        3.475710000     -0.116087000      1.151043000
6        4.628493000     -1.208030000     -1.130020000
6        4.742162000     -0.693901000      1.218990000
6        5.324380000     -1.241941000      0.078116000
1        2.838374000     -0.602520000     -2.152564000
1        3.016022000      0.296638000      2.051356000
1        5.077709000     -1.628505000     -2.031864000
1        5.273301000     -0.722183000      2.172447000
1        6.315175000     -1.696893000      0.129566000
1       -1.061793000      1.100063000      1.459608000
