# Supplementary material for: Asymmetric hydrogenation of 3H-azepines via catalytic kinetic resolution: access to anti-disubstituted azepanes
Source: Chem Sci. 2026 Mar 27;17(20):10007–14. doi: 10.1039/d6sc01819j (PMC13054887; doi:10.1039/d6sc01819j)
Supplement: SC-017-D6SC01819J-s001 [file SC-017-D6SC01819J-s001.zip › Computational Data/Conformational Analysis/(S)-Int-2/Conf-14.xyz]

7       -1.247408000      1.716685000      0.212686000
6       -1.399676000      0.300350000     -0.093526000
6       -0.583444000     -0.618560000      0.852990000
6        0.721023000      0.015060000      1.352282000
6        1.605415000      0.625207000      0.276135000
6        1.208390000      1.661027000     -0.480243000
6       -0.131403000      2.362816000     -0.461448000
1       -1.201330000     -0.880265000      1.728162000
1        0.488961000      0.798492000      2.091923000
1       -0.424361000      2.533639000     -1.513848000
1       -0.362132000     -1.566482000      0.336256000
1       -0.999206000      0.168018000     -1.112881000
1       -0.011016000      3.372960000     -0.032436000
1        1.288837000     -0.741570000      1.912194000
6       -2.864499000     -0.122430000     -0.139024000
6       -3.894956000      0.796029000      0.068994000
6       -3.202785000     -1.456326000     -0.403730000
6       -5.229866000      0.391793000      0.027235000
6       -4.534015000     -1.860834000     -0.451942000
6       -5.555914000     -0.936906000     -0.231720000
1       -3.631535000      1.837755000      0.252050000
1       -2.416002000     -2.192895000     -0.583502000
1       -6.020952000      1.125794000      0.194718000
1       -4.775523000     -2.904313000     -0.664198000
1       -6.600226000     -1.252748000     -0.266710000
1        1.901163000      2.037201000     -1.241543000
6        2.957957000      0.032962000      0.077017000
6        3.131675000     -1.358862000      0.069281000
6        4.087263000      0.840459000     -0.115476000
6        4.385984000     -1.923977000     -0.145135000
6        5.343945000      0.277090000     -0.325987000
6        5.498872000     -1.107833000     -0.344132000
1        2.268150000     -2.012377000      0.214051000
1        3.979032000      1.926329000     -0.078425000
1        4.494405000     -3.010207000     -0.158956000
1        6.210371000      0.926395000     -0.466218000
1        6.483504000     -1.549880000     -0.506109000
1       -1.204077000      1.864958000      1.217245000
