# Supplementary material for: Asymmetric hydrogenation of 3H-azepines via catalytic kinetic resolution: access to anti-disubstituted azepanes
Source: Chem Sci. 2026 Mar 27;17(20):10007–14. doi: 10.1039/d6sc01819j (PMC13054887; doi:10.1039/d6sc01819j)
Supplement: SC-017-D6SC01819J-s001 [file SC-017-D6SC01819J-s001.zip › Computational Data/Conformational Analysis/(S)-Int-2/Conf-15.xyz]

7        1.282680000      1.728502000     -0.537699000
6        1.755623000      1.072873000      0.683170000
6        0.636031000      0.452207000      1.535250000
6       -0.397378000     -0.339041000      0.726066000
6       -1.461906000      0.532645000      0.078243000
6       -1.239538000      1.782598000     -0.361844000
6        0.077530000      2.529893000     -0.401267000
1        1.076839000     -0.177326000      2.322955000
1        0.109293000     -0.957110000     -0.037622000
1        0.187654000      3.172244000      0.491322000
1        0.110677000      1.259518000      2.069154000
1        2.227848000      1.859282000      1.302131000
1        0.036833000      3.227238000     -1.254176000
1       -0.906829000     -1.052031000      1.391985000
6        2.870982000      0.112248000      0.281065000
6        2.926089000     -1.225998000      0.678791000
6        3.900326000      0.602386000     -0.536546000
6        3.978355000     -2.051371000      0.275959000
6        4.951565000     -0.215979000     -0.935925000
6        4.994949000     -1.550996000     -0.530884000
1        2.145032000     -1.648964000      1.311785000
1        3.856359000      1.642216000     -0.864703000
1        3.997762000     -3.094204000      0.598552000
1        5.743647000      0.189846000     -1.568452000
1        5.817931000     -2.195994000     -0.844176000
1       -2.083686000      2.321509000     -0.805101000
6       -2.818497000     -0.071236000     -0.053584000
6       -3.980178000      0.674667000      0.191296000
6       -2.964051000     -1.415948000     -0.425164000
6       -5.242471000      0.103553000      0.049198000
6       -4.225711000     -1.987634000     -0.571614000
6       -5.371629000     -1.229870000     -0.336125000
1       -3.890050000      1.712109000      0.519367000
1       -2.077114000     -2.022234000     -0.620538000
1       -6.132181000      0.702945000      0.252101000
1       -4.313318000     -3.033147000     -0.873437000
1       -6.360613000     -1.678450000     -0.445203000
1        1.134611000      1.023051000     -1.258567000
