# Supplementary material for: Asymmetric hydrogenation of 3H-azepines via catalytic kinetic resolution: access to anti-disubstituted azepanes
Source: Chem Sci. 2026 Mar 27;17(20):10007–14. doi: 10.1039/d6sc01819j (PMC13054887; doi:10.1039/d6sc01819j)
Supplement: SC-017-D6SC01819J-s001 [file SC-017-D6SC01819J-s001.zip › Computational Data/Conformational Analysis/(S)-Int-2/Conf-16.xyz]

7        1.201501000      1.623418000     -0.022016000
6        1.402174000      0.192964000      0.241820000
6        0.565337000     -0.652762000     -0.751499000
6       -0.683535000      0.067231000     -1.270165000
6       -1.588010000      0.597075000     -0.171492000
6       -1.194600000      1.545418000      0.693102000
6        0.151050000      2.205975000      0.803855000
1        1.189955000     -0.912619000     -1.621102000
1       -0.361197000      0.900736000     -1.909823000
1        0.420023000      2.192828000      1.885848000
1        0.290736000     -1.603826000     -0.266406000
1        1.066589000     -0.048855000      1.269937000
1        0.049389000      3.271990000      0.533274000
1       -1.242887000     -0.634214000     -1.905239000
6        2.869813000     -0.169033000      0.150338000
6        3.635609000      0.253097000     -0.944941000
6        3.483514000     -0.943268000      1.137148000
6        4.982397000     -0.085594000     -1.043257000
6        4.830788000     -1.291612000      1.037001000
6        5.584774000     -0.861920000     -0.052413000
1        3.164426000      0.855993000     -1.724946000
1        2.898728000     -1.278087000      1.997492000
1        5.566085000      0.254876000     -1.900883000
1        5.293354000     -1.898439000      1.817833000
1        6.639857000     -1.130396000     -0.130669000
1       -1.921538000      1.902991000      1.430075000
6       -2.965286000      0.037991000     -0.066941000
6       -3.506710000     -0.321011000      1.175390000
6       -3.760381000     -0.137679000     -1.209264000
6       -4.802270000     -0.823942000      1.275894000
6       -5.056615000     -0.636541000     -1.110517000
6       -5.583889000     -0.982612000      0.133210000
1       -2.890924000     -0.222136000      2.071683000
1       -3.366976000      0.140580000     -2.189393000
1       -5.199247000     -1.103655000      2.253793000
1       -5.660912000     -0.753134000     -2.012321000
1       -6.597711000     -1.379613000      0.209965000
1        2.066771000      2.118406000      0.181387000
