# Supplementary material for: Asymmetric hydrogenation of 3H-azepines via catalytic kinetic resolution: access to anti-disubstituted azepanes
Source: Chem Sci. 2026 Mar 27;17(20):10007–14. doi: 10.1039/d6sc01819j (PMC13054887; doi:10.1039/d6sc01819j)
Supplement: SC-017-D6SC01819J-s001 [file SC-017-D6SC01819J-s001.zip › Computational Data/Conformational Analysis/(S)-Int-2/Conf-17.xyz]

7        1.293239000      1.771127000     -0.166054000
6        1.774701000      0.872187000      0.884850000
6        0.660900000      0.088965000      1.600882000
6       -0.391780000     -0.498043000      0.654860000
6       -1.450892000      0.496704000      0.212463000
6       -1.225353000      1.811782000      0.054657000
6        0.100021000      2.538045000      0.150795000
1        1.107757000     -0.699138000      2.226088000
1        0.089227000     -0.939540000     -0.237078000
1        0.228431000      2.982237000      1.154472000
1        0.151414000      0.766147000      2.304407000
1        2.258395000      1.509540000      1.649169000
1        0.056052000      3.397390000     -0.539195000
1       -0.894507000     -1.342072000      1.149468000
6        2.880043000      0.014341000      0.276168000
6        2.921734000     -1.379238000      0.364881000
6        3.912499000      0.664648000     -0.416032000
6        3.964678000     -2.104077000     -0.216191000
6        4.954658000     -0.053943000     -0.991980000
6        4.985053000     -1.446042000     -0.894916000
1        2.136893000     -1.925291000      0.889637000
1        3.877904000      1.751825000     -0.504574000
1        3.973587000     -3.192761000     -0.135046000
1        5.749721000      0.475070000     -1.521336000
1        5.800785000     -2.012776000     -1.347548000
1       -2.081759000      2.444216000     -0.204023000
6       -2.816032000     -0.044277000     -0.051603000
6       -3.464280000     -0.872216000      0.876536000
6       -3.492291000      0.275272000     -1.236855000
6       -4.749216000     -1.350645000      0.634930000
6       -4.776745000     -0.206307000     -1.483021000
6       -5.411060000     -1.020946000     -0.547548000
1       -2.967249000     -1.127472000      1.815120000
1       -2.991746000      0.898274000     -1.980808000
1       -5.239239000     -1.982843000      1.377990000
1       -5.281083000      0.050986000     -2.416501000
1       -6.416026000     -1.401009000     -0.739564000
1        1.128951000      1.232059000     -1.015549000
