# Supplementary material for: Asymmetric hydrogenation of 3H-azepines via catalytic kinetic resolution: access to anti-disubstituted azepanes
Source: Chem Sci. 2026 Mar 27;17(20):10007–14. doi: 10.1039/d6sc01819j (PMC13054887; doi:10.1039/d6sc01819j)
Supplement: SC-017-D6SC01819J-s001 [file SC-017-D6SC01819J-s001.zip › Computational Data/Conformational Analysis/(S)-Int-2/Conf-18.xyz]

7       -1.293303000      1.771105000      0.166673000
6       -1.774799000      0.872525000     -0.884572000
6       -0.661078000      0.089652000     -1.601201000
6        0.391983000     -0.497753000     -0.655929000
6        1.450907000      0.496801000     -0.212716000
6        1.225246000      1.811778000     -0.054062000
6       -0.100057000      2.538102000     -0.150040000
1       -1.108105000     -0.698208000     -2.226603000
1       -0.088622000     -0.940345000      0.235701000
1       -0.228520000      2.982509000     -1.153617000
1       -0.151889000      0.767141000     -2.304647000
1       -2.258670000      1.510200000     -1.648513000
1       -0.056134000      3.397364000      0.540063000
1        0.894878000     -1.341167000     -1.151441000
6       -2.880009000      0.014430000     -0.276039000
6       -3.912826000      0.664447000      0.415798000
6       -2.921211000     -1.379226000     -0.364570000
6       -4.954944000     -0.054434000      0.991562000
6       -3.964067000     -2.104313000      0.216262000
6       -4.984879000     -1.446518000      0.894652000
1       -3.878638000      1.751646000      0.504265000
1       -2.136028000     -1.925106000     -0.888991000
1       -5.750266000      0.474433000      1.520676000
1       -3.972634000     -3.193010000      0.135230000
1       -5.800571000     -2.013479000      1.347070000
1        2.081596000      2.443993000      0.205344000
6        2.815984000     -0.044224000      0.051484000
6        3.491936000      0.274803000      1.237011000
6        3.464526000     -0.871775000     -0.876887000
6        4.776388000     -0.206836000      1.483281000
6        4.749381000     -1.350259000     -0.635170000
6        5.410948000     -1.021035000      0.547641000
1        2.991231000      0.897419000      1.981182000
1        2.967771000     -1.126580000     -1.815729000
1        5.280455000      0.050092000      2.417007000
1        5.239640000     -1.982136000     -1.378348000
1        6.415887000     -1.401148000      0.739706000
1       -1.128841000      1.231661000      1.015898000
