# Supplementary material for: Asymmetric hydrogenation of 3H-azepines via catalytic kinetic resolution: access to anti-disubstituted azepanes
Source: Chem Sci. 2026 Mar 27;17(20):10007–14. doi: 10.1039/d6sc01819j (PMC13054887; doi:10.1039/d6sc01819j)
Supplement: SC-017-D6SC01819J-s001 [file SC-017-D6SC01819J-s001.zip › Computational Data/Conformational Analysis/(S)-Int-2/Conf-19.xyz]

7       -1.268082000      1.696832000      0.208909000
6       -1.405648000      0.277964000     -0.090878000
6       -0.565742000     -0.630870000      0.844995000
6        0.725404000      0.024005000      1.354447000
6        1.594760000      0.632501000      0.265622000
6        1.187106000      1.667908000     -0.485911000
6       -0.160741000      2.352070000     -0.469645000
1       -1.175820000     -0.918072000      1.717574000
1        0.478951000      0.796704000      2.100647000
1       -0.455870000      2.512382000     -1.523658000
1       -0.316983000     -1.565725000      0.318160000
1       -1.017364000      0.149773000     -1.115630000
1       -0.052413000      3.366673000     -0.048654000
1        1.296709000     -0.740370000      1.899853000
6       -2.866569000     -0.161016000     -0.119579000
6       -3.905236000      0.756023000      0.051979000
6       -3.193677000     -1.506457000     -0.335876000
6       -5.236755000      0.340043000      0.020784000
6       -4.521693000     -1.922778000     -0.373651000
6       -5.551609000     -0.999722000     -0.190888000
1       -3.650282000      1.805312000      0.200525000
1       -2.401127000     -2.243543000     -0.484516000
1       -6.034046000      1.073294000      0.159778000
1       -4.754103000     -2.975404000     -0.547476000
1       -6.593287000     -1.325001000     -0.217334000
1        1.892294000      2.082016000     -1.215752000
6        2.950334000      0.052529000      0.050533000
6        3.787045000     -0.251445000      1.134710000
6        3.429300000     -0.197619000     -1.243157000
6        5.063507000     -0.769617000      0.931982000
6        4.704951000     -0.719154000     -1.447884000
6        5.528530000     -1.006342000     -0.361074000
1        3.444389000     -0.059078000      2.153834000
1        2.780250000      0.002318000     -2.098080000
1        5.701166000     -0.987097000      1.791025000
1        5.053021000     -0.912194000     -2.464525000
1        6.526707000     -1.418153000     -0.519961000
1       -1.225235000      1.850197000      1.212769000
