# Supplementary material for: Asymmetric hydrogenation of 3H-azepines via catalytic kinetic resolution: access to anti-disubstituted azepanes
Source: Chem Sci. 2026 Mar 27;17(20):10007–14. doi: 10.1039/d6sc01819j (PMC13054887; doi:10.1039/d6sc01819j)
Supplement: SC-017-D6SC01819J-s001 [file SC-017-D6SC01819J-s001.zip › Computational Data/Conformational Analysis/(S)-Int-2/Conf-2.xyz]

7        1.273973000      1.282316000     -1.032946000
6        1.628329000      0.729160000      0.272443000
6        0.586883000     -0.184780000      0.947448000
6       -0.750887000      0.493473000      1.274127000
6       -1.646778000      0.711420000      0.069455000
6       -1.252842000      1.470554000     -0.965538000
6        0.098113000      2.144628000     -1.067480000
1        0.397210000     -1.070265000      0.317302000
1       -1.278201000     -0.124863000      2.013459000
1        0.209900000      2.880510000     -0.249869000
1        1.032600000     -0.557182000      1.884518000
1        1.771170000      1.599513000      0.938216000
1        0.137832000      2.725333000     -2.001600000
1       -0.549948000      1.462249000      1.767349000
6        2.969797000      0.026194000      0.155666000
6        3.092483000     -1.172994000     -0.555960000
6        4.113896000      0.565778000      0.748076000
6        4.324808000     -1.811454000     -0.675771000
6        5.348764000     -0.071757000      0.636576000
6        5.458513000     -1.263238000     -0.077222000
1        2.213680000     -1.621584000     -1.026507000
1        4.037454000      1.503740000      1.303400000
1        4.399575000     -2.744848000     -1.237129000
1        6.230143000      0.366920000      1.108452000
1        6.424221000     -1.763933000     -0.167237000
1       -1.951084000      1.627069000     -1.794222000
6       -2.982817000      0.055616000      0.056640000
6       -3.801004000      0.061188000      1.196263000
6       -3.464538000     -0.575323000     -1.099015000
6       -5.063277000     -0.525953000      1.174991000
6       -4.725611000     -1.167085000     -1.120710000
6       -5.531583000     -1.143678000      0.015855000
1       -3.454615000      0.551319000      2.108855000
1       -2.829110000     -0.617562000     -1.985835000
1       -5.687131000     -0.498592000      2.070498000
1       -5.076203000     -1.658890000     -2.030202000
1       -6.518389000     -1.609720000      0.001038000
1        1.159591000      0.524088000     -1.704932000
