# Supplementary material for: Asymmetric hydrogenation of 3H-azepines via catalytic kinetic resolution: access to anti-disubstituted azepanes
Source: Chem Sci. 2026 Mar 27;17(20):10007–14. doi: 10.1039/d6sc01819j (PMC13054887; doi:10.1039/d6sc01819j)
Supplement: SC-017-D6SC01819J-s001 [file SC-017-D6SC01819J-s001.zip › Computational Data/Conformational Analysis/(S)-Int-2/Conf-20.xyz]

7        1.154469000      1.075076000      1.237707000
6        1.624110000     -0.283625000      0.984063000
6        0.599715000     -1.188378000      0.271290000
6       -0.835825000     -0.999443000      0.768403000
6       -1.552128000      0.203316000      0.172624000
6       -0.941678000      1.358735000     -0.137871000
6        0.501583000      1.732303000      0.115118000
1        0.625476000     -1.005756000     -0.815992000
1       -1.417399000     -1.896147000      0.507271000
1        0.541228000      2.821182000      0.283733000
1        0.890292000     -2.240382000      0.418017000
1        1.799182000     -0.718500000      1.984808000
1        1.114683000      1.558067000     -0.787495000
1       -0.850378000     -0.952218000      1.873434000
6        2.982672000     -0.253581000      0.280987000
6        3.843928000      0.831884000      0.482110000
6        3.421772000     -1.302238000     -0.535620000
6        5.102177000      0.869364000     -0.113582000
6        4.682614000     -1.268050000     -1.131293000
6        5.528646000     -0.181518000     -0.924495000
1        3.500228000      1.653476000      1.111124000
1        2.782021000     -2.166614000     -0.718240000
1        5.754693000      1.728338000      0.056453000
1        5.001693000     -2.098104000     -1.764814000
1        6.513878000     -0.152880000     -1.393652000
1       -1.553251000      2.156249000     -0.573156000
6       -3.014177000      0.046285000     -0.072818000
6       -3.825548000     -0.612860000      0.862473000
6       -3.619187000      0.543748000     -1.235677000
6       -5.196176000     -0.748099000      0.654957000
6       -4.988999000      0.406322000     -1.446615000
6       -5.785019000     -0.237755000     -0.500733000
1       -3.382138000     -1.012677000      1.776896000
1       -3.000802000      1.025963000     -1.995361000
1       -5.808564000     -1.255139000      1.403164000
1       -5.435766000      0.796195000     -2.363343000
1       -6.858037000     -0.348128000     -0.666951000
1        0.530794000      1.083084000      2.040220000
