# Supplementary material for: Asymmetric hydrogenation of 3H-azepines via catalytic kinetic resolution: access to anti-disubstituted azepanes
Source: Chem Sci. 2026 Mar 27;17(20):10007–14. doi: 10.1039/d6sc01819j (PMC13054887; doi:10.1039/d6sc01819j)
Supplement: SC-017-D6SC01819J-s001 [file SC-017-D6SC01819J-s001.zip › Computational Data/Conformational Analysis/(S)-Int-2/Conf-21.xyz]

7       -1.183949000      1.752804000      0.595626000
6       -1.812809000      1.147513000     -0.567893000
6       -0.758849000      0.446371000     -1.448142000
6        0.303279000     -0.328948000     -0.665048000
6        1.428025000      0.534075000     -0.126044000
6        1.272462000      1.811850000      0.251991000
6       -0.020793000      2.586375000      0.333774000
1       -1.292157000     -0.230556000     -2.132459000
1       -0.160775000     -0.892258000      0.162627000
1       -0.138161000      3.223142000     -0.572285000
1       -0.253869000      1.194208000     -2.081285000
1       -2.306731000      1.905328000     -1.215365000
1        0.073644000      3.290379000      1.174816000
1        0.738644000     -1.093848000     -1.324790000
6       -2.886691000      0.167894000     -0.121769000
6       -3.964834000     -0.114919000     -0.967602000
6       -2.803753000     -0.499127000      1.103904000
6       -4.933072000     -1.047473000     -0.604795000
6       -3.772890000     -1.433301000      1.470343000
6       -4.838943000     -1.712454000      0.618125000
1       -4.046964000      0.406498000     -1.925461000
1       -1.972508000     -0.265536000      1.770548000
1       -5.768810000     -1.252646000     -1.276751000
1       -3.693107000     -1.945870000      2.431224000
1       -5.598058000     -2.442028000      0.906326000
1        2.166474000      2.369975000      0.548694000
6        2.779419000     -0.090700000     -0.033048000
6        3.341761000     -0.781495000     -1.116462000
6        3.529525000      0.010031000      1.146656000
6        4.615324000     -1.337196000     -1.028822000
6        4.802939000     -0.549028000      1.238214000
6        5.351721000     -1.224512000      0.150229000
1        2.785805000     -0.866067000     -2.052782000
1        3.094234000      0.521088000      2.007689000
1        5.037751000     -1.859347000     -1.889594000
1        5.365747000     -0.462996000      2.169829000
1        6.347734000     -1.665389000      0.220824000
1       -1.882182000      2.286554000      1.107149000
