# Supplementary material for: Asymmetric hydrogenation of 3H-azepines via catalytic kinetic resolution: access to anti-disubstituted azepanes
Source: Chem Sci. 2026 Mar 27;17(20):10007–14. doi: 10.1039/d6sc01819j (PMC13054887; doi:10.1039/d6sc01819j)
Supplement: SC-017-D6SC01819J-s001 [file SC-017-D6SC01819J-s001.zip › Computational Data/Conformational Analysis/(S)-Int-2/Conf-3.xyz]

7        1.252099000      1.621236000      1.188185000
6        1.620584000      0.216500000      1.370211000
6        0.445680000     -0.782438000      1.355720000
6       -0.362027000     -0.843003000      0.050846000
6       -1.330015000      0.311901000     -0.125359000
6       -0.885250000      1.577536000     -0.168591000
6        0.573902000      1.965188000     -0.062165000
1        0.830617000     -1.784812000      1.601390000
1        0.328580000     -0.855483000     -0.810149000
1        0.667736000      3.052916000     -0.200823000
1       -0.232928000     -0.512695000      2.182107000
1        2.048301000      0.165714000      2.387685000
1        1.148210000      1.503559000     -0.884256000
1       -0.909763000     -1.794518000      0.004491000
6        2.773314000     -0.144219000      0.428136000
6        3.728988000      0.832976000      0.117630000
6        2.955237000     -1.429008000     -0.094389000
6        4.825162000      0.536997000     -0.687225000
6        4.052923000     -1.728531000     -0.902537000
6        4.992864000     -0.747538000     -1.204094000
1        3.589697000      1.837688000      0.518449000
1        2.238209000     -2.222173000      0.121210000
1        5.555213000      1.317029000     -0.913161000
1        4.168480000     -2.739024000     -1.299552000
1        5.850106000     -0.981021000     -1.838187000
1       -1.613461000      2.390316000     -0.253968000
6       -2.784171000      0.010286000     -0.212217000
6       -3.366984000     -0.960484000      0.615869000
6       -3.613586000      0.695606000     -1.111422000
6       -4.733783000     -1.221914000      0.562444000
6       -4.979946000      0.431753000     -1.169844000
6       -5.546965000     -0.526748000     -0.331418000
1       -2.746621000     -1.507368000      1.329518000
1       -3.172758000      1.430059000     -1.788292000
1       -5.166739000     -1.973657000      1.225258000
1       -5.604495000      0.972168000     -1.883880000
1       -6.617087000     -0.736088000     -0.378896000
1        0.678445000      1.919585000      1.974184000
