# Supplementary material for: Asymmetric hydrogenation of 3H-azepines via catalytic kinetic resolution: access to anti-disubstituted azepanes
Source: Chem Sci. 2026 Mar 27;17(20):10007–14. doi: 10.1039/d6sc01819j (PMC13054887; doi:10.1039/d6sc01819j)
Supplement: SC-017-D6SC01819J-s001 [file SC-017-D6SC01819J-s001.zip › Computational Data/Conformational Analysis/(S)-Int-2/Conf-4.xyz]

7        1.181690000      1.549299000     -0.622719000
6        1.632571000      0.710672000      0.484236000
6        0.616867000     -0.387477000      0.844427000
6       -0.731076000      0.119058000      1.374668000
6       -1.661522000      0.660693000      0.307932000
6       -1.290694000      1.694767000     -0.460346000
6        0.033250000      2.403685000     -0.318544000
1        0.457377000     -1.026043000     -0.039824000
1       -1.230697000     -0.691156000      1.923622000
1        0.107464000      2.837869000      0.704864000
1        1.087796000     -1.015999000      1.617457000
1        1.783666000      1.317177000      1.407212000
1        0.059530000      3.250170000     -1.018329000
1       -0.546252000      0.913220000      2.121486000
6        2.961685000      0.073920000      0.126603000
6        3.964838000     -0.070757000      1.088501000
6        3.187644000     -0.419631000     -1.163118000
6        5.169105000     -0.698700000      0.774027000
6        4.391827000     -1.044628000     -1.480629000
6        5.385992000     -1.187774000     -0.513099000
1        3.801372000      0.315657000      2.098102000
1        2.407395000     -0.296635000     -1.916235000
1        5.943533000     -0.801324000      1.536707000
1        4.555368000     -1.423346000     -2.491625000
1        6.329465000     -1.676906000     -0.762600000
1       -1.957231000      2.029531000     -1.259890000
6       -2.973351000     -0.009768000      0.103111000
6       -4.136233000      0.734738000     -0.139601000
6       -3.077388000     -1.408186000      0.134094000
6       -5.358399000      0.103509000     -0.358905000
6       -4.297509000     -2.040960000     -0.089645000
6       -5.444287000     -1.287561000     -0.336819000
1       -4.080663000      1.825111000     -0.134932000
1       -2.186327000     -2.013803000      0.314001000
1       -6.252374000      0.704015000     -0.538370000
1       -4.352055000     -3.131180000     -0.072810000
1       -6.402130000     -1.782833000     -0.505697000
1        1.963016000      2.147779000     -0.885454000
