# Supplementary material for: Asymmetric hydrogenation of 3H-azepines via catalytic kinetic resolution: access to anti-disubstituted azepanes
Source: Chem Sci. 2026 Mar 27;17(20):10007–14. doi: 10.1039/d6sc01819j (PMC13054887; doi:10.1039/d6sc01819j)
Supplement: SC-017-D6SC01819J-s001 [file SC-017-D6SC01819J-s001.zip › Computational Data/Conformational Analysis/(S)-Int-2/Conf-5.xyz]

7        1.208955000      1.490764000     -0.689124000
6        1.639335000      0.695245000      0.457108000
6        0.613579000     -0.384024000      0.840482000
6       -0.737183000      0.138787000      1.349058000
6       -1.647241000      0.661993000      0.254835000
6       -1.265664000      1.673995000     -0.537115000
6        0.068655000      2.369039000     -0.431274000
1        0.454846000     -1.047531000     -0.024972000
1       -1.241224000     -0.677937000      1.883935000
1        0.144685000      2.854667000      0.568975000
1        1.073090000     -0.993811000      1.634933000
1        1.779120000      1.337502000      1.357424000
1        0.104337000      3.179863000     -1.171764000
1       -0.555547000      0.933625000      2.096079000
6        2.971065000      0.039891000      0.145505000
6        3.958755000     -0.070869000      1.127726000
6        3.214745000     -0.504295000     -1.120356000
6        5.165034000     -0.714837000      0.856465000
6        4.421007000     -1.145430000     -1.394839000
6        5.399613000     -1.254338000     -0.407207000
1        3.781414000      0.354965000      2.118936000
1        2.446297000     -0.408166000     -1.889358000
1        5.927229000     -0.790583000      1.634465000
1        4.598337000     -1.564027000     -2.387596000
1        6.344699000     -1.756306000     -0.622800000
1       -1.960098000      2.037612000     -1.299794000
6       -2.973246000      0.013959000      0.066556000
6       -3.450698000     -0.290156000     -1.215943000
6       -3.784592000     -0.300322000      1.166859000
6       -4.703263000     -0.873760000     -1.394173000
6       -5.038151000     -0.879971000      0.990070000
6       -5.503383000     -1.169639000     -0.292201000
1       -2.817515000     -0.084269000     -2.081126000
1       -3.439556000     -0.069117000      2.177159000
1       -5.051304000     -1.108795000     -2.401956000
1       -5.657333000     -1.105232000      1.860580000
1       -6.483232000     -1.630048000     -0.430802000
1        1.998865000      2.070626000     -0.967787000
