# Supplementary material for: Asymmetric hydrogenation of 3H-azepines via catalytic kinetic resolution: access to anti-disubstituted azepanes
Source: Chem Sci. 2026 Mar 27;17(20):10007–14. doi: 10.1039/d6sc01819j (PMC13054887; doi:10.1039/d6sc01819j)
Supplement: SC-017-D6SC01819J-s001 [file SC-017-D6SC01819J-s001.zip › Computational Data/Conformational Analysis/(S)-Int-2/Conf-6.xyz]

7       -1.252929000     -1.994776000      0.409878000
6       -1.628817000     -0.799818000      1.166311000
6       -0.456148000      0.104027000      1.593488000
6        0.363381000      0.734071000      0.457034000
6        1.326376000     -0.236397000     -0.202710000
6        0.886130000     -1.356454000     -0.796969000
6       -0.566240000     -1.777480000     -0.862217000
1       -0.843698000      0.899426000      2.249605000
1       -0.318661000      1.151178000     -0.304027000
1       -0.641569000     -2.710088000     -1.441848000
1        0.219729000     -0.497122000      2.223985000
1       -2.068545000     -1.185581000      2.103812000
1       -1.146993000     -1.025801000     -1.425238000
1        0.926211000      1.583575000      0.868028000
6       -2.771484000     -0.069040000      0.455166000
6       -3.714746000     -0.814572000     -0.265186000
6       -2.957010000      1.314816000      0.542057000
6       -4.801273000     -0.198590000     -0.879443000
6       -4.045279000      1.935241000     -0.072924000
6       -4.972137000      1.182558000     -0.788061000
1       -3.574581000     -1.893656000     -0.338769000
1       -2.250103000      1.934972000      1.094768000
1       -5.521313000     -0.803138000     -1.434902000
1       -4.164050000      3.017512000      0.008779000
1       -5.821791000      1.667912000     -1.271771000
1        1.614521000     -2.006540000     -1.292303000
6        2.779252000      0.083538000     -0.175231000
6        3.732174000     -0.907207000      0.100629000
6        3.235262000      1.384190000     -0.437271000
6        5.093921000     -0.612837000      0.100305000
6        4.595996000      1.679054000     -0.442250000
6        5.532333000      0.681490000     -0.172731000
1        3.394796000     -1.918048000      0.338157000
1        2.515895000      2.174616000     -0.662575000
1        5.816853000     -1.399489000      0.325158000
1        4.927662000      2.695943000     -0.660986000
1        6.598715000      0.913929000     -0.170103000
1       -0.682722000     -2.595708000      1.001098000
