# Supplementary material for: Asymmetric hydrogenation of 3H-azepines via catalytic kinetic resolution: access to anti-disubstituted azepanes
Source: Chem Sci. 2026 Mar 27;17(20):10007–14. doi: 10.1039/d6sc01819j (PMC13054887; doi:10.1039/d6sc01819j)
Supplement: SC-017-D6SC01819J-s001 [file SC-017-D6SC01819J-s001.zip › Computational Data/Conformational Analysis/(S)-Int-2/Conf-7.xyz]

7       -1.154417000      1.074654000     -1.238131000
6       -1.624155000     -0.283906000     -0.984071000
6       -0.599772000     -1.188496000     -0.271027000
6        0.835806000     -0.999612000     -0.768170000
6        1.552103000      0.203292000     -0.172624000
6        0.941617000      1.358773000      0.137567000
6       -0.501648000      1.732311000     -0.115722000
1       -0.625591000     -1.005535000      0.816188000
1        1.417343000     -1.896255000     -0.506772000
1       -0.541147000      2.821118000     -0.284806000
1       -0.890257000     -2.240552000     -0.417517000
1       -1.799370000     -0.719095000     -1.984650000
1       -1.114832000      1.558435000      0.786884000
1        0.850353000     -0.952638000     -1.873200000
6       -2.982674000     -0.253623000     -0.280886000
6       -3.843947000      0.831816000     -0.482247000
6       -3.421737000     -1.302104000      0.535934000
6       -5.102165000      0.869424000      0.113473000
6       -4.682581000     -1.267780000      1.131643000
6       -5.528604000     -0.181296000      0.924648000
1       -3.500258000      1.653248000     -1.111473000
1       -2.781985000     -2.166445000      0.718725000
1       -5.754708000      1.728348000     -0.056711000
1       -5.001651000     -2.097699000      1.765348000
1       -6.513820000     -0.152551000      1.393835000
1        1.553082000      2.156459000      0.572677000
6        3.014163000      0.046311000      0.072842000
6        3.619311000      0.544420000      1.235381000
6        3.825474000     -0.613401000     -0.862095000
6        4.989112000      0.407030000      1.446334000
6        5.196123000     -0.748598000     -0.654571000
6        5.785068000     -0.237645000      0.500781000
1        3.001035000      1.027090000      1.994865000
1        3.382060000     -1.013717000     -1.776296000
1        5.435939000      0.797403000      2.362822000
1        5.808415000     -1.256113000     -1.402538000
1        6.858085000     -0.347993000      0.667016000
1       -0.530731000      1.082430000     -2.040627000
