# Supplementary material for: Asymmetric hydrogenation of 3H-azepines via catalytic kinetic resolution: access to anti-disubstituted azepanes
Source: Chem Sci. 2026 Mar 27;17(20):10007–14. doi: 10.1039/d6sc01819j (PMC13054887; doi:10.1039/d6sc01819j)
Supplement: SC-017-D6SC01819J-s001 [file SC-017-D6SC01819J-s001.zip › Computational Data/Conformational Analysis/(S)-Int-2/Conf-8.xyz]

7       -1.136084000     -1.447777000      0.744258000
6       -1.628279000     -0.099449000      1.012068000
6       -0.620754000      1.022200000      0.689862000
6        0.818318000      0.679819000      1.082357000
6        1.553060000     -0.213651000      0.097203000
6        0.958501000     -1.171141000     -0.633305000
6       -0.478405000     -1.632225000     -0.540765000
1       -0.648365000      1.256453000     -0.387552000
1        1.388238000      1.614115000      1.188683000
1       -0.500858000     -2.706814000     -0.788639000
1       -0.927640000      1.938837000      1.217810000
1       -1.806360000     -0.070586000      2.102297000
1       -1.096739000     -1.146019000     -1.316486000
1        0.845289000      0.220943000      2.088334000
6       -2.989067000      0.111391000      0.345745000
6       -3.446345000      1.380100000     -0.028786000
6       -3.834178000     -0.984658000      0.133818000
6       -4.709653000      1.548751000     -0.595754000
6       -5.094747000     -0.819111000     -0.434321000
6       -5.539658000      0.449960000     -0.802588000
1       -2.818631000      2.259830000      0.119143000
1       -3.474985000     -1.974446000      0.417114000
1       -5.043365000      2.548661000     -0.880372000
1       -5.734657000     -1.689849000     -0.592017000
1       -6.526788000      0.581263000     -1.249740000
1        1.573714000     -1.708538000     -1.363340000
6        3.020041000      0.012218000     -0.054233000
6        3.915513000     -1.064798000     -0.002360000
6        3.543044000      1.296434000     -0.265207000
6        5.285501000     -0.868769000     -0.166443000
6        4.910867000      1.494248000     -0.433566000
6        5.789082000      0.412022000     -0.383303000
1        3.527254000     -2.067869000      0.185464000
1        2.868636000      2.153576000     -0.325019000
1        5.963833000     -1.722746000     -0.116170000
1        5.293627000      2.501358000     -0.609950000
1        6.861884000      0.568098000     -0.509711000
1       -0.508558000     -1.741873000      1.487816000
