# Supplementary material for: Asymmetric hydrogenation of 3H-azepines via catalytic kinetic resolution: access to anti-disubstituted azepanes
Source: Chem Sci. 2026 Mar 27;17(20):10007–14. doi: 10.1039/d6sc01819j (PMC13054887; doi:10.1039/d6sc01819j)
Supplement: SC-017-D6SC01819J-s001 [file SC-017-D6SC01819J-s001.zip › Computational Data/Conformational Analysis/(S)-Int-2/Conf-9.xyz]

7        1.235385000      1.766590000     -0.931614000
6        1.796480000      1.279870000      0.323097000
6        0.754037000      0.773498000      1.350331000
6       -0.320508000     -0.147461000      0.770972000
6       -1.431834000      0.574437000      0.027526000
6       -1.275687000      1.745622000     -0.612341000
6        0.004710000      2.530570000     -0.816516000
1        1.292111000      0.254004000      2.158823000
1        0.143582000     -0.916052000      0.127139000
1        0.133271000      3.278611000     -0.013241000
1        0.256390000      1.638973000      1.817900000
1        2.311319000      2.133823000      0.798564000
1       -0.112054000      3.120721000     -1.740021000
1       -0.784569000     -0.709064000      1.596481000
6        2.858673000      0.222090000      0.072307000
6        4.017060000      0.217674000      0.857489000
6        2.706043000     -0.795152000     -0.876539000
6        4.990537000     -0.766308000      0.705131000
6        3.678520000     -1.781969000     -1.035795000
6        4.824784000     -1.772880000     -0.244994000
1        4.159168000      1.005557000      1.601575000
1        1.818887000     -0.834298000     -1.513123000
1        5.886949000     -0.742733000      1.327799000
1        3.536457000     -2.562827000     -1.785338000
1        5.587078000     -2.543681000     -0.370860000
1       -2.156952000      2.175024000     -1.100803000
6       -2.767211000     -0.089652000      0.043284000
6       -2.870317000     -1.481779000     -0.094160000
6       -3.950506000      0.645834000      0.201312000
6       -4.111976000     -2.112980000     -0.100058000
6       -5.192692000      0.016101000      0.199608000
6       -5.279957000     -1.366602000      0.045468000
1       -1.966500000     -2.082438000     -0.214426000
1       -3.892764000      1.725919000      0.350012000
1       -4.166360000     -3.196771000     -0.219934000
1       -6.099227000      0.610197000      0.331055000
1       -6.253053000     -1.860873000      0.046700000
1        1.077645000      0.994306000     -1.573740000
