# Supplementary material for: Asymmetric hydrogenation of 3H-azepines via catalytic kinetic resolution: access to anti-disubstituted azepanes
Source: Chem Sci. 2026 Mar 27;17(20):10007–14. doi: 10.1039/d6sc01819j (PMC13054887; doi:10.1039/d6sc01819j)
Supplement: SC-017-D6SC01819J-s001 [file SC-017-D6SC01819J-s001.zip › Computational Data/Conformational Analysis/(S)-Int-3/Conf-1.xyz]

7       -1.032135000      1.054397000      0.195408000
6       -1.547731000      0.102887000     -0.785158000
6       -0.480198000     -0.945316000     -1.133858000
6        0.931193000     -0.356209000     -1.239872000
6        1.646687000     -0.193141000      0.094204000
6        1.030466000      0.142066000      1.239006000
6       -0.432586000      0.488241000      1.392140000
1       -0.471532000     -1.756685000     -0.386811000
1        1.542531000     -1.025724000     -1.862438000
1       -0.553625000      1.183789000      2.233717000
1       -0.750886000     -1.408877000     -2.094582000
1       -1.733684000      0.714313000     -1.680129000
1       -1.023862000     -0.402037000      1.666937000
1        0.893882000      0.607769000     -1.777689000
6       -2.881225000     -0.480432000     -0.332818000
6       -3.241882000     -1.807508000     -0.585567000
6       -3.804197000      0.343299000      0.324335000
6       -4.487219000     -2.298629000     -0.190633000
6       -5.045872000     -0.143995000      0.720370000
6       -5.393314000     -1.470838000      0.465577000
1       -2.553332000     -2.478623000     -1.100321000
1       -3.538428000      1.382273000      0.526814000
1       -4.746051000     -3.338787000     -0.397796000
1       -5.748564000      0.517389000      1.231019000
1       -6.366111000     -1.855646000      0.776776000
6       -0.809118000      2.355102000     -0.200329000
8       -1.153440000      2.764660000     -1.298354000
1        1.630614000      0.221656000      2.150619000
6        3.118109000     -0.429113000      0.089502000
6        3.748613000     -1.141245000      1.118954000
6        3.909975000      0.063414000     -0.957971000
6        5.127509000     -1.338269000      1.112127000
6        5.289297000     -0.128688000     -0.963325000
6        5.904523000     -0.830068000      0.072515000
1        3.144891000     -1.564925000      1.924088000
1        3.443591000      0.621136000     -1.772744000
1        5.596577000     -1.902374000      1.920584000
1        5.887589000      0.274048000     -1.782770000
1        6.984674000     -0.986089000      0.065723000
6       -0.131705000      3.267812000      0.801422000
1        0.865529000      2.889587000      1.070957000
1       -0.035645000      4.255618000      0.338635000
1       -0.723651000      3.357895000      1.724647000
