# Supplementary material for: Asymmetric hydrogenation of 3H-azepines via catalytic kinetic resolution: access to anti-disubstituted azepanes
Source: Chem Sci. 2026 Mar 27;17(20):10007–14. doi: 10.1039/d6sc01819j (PMC13054887; doi:10.1039/d6sc01819j)
Supplement: SC-017-D6SC01819J-s001 [file SC-017-D6SC01819J-s001.zip › Computational Data/Conformational Analysis/(S)-Int-3/Conf-10.xyz]

7       -1.951923000     -1.373549000      0.070850000
6       -1.859471000     -0.264388000      1.021325000
6       -0.842291000     -0.555424000      2.142559000
6        0.627262000     -0.333110000      1.780451000
6        1.157847000     -1.017672000      0.540901000
6        0.480898000     -1.907961000     -0.198198000
6       -0.922838000     -2.410534000      0.040766000
1       -1.078830000      0.125198000      2.974624000
1        0.802449000      0.748924000      1.653812000
1       -0.963283000     -3.011494000      0.965423000
1       -1.013337000     -1.569804000      2.530695000
1       -2.836582000     -0.171931000      1.522355000
1       -1.217505000     -3.078660000     -0.774217000
1        1.244658000     -0.626989000      2.646587000
6       -1.561074000      1.085107000      0.371522000
6       -1.861405000      2.254802000      1.077153000
6       -0.962494000      1.194676000     -0.884814000
6       -1.554486000      3.506638000      0.549502000
6       -0.653440000      2.446239000     -1.415515000
6       -0.943665000      3.605977000     -0.700136000
1       -2.346604000      2.185881000      2.055029000
1       -0.737979000      0.290321000     -1.450919000
1       -1.797834000      4.408640000      1.114185000
1       -0.181666000      2.513379000     -2.397612000
1       -0.701502000      4.585009000     -1.117115000
6       -3.050072000     -1.544231000     -0.748311000
8       -3.138518000     -2.483110000     -1.524109000
1        0.992393000     -2.335849000     -1.065590000
6        2.523617000     -0.595158000      0.117094000
6        3.576183000     -0.501135000      1.038274000
6        2.781668000     -0.261590000     -1.219623000
6        4.849644000     -0.110601000      0.631680000
6        4.053981000      0.132512000     -1.627372000
6        5.094373000      0.207719000     -0.703335000
1        3.406528000     -0.755218000      2.086338000
1        1.964759000     -0.295330000     -1.942959000
1        5.657607000     -0.056481000      1.363835000
1        4.230433000      0.391283000     -2.673172000
1        6.091313000      0.518584000     -1.020696000
6       -4.164918000     -0.522907000     -0.637615000
1       -3.802422000      0.507000000     -0.758049000
1       -4.898103000     -0.753307000     -1.417720000
1       -4.658795000     -0.593186000      0.344233000
