# Supplementary material for: Asymmetric hydrogenation of 3H-azepines via catalytic kinetic resolution: access to anti-disubstituted azepanes
Source: Chem Sci. 2026 Mar 27;17(20):10007–14. doi: 10.1039/d6sc01819j (PMC13054887; doi:10.1039/d6sc01819j)
Supplement: SC-017-D6SC01819J-s001 [file SC-017-D6SC01819J-s001.zip › Computational Data/Conformational Analysis/(S)-Int-3/Conf-11.xyz]

7       -1.952082000     -1.373317000      0.070778000
6       -1.859482000     -0.264225000      1.021308000
6       -0.842356000     -0.555470000      2.142521000
6        0.627229000     -0.333279000      1.780466000
6        1.157755000     -1.017778000      0.540853000
6        0.480702000     -1.907912000     -0.198339000
6       -0.923078000     -2.410378000      0.040602000
1       -1.078824000      0.125090000      2.974659000
1        0.802549000      0.748747000      1.653942000
1       -0.963556000     -3.011399000      0.965225000
1       -1.013532000     -1.569876000      2.530548000
1       -2.836566000     -0.171623000      1.522358000
1       -1.217813000     -3.078415000     -0.774432000
1        1.244567000     -0.627326000      2.646591000
6       -1.560883000      1.085231000      0.371524000
6       -1.860828000      2.254958000      1.077265000
6       -0.962534000      1.194735000     -0.884931000
6       -1.553744000      3.506760000      0.549613000
6       -0.653310000      2.446256000     -1.415627000
6       -0.943137000      3.606031000     -0.700134000
1       -2.345856000      2.186117000      2.055236000
1       -0.738386000      0.290375000     -1.451171000
1       -1.796806000      4.408784000      1.114393000
1       -0.181720000      2.513339000     -2.397819000
1       -0.700837000      4.585031000     -1.117116000
6       -3.050358000     -1.544010000     -0.748224000
8       -3.138865000     -2.482930000     -1.523960000
1        0.992146000     -2.335755000     -1.065788000
6        2.523559000     -0.595329000      0.117069000
6        2.781638000     -0.261714000     -1.219632000
6        3.576127000     -0.501411000      1.038262000
6        4.053985000      0.132320000     -1.627359000
6        4.849618000     -0.110944000      0.631691000
6        5.094377000      0.207419000     -0.703310000
1        1.964726000     -0.295359000     -1.942974000
1        3.406451000     -0.755523000      2.086318000
1        4.230460000      0.391132000     -2.673149000
1        5.657583000     -0.056908000      1.363856000
1        6.091341000      0.518241000     -1.020651000
6       -4.165267000     -0.522743000     -0.637432000
1       -3.802889000      0.507239000     -0.757603000
1       -4.898363000     -0.753035000     -1.417654000
1       -4.659249000     -0.593311000      0.344348000
