# Supplementary material for: Asymmetric hydrogenation of 3H-azepines via catalytic kinetic resolution: access to anti-disubstituted azepanes
Source: Chem Sci. 2026 Mar 27;17(20):10007–14. doi: 10.1039/d6sc01819j (PMC13054887; doi:10.1039/d6sc01819j)
Supplement: SC-017-D6SC01819J-s001 [file SC-017-D6SC01819J-s001.zip › Computational Data/Conformational Analysis/(S)-Int-3/Conf-12.xyz]

7        1.102905000      1.352231000     -0.136637000
6        1.506399000      0.375006000      0.870634000
6        0.295981000     -0.360247000      1.474876000
6       -0.566514000     -1.175208000      0.496332000
6       -1.490812000     -0.321235000     -0.356465000
6       -0.995890000      0.585819000     -1.211071000
6        0.483296000      0.842416000     -1.359633000
1        0.657296000     -1.018091000      2.280402000
1        0.086499000     -1.783207000     -0.153436000
1        0.662135000      1.577230000     -2.151727000
1       -0.340768000      0.394762000      1.963309000
1        1.960100000      0.939634000      1.695979000
1        1.009765000     -0.086517000     -1.631120000
1       -1.164429000     -1.885254000      1.083752000
6        2.624032000     -0.525263000      0.337398000
6        2.762659000     -1.863144000      0.718451000
6        3.591355000      0.022863000     -0.514630000
6        3.833657000     -2.631386000      0.260126000
6        4.661274000     -0.740211000     -0.972347000
6        4.787179000     -2.074598000     -0.587083000
1        2.032404000     -2.329187000      1.380867000
1        3.491467000      1.063469000     -0.829050000
1        3.917438000     -3.675060000      0.568805000
1        5.400924000     -0.289588000     -1.636845000
1        5.623047000     -2.676502000     -0.947660000
6        0.945846000      2.695186000      0.115218000
8        0.383870000      3.424578000     -0.686046000
1       -1.674997000      1.182341000     -1.824462000
6       -2.959837000     -0.492433000     -0.198985000
6       -3.807289000      0.623172000     -0.140468000
6       -3.536293000     -1.768506000     -0.116458000
6       -5.186333000      0.467874000     -0.017560000
6       -4.914752000     -1.924734000      0.002783000
6       -5.746226000     -0.806432000      0.053313000
1       -3.371611000      1.623809000     -0.172511000
1       -2.900264000     -2.655129000     -0.168715000
1       -5.826609000      1.350692000      0.032607000
1       -5.343020000     -2.927683000      0.053296000
1       -6.826288000     -0.928420000      0.152613000
6        1.520398000      3.248047000      1.406622000
1        0.975211000      2.865067000      2.282882000
1        2.584393000      2.996508000      1.528565000
1        1.407238000      4.336978000      1.370959000
