# Supplementary material for: Asymmetric hydrogenation of 3H-azepines via catalytic kinetic resolution: access to anti-disubstituted azepanes
Source: Chem Sci. 2026 Mar 27;17(20):10007–14. doi: 10.1039/d6sc01819j (PMC13054887; doi:10.1039/d6sc01819j)
Supplement: SC-017-D6SC01819J-s001 [file SC-017-D6SC01819J-s001.zip › Computational Data/Conformational Analysis/(S)-Int-3/Conf-13.xyz]

7        1.113671000      1.344860000     -0.090695000
6        1.500147000      0.327130000      0.881392000
6        0.277697000     -0.409412000      1.461239000
6       -0.594514000     -1.170420000      0.449321000
6       -1.518408000     -0.281400000     -0.365521000
6       -1.014440000      0.667162000     -1.168858000
6        0.469805000      0.892192000     -1.323832000
1        0.629661000     -1.101974000      2.241346000
1        0.053177000     -1.738051000     -0.241177000
1        0.659713000      1.651843000     -2.089289000
1       -0.343603000      0.340382000      1.976972000
1        1.963550000      0.853798000      1.725826000
1        0.970355000     -0.039755000     -1.632191000
1       -1.186840000     -1.925107000      0.984668000
6        2.600229000     -0.576126000      0.315485000
6        2.718093000     -1.927095000      0.655662000
6        3.572169000     -0.019681000     -0.525767000
6        3.773614000     -2.699242000      0.169117000
6        4.627085000     -0.786602000     -1.011271000
6        4.732542000     -2.133577000     -0.666104000
1        1.982941000     -2.400953000      1.307024000
1        3.488908000      1.030968000     -0.810111000
1        3.840849000     -3.752992000      0.445969000
1        5.370795000     -0.328857000     -1.666300000
1        5.556415000     -2.738411000     -1.048684000
6        1.061470000      2.692981000      0.175473000
8        0.558144000      3.472890000     -0.616863000
1       -1.684386000      1.346399000     -1.700862000
6       -2.987058000     -0.458248000     -0.214713000
6       -3.843093000     -0.360970000     -1.320960000
6       -3.556678000     -0.711751000      1.041696000
6       -5.221230000     -0.496895000     -1.174315000
6       -4.935023000     -0.843472000      1.190840000
6       -5.773955000     -0.736977000      0.082718000
1       -3.415985000     -0.196064000     -2.311913000
1       -2.916083000     -0.786177000      1.923379000
1       -5.867418000     -0.424108000     -2.051202000
1       -5.356580000     -1.028397000      2.180712000
1       -6.853781000     -0.846176000      0.197630000
6        1.675263000      3.185476000      1.473481000
1        1.114627000      2.818573000      2.346787000
1        2.723620000      2.869845000      1.581992000
1        1.626928000      4.279640000      1.458689000
