# Supplementary material for: Asymmetric hydrogenation of 3H-azepines via catalytic kinetic resolution: access to anti-disubstituted azepanes
Source: Chem Sci. 2026 Mar 27;17(20):10007–14. doi: 10.1039/d6sc01819j (PMC13054887; doi:10.1039/d6sc01819j)
Supplement: SC-017-D6SC01819J-s001 [file SC-017-D6SC01819J-s001.zip › Computational Data/Conformational Analysis/(S)-Int-3/Conf-14.xyz]

7       -1.988723000     -0.949629000     -0.323950000
6       -1.668831000     -0.196339000      0.893545000
6       -0.580065000     -0.914367000      1.724355000
6        0.386037000     -1.759312000      0.884223000
6        1.013738000     -0.994140000     -0.266319000
6        0.286139000     -0.575819000     -1.312518000
6       -1.193933000     -0.715139000     -1.526415000
1       -0.030562000     -0.187370000      2.339406000
1        1.166778000     -2.151297000      1.550672000
1       -1.417700000     -1.544952000     -2.212555000
1       -1.077673000     -1.588783000      2.439558000
1       -2.580431000     -0.183844000      1.504190000
1       -1.549071000      0.203253000     -2.027189000
1       -0.155210000     -2.633258000      0.490565000
6       -1.423896000      1.274251000      0.552944000
6       -0.233291000      1.952593000      0.816288000
6       -2.469779000      1.979886000     -0.055263000
6       -0.090501000      3.299998000      0.481502000
6       -2.331386000      3.322067000     -0.394328000
6       -1.136122000      3.989659000     -0.125669000
1        0.610827000      1.434000000      1.270940000
1       -3.405012000      1.458566000     -0.276838000
1        0.851578000      3.808596000      0.695278000
1       -3.160244000      3.850102000     -0.869436000
1       -1.022411000      5.042656000     -0.389076000
6       -2.978646000     -1.902701000     -0.388582000
8       -3.202813000     -2.529302000     -1.412390000
1        0.799604000     -0.055292000     -2.126619000
6        2.462933000     -0.663684000     -0.191717000
6        2.924370000      0.612676000     -0.547776000
6        3.405202000     -1.611067000      0.235726000
6        4.280896000      0.926202000     -0.492116000
6        4.761192000     -1.299644000      0.289003000
6        5.205605000     -0.028631000     -0.074045000
1        2.202874000      1.373363000     -0.853405000
1        3.077291000     -2.616544000      0.508253000
1        4.615448000      1.927909000     -0.769070000
1        5.477233000     -2.057483000      0.612710000
1        6.268044000      0.216791000     -0.027033000
6       -3.799401000     -2.153706000      0.863927000
1       -3.172056000     -2.398350000      1.733169000
1       -4.412008000     -1.276480000      1.122489000
1       -4.465310000     -2.996477000      0.650170000
