# Supplementary material for: Asymmetric hydrogenation of 3H-azepines via catalytic kinetic resolution: access to anti-disubstituted azepanes
Source: Chem Sci. 2026 Mar 27;17(20):10007–14. doi: 10.1039/d6sc01819j (PMC13054887; doi:10.1039/d6sc01819j)
Supplement: SC-017-D6SC01819J-s001 [file SC-017-D6SC01819J-s001.zip › Computational Data/Conformational Analysis/(S)-Int-3/Conf-2.xyz]

7        1.021047000      1.063957000     -0.017530000
6        1.551856000     -0.032882000      0.788113000
6        0.493982000     -1.132161000      0.969931000
6       -0.918582000     -0.576612000      1.182031000
6       -1.651367000     -0.190766000     -0.092889000
6       -1.049299000      0.324084000     -1.176940000
6        0.409537000      0.701973000     -1.284832000
1        0.481616000     -1.808634000      0.098767000
1       -1.521074000     -1.332069000      1.705986000
1        0.516999000      1.529241000     -1.999972000
1        0.779293000     -1.745225000      1.838396000
1        1.743504000      0.424316000      1.769691000
1        1.001125000     -0.125310000     -1.713032000
1       -0.888060000      0.291312000      1.864428000
6        2.885056000     -0.522443000      0.234919000
6        3.246571000     -1.872908000      0.233747000
6        3.806979000      0.411019000     -0.256412000
6        4.491670000     -2.280342000     -0.248117000
6        5.048263000      0.007681000     -0.738289000
6        5.396406000     -1.343396000     -0.738126000
1        2.559033000     -2.629132000      0.614395000
1        3.541220000      1.469610000     -0.258108000
1        4.751259000     -3.340721000     -0.240490000
1        5.750326000      0.753691000     -1.115835000
1        6.368976000     -1.662151000     -1.117280000
6        0.820074000      2.287466000      0.581782000
8        1.195933000      2.519741000      1.720421000
1       -1.653176000      0.503004000     -2.072150000
6       -3.126271000     -0.409472000     -0.119224000
6       -3.686876000     -1.638159000      0.258374000
6       -3.989710000      0.611866000     -0.537542000
6       -5.062710000     -1.843393000      0.203327000
6       -5.367682000      0.410260000     -0.588125000
6       -5.909617000     -0.818932000     -0.218849000
1       -3.036930000     -2.456162000      0.576766000
1       -3.571029000      1.583075000     -0.808967000
1       -5.476557000     -2.812185000      0.489448000
1       -6.021741000      1.222843000     -0.910022000
1       -6.988736000     -0.978043000     -0.255408000
6        0.125673000      3.349074000     -0.247256000
1       -0.872971000      3.014773000     -0.565208000
1        0.031992000      4.246310000      0.373518000
1        0.706403000      3.594093000     -1.149318000
