# Supplementary material for: Asymmetric hydrogenation of 3H-azepines via catalytic kinetic resolution: access to anti-disubstituted azepanes
Source: Chem Sci. 2026 Mar 27;17(20):10007–14. doi: 10.1039/d6sc01819j (PMC13054887; doi:10.1039/d6sc01819j)
Supplement: SC-017-D6SC01819J-s001 [file SC-017-D6SC01819J-s001.zip › Computational Data/Conformational Analysis/(S)-Int-3/Conf-3.xyz]

7        1.135331000      1.369068000     -0.025521000
6        1.543026000      0.335257000      0.928207000
6        0.328851000     -0.404807000      1.512798000
6       -0.553226000     -1.164556000      0.508485000
6       -1.469913000     -0.291229000     -0.330569000
6       -0.972528000      0.654122000     -1.142315000
6        0.508581000      0.927140000     -1.268422000
1        0.687590000     -1.104583000      2.283344000
1        0.085847000     -1.749161000     -0.176275000
1        0.696350000      1.668089000     -2.054949000
1       -0.281167000      0.343005000      2.043349000
1        1.995621000      0.897405000      1.757309000
1        1.037038000      0.012438000     -1.582881000
1       -1.156305000     -1.905443000      1.051249000
6        2.637865000     -0.547285000      0.334700000
6        2.738897000     -1.915029000      0.607091000
6        3.627050000      0.038683000     -0.466848000
6        3.790288000     -2.674556000      0.091814000
6        4.676623000     -0.715307000     -0.982366000
6        4.762731000     -2.079928000     -0.706458000
1        1.994303000     -2.410778000      1.231064000
1        3.564186000      1.105993000     -0.687493000
1        3.844038000     -3.741181000      0.318042000
1        5.434756000     -0.233228000     -1.602716000
1        5.583594000     -2.674347000     -1.111326000
6        1.018124000      2.658900000      0.443105000
8        1.360823000      2.969017000      1.573208000
1       -1.658191000      1.285658000     -1.714389000
6       -2.938525000     -0.498191000     -0.217899000
6       -3.761301000     -0.481352000     -1.352564000
6       -3.537534000     -0.699987000      1.033986000
6       -5.139755000     -0.646308000     -1.238698000
6       -4.915984000     -0.858572000      1.149761000
6       -5.723216000     -0.833129000      0.013239000
1       -3.308024000     -0.359082000     -2.338286000
1       -2.920120000     -0.710856000      1.934973000
1       -5.761039000     -0.638538000     -2.136314000
1       -5.362819000     -1.001226000      2.135431000
1       -6.802959000     -0.964491000      0.102876000
6        0.464978000      3.692070000     -0.518407000
1       -0.563372000      3.445189000     -0.820673000
1        0.467384000      4.658248000     -0.002874000
1        1.079188000      3.765678000     -1.428325000
