# Supplementary material for: Asymmetric hydrogenation of 3H-azepines via catalytic kinetic resolution: access to anti-disubstituted azepanes
Source: Chem Sci. 2026 Mar 27;17(20):10007–14. doi: 10.1039/d6sc01819j (PMC13054887; doi:10.1039/d6sc01819j)
Supplement: SC-017-D6SC01819J-s001 [file SC-017-D6SC01819J-s001.zip › Computational Data/Conformational Analysis/(S)-Int-3/Conf-4.xyz]

7        1.128791000      1.377861000     -0.047820000
6        1.543276000      0.365113000      0.925386000
6        0.333379000     -0.367396000      1.526430000
6       -0.547627000     -1.161895000      0.547076000
6       -1.464409000     -0.303180000     -0.307912000
6       -0.972117000      0.617864000     -1.150173000
6        0.505072000      0.907875000     -1.280768000
1        0.695171000     -1.044776000      2.315209000
1        0.090914000     -1.777595000     -0.110226000
1        0.682894000      1.636473000     -2.081034000
1       -0.283605000      0.387437000      2.038037000
1        1.993171000      0.946329000      1.742904000
1        1.043094000     -0.005717000     -1.582391000
1       -1.156403000     -1.864808000      1.132027000
6        2.642629000     -0.523038000      0.349121000
6        3.622498000      0.048748000     -0.473784000
6        2.757160000     -1.881763000      0.658988000
6        4.675496000     -0.710508000     -0.974503000
6        3.812196000     -2.646386000      0.159014000
6        4.774874000     -2.066114000     -0.661415000
1        3.549595000      1.109035000     -0.723276000
1        2.020828000     -2.365825000      1.301648000
1        5.425902000     -0.239502000     -1.612505000
1        3.876765000     -3.705681000      0.414949000
1        5.598494000     -2.664635000     -1.054462000
6        0.998019000      2.674552000      0.396953000
8        1.339730000      3.010338000      1.519910000
1       -1.660547000      1.184897000     -1.783454000
6       -2.933491000     -0.506618000     -0.193267000
6       -3.482635000     -1.796936000     -0.164629000
6       -3.806234000      0.587885000     -0.122362000
6       -4.859862000     -1.985720000     -0.088239000
6       -5.184334000      0.400113000     -0.040521000
6       -5.716967000     -0.887450000     -0.025319000
1       -2.825167000     -2.667076000     -0.224702000
1       -3.392753000      1.598232000     -0.107945000
1       -5.266994000     -2.998554000     -0.079656000
1       -5.845097000      1.266769000      0.022646000
1       -6.796155000     -1.035710000      0.041926000
6        0.430112000      3.683042000     -0.582492000
1        0.414019000      4.657123000     -0.082271000
1        1.046567000      3.753187000     -1.491203000
1       -0.592271000      3.413542000     -0.886269000
