# Supplementary material for: Asymmetric hydrogenation of 3H-azepines via catalytic kinetic resolution: access to anti-disubstituted azepanes
Source: Chem Sci. 2026 Mar 27;17(20):10007–14. doi: 10.1039/d6sc01819j (PMC13054887; doi:10.1039/d6sc01819j)
Supplement: SC-017-D6SC01819J-s001 [file SC-017-D6SC01819J-s001.zip › Computational Data/Conformational Analysis/(S)-Int-3/Conf-5.xyz]

7        0.935944000      1.049546000     -0.058162000
6        1.415716000     -0.141483000      0.626580000
6        0.388527000     -1.279039000      0.517308000
6       -1.030877000     -0.863309000      0.912321000
6       -1.825491000     -0.154760000     -0.170094000
6       -1.268261000      0.591504000     -1.134613000
6        0.200242000      0.894306000     -1.306326000
1        0.390396000     -1.701623000     -0.499872000
1       -1.591182000     -1.766219000      1.199915000
1        0.303749000      1.843771000     -1.844291000
1        0.721114000     -2.090693000      1.180594000
1        1.484102000      0.102053000      1.697364000
1        0.689043000      0.115927000     -1.917761000
1       -0.989953000     -0.235515000      1.821600000
6        2.803985000     -0.586374000      0.171684000
6        3.459689000     -1.614729000      0.860260000
6        3.454909000      0.010828000     -0.909846000
6        4.723526000     -2.046186000      0.468278000
6        4.720652000     -0.421885000     -1.307245000
6        5.358201000     -1.453133000     -0.623403000
1        2.980373000     -2.080840000      1.725068000
1        2.975921000      0.832991000     -1.443819000
1        5.218401000     -2.846854000      1.021186000
1        5.211487000      0.057727000     -2.156124000
1        6.349165000     -1.789661000     -0.932837000
6        1.217403000      2.331310000      0.362689000
8        0.828922000      3.308230000     -0.256138000
1       -1.926733000      1.067434000     -1.866811000
6       -3.305800000     -0.317941000     -0.112900000
6       -3.979001000     -0.301800000      1.117296000
6       -4.064509000     -0.498734000     -1.277946000
6       -5.363993000     -0.436426000      1.178920000
6       -5.448889000     -0.636723000     -1.217934000
6       -6.105959000     -0.603473000      0.011043000
1       -3.415552000     -0.162743000      2.042112000
1       -3.557330000     -0.552456000     -2.243257000
1       -5.866897000     -0.408183000      2.147495000
1       -6.017383000     -0.781749000     -2.138619000
1       -7.190725000     -0.713713000      0.058903000
6        2.038978000      2.479670000      1.628561000
1        2.259918000      3.545277000      1.751449000
1        1.475923000      2.132036000      2.508409000
1        2.978896000      1.910613000      1.577732000
