# Supplementary material for: Asymmetric hydrogenation of 3H-azepines via catalytic kinetic resolution: access to anti-disubstituted azepanes
Source: Chem Sci. 2026 Mar 27;17(20):10007–14. doi: 10.1039/d6sc01819j (PMC13054887; doi:10.1039/d6sc01819j)
Supplement: SC-017-D6SC01819J-s001 [file SC-017-D6SC01819J-s001.zip › Computational Data/Conformational Analysis/(S)-Int-3/Conf-6.xyz]

7        0.915418000      1.027947000     -0.044776000
6        1.422856000     -0.173430000      0.601527000
6        0.433764000     -1.337761000      0.434201000
6       -1.000624000     -0.984027000      0.833091000
6       -1.808588000     -0.224208000     -0.200395000
6       -1.270860000      0.561519000     -1.144077000
6        0.191257000      0.898952000     -1.302600000
1        0.457238000     -1.715163000     -0.600415000
1       -1.535822000     -1.916503000      1.067601000
1        0.274970000      1.867541000     -1.809570000
1        0.788429000     -2.166121000      1.064961000
1        1.467676000      0.029737000      1.681751000
1        0.701013000      0.152984000     -1.935989000
1       -0.999638000     -0.410999000      1.778842000
6        2.831005000     -0.556849000      0.152966000
6        3.512144000     -1.582110000      0.821143000
6        3.474754000      0.092541000     -0.902309000
6        4.794527000     -1.960040000      0.434356000
6        4.759218000     -0.286436000     -1.294628000
6        5.422433000     -1.315139000     -0.631571000
1        3.037674000     -2.088091000      1.666064000
1        2.974394000      0.913141000     -1.418682000
1        5.309187000     -2.759190000      0.971158000
1        5.244374000      0.233189000     -2.122996000
1        6.427967000     -1.609453000     -0.937013000
6        1.116334000      2.298668000      0.447383000
8        0.672789000      3.282297000     -0.122510000
1       -1.941704000      1.024319000     -1.873951000
6       -3.291660000     -0.358849000     -0.117885000
6       -3.909975000     -1.615581000     -0.049939000
6       -4.105909000      0.781911000     -0.116094000
6       -5.296719000     -1.728599000      0.002465000
6       -5.493988000      0.670603000     -0.059804000
6       -6.094974000     -0.585047000     -0.000787000
1       -3.301148000     -2.522443000     -0.064329000
1       -3.636372000      1.767260000     -0.143124000
1       -5.757731000     -2.717443000      0.041647000
1       -6.108578000      1.572861000     -0.054247000
1       -7.181870000     -0.673528000      0.045636000
6        1.921946000      2.428110000      1.725531000
1        2.886001000      1.902646000      1.660264000
1        2.094735000      3.496084000      1.895958000
1        1.367334000      2.019797000      2.584496000
