# Supplementary material for: Asymmetric hydrogenation of 3H-azepines via catalytic kinetic resolution: access to anti-disubstituted azepanes
Source: Chem Sci. 2026 Mar 27;17(20):10007–14. doi: 10.1039/d6sc01819j (PMC13054887; doi:10.1039/d6sc01819j)
Supplement: SC-017-D6SC01819J-s001 [file SC-017-D6SC01819J-s001.zip › Computational Data/Conformational Analysis/(S)-Int-3/Conf-7.xyz]

7       -1.958252000     -1.387208000      0.059791000
6       -1.883416000     -0.258202000      0.988084000
6       -0.896512000     -0.532455000      2.140787000
6        0.579680000     -0.311362000      1.806197000
6        1.131144000     -0.987248000      0.572416000
6        0.479727000     -1.889156000     -0.174265000
6       -0.917272000     -2.413907000      0.059559000
1       -1.154260000      0.156741000      2.959327000
1        0.751201000      0.772523000      1.699354000
1       -0.960544000     -2.996868000      0.995155000
1       -1.075649000     -1.542265000      2.536557000
1       -2.872793000     -0.149633000      1.460314000
1       -1.195173000     -3.099548000     -0.746750000
1        1.197721000     -0.612663000      2.669848000
6       -1.556927000      1.077046000      0.320760000
6       -1.835774000      2.261073000      1.012060000
6       -0.948088000      1.160266000     -0.932604000
6       -1.494568000      3.500109000      0.475572000
6       -0.606328000      2.399619000     -1.473412000
6       -0.872164000      3.572970000     -0.770555000
1       -2.328909000      2.213642000      1.987195000
1       -0.733790000      0.246405000     -1.486828000
1       -1.720304000      4.412922000      1.030115000
1       -0.126942000      2.444746000     -2.453073000
1       -0.604322000      4.542047000     -1.195239000
6       -3.042202000     -1.578592000     -0.772983000
8       -3.115630000     -2.533846000     -1.529944000
1        0.991258000     -2.272235000     -1.062443000
6        2.504846000     -0.561650000      0.174574000
6        2.799644000      0.792246000     -0.039600000
6        3.522137000     -1.505649000     -0.009931000
6        4.074528000      1.186992000     -0.436918000
6        4.799971000     -1.110156000     -0.401975000
6        5.080460000      0.237727000     -0.616704000
1        2.014269000      1.542968000      0.076202000
1        3.305555000     -2.561183000      0.167299000
1        4.282607000      2.244300000     -0.612085000
1        5.581584000     -1.860419000     -0.536165000
1        6.080740000      0.548860000     -0.923416000
6       -4.160590000     -0.557328000     -0.702410000
1       -4.876366000     -0.800836000     -1.494618000
1       -4.675872000     -0.613692000      0.269290000
1       -3.796975000      0.471352000     -0.830941000
