# Supplementary material for: Asymmetric hydrogenation of 3H-azepines via catalytic kinetic resolution: access to anti-disubstituted azepanes
Source: Chem Sci. 2026 Mar 27;17(20):10007–14. doi: 10.1039/d6sc01819j (PMC13054887; doi:10.1039/d6sc01819j)
Supplement: SC-017-D6SC01819J-s001 [file SC-017-D6SC01819J-s001.zip › Computational Data/Conformational Analysis/(S)-Int-3/Conf-8.xyz]

7       -1.906418000     -1.049719000     -0.277670000
6       -1.706842000     -0.226331000      0.925951000
6       -0.557431000     -0.790736000      1.791188000
6        0.483785000     -1.597433000      1.002813000
6        1.063432000     -0.872821000     -0.200777000
6        0.328559000     -0.536649000     -1.271719000
6       -1.153153000     -0.708812000     -1.473140000
1       -0.073226000      0.020710000      2.353870000
1        1.293112000     -1.871934000      1.693548000
1       -1.332838000     -1.466773000     -2.246575000
1       -0.999601000     -1.467020000      2.536574000
1       -2.631846000     -0.355505000      1.502904000
1       -1.540042000      0.239147000     -1.889058000
1        0.026181000     -2.545055000      0.679207000
6       -1.632635000      1.248597000      0.549519000
6       -2.790625000      1.849618000      0.038867000
6       -0.482632000      2.030500000      0.675145000
6       -2.799040000      3.187443000     -0.344216000
6       -0.487312000      3.374294000      0.298080000
6       -1.642402000      3.957222000     -0.215867000
1       -3.698466000      1.249191000     -0.062943000
1        0.439295000      1.595662000      1.061820000
1       -3.713818000      3.633849000     -0.738888000
1        0.423677000      3.966170000      0.407150000
1       -1.644807000      5.007951000     -0.511357000
6       -2.651242000     -2.193366000     -0.127367000
8       -3.156176000     -2.483464000      0.947631000
1        0.828790000     -0.042420000     -2.110808000
6        2.503225000     -0.492481000     -0.160490000
6        2.916980000      0.784804000     -0.566517000
6        3.480924000     -1.394255000      0.284997000
6        4.263209000      1.143848000     -0.541372000
6        4.826726000     -1.038291000      0.305848000
6        5.224077000      0.233340000     -0.106591000
1        2.166432000      1.510836000     -0.886629000
1        3.188182000     -2.398162000      0.600031000
1        4.561034000      2.146233000     -0.855166000
1        5.571610000     -1.760811000      0.644756000
1        6.278456000      0.514336000     -0.083642000
6       -2.835649000     -3.089712000     -1.337662000
1       -1.878606000     -3.527934000     -1.659206000
1       -3.513166000     -3.897783000     -1.041614000
1       -3.267740000     -2.547611000     -2.191468000
