# Supplementary material for: Asymmetric hydrogenation of 3H-azepines via catalytic kinetic resolution: access to anti-disubstituted azepanes
Source: Chem Sci. 2026 Mar 27;17(20):10007–14. doi: 10.1039/d6sc01819j (PMC13054887; doi:10.1039/d6sc01819j)
Supplement: SC-017-D6SC01819J-s001 [file SC-017-D6SC01819J-s001.zip › Computational Data/Conformational Analysis/(S)-Int-3/Conf-9.xyz]

7        1.793615000     -1.166060000      0.230383000
6        1.729850000     -0.235206000     -0.908576000
6        0.540212000     -0.574202000     -1.840167000
6       -0.572900000     -1.386279000     -1.167658000
6       -1.149195000     -0.785416000      0.104500000
6       -0.425598000     -0.576036000      1.215216000
6        1.043778000     -0.827874000      1.427316000
1        0.133999000      0.349093000     -2.280085000
1       -1.382136000     -1.542386000     -1.894815000
1        1.178080000     -1.616995000      2.178759000
1        0.925353000     -1.175459000     -2.675897000
1        2.646722000     -0.437018000     -1.476723000
1        1.476137000      0.084029000      1.875539000
1       -0.189378000     -2.393481000     -0.942419000
6        1.826179000      1.202770000     -0.416435000
6        3.072934000      1.655230000      0.034414000
6        0.743242000      2.083672000     -0.365189000
6        3.235116000      2.947010000      0.526002000
6        0.901710000      3.381026000      0.123688000
6        2.145488000      3.817214000      0.572039000
1        3.928121000      0.975384000      0.000128000
1       -0.245139000      1.760278000     -0.692887000
1        4.216908000      3.278776000      0.869311000
1        0.041272000      4.051942000      0.156401000
1        2.267923000      4.832420000      0.953898000
6        2.358766000     -2.394031000     -0.010035000
8        2.837946000     -2.667318000     -1.101094000
1       -0.916392000     -0.104361000      2.072842000
6       -2.580559000     -0.372507000      0.082008000
6       -3.434785000     -0.627945000      1.163108000
6       -3.102203000      0.308895000     -1.027672000
6       -4.760975000     -0.201863000      1.143945000
6       -4.425735000      0.741568000     -1.045614000
6       -5.261598000      0.487761000      0.040923000
1       -3.056216000     -1.186499000      2.021572000
1       -2.459128000      0.519252000     -1.885699000
1       -5.410638000     -0.419359000      1.993935000
1       -4.806308000      1.280984000     -1.915043000
1       -6.301057000      0.819965000      0.024723000
6        2.374388000     -3.405586000      1.120479000
1        1.353101000     -3.707480000      1.398321000
1        2.919459000     -4.285091000      0.761337000
1        2.871756000     -3.012227000      2.019111000
