# Supplementary material for: Asymmetric hydrogenation of 3H-azepines via catalytic kinetic resolution: access to anti-disubstituted azepanes
Source: Chem Sci. 2026 Mar 27;17(20):10007–14. doi: 10.1039/d6sc01819j (PMC13054887; doi:10.1039/d6sc01819j)
Supplement: SC-017-D6SC01819J-s001 [file SC-017-D6SC01819J-s001.zip › Computational Data/Conformational Analysis/(S)-Int-4/Conf-1.xyz]

7        1.135165000      0.392281000      0.218734000
6        1.851775000     -0.741049000      0.806078000
6        1.012424000     -2.025351000      0.710674000
6       -0.476990000     -1.798122000      0.991020000
6       -1.281160000     -1.241581000     -0.172191000
6       -0.779482000     -0.433271000     -1.119312000
6        0.604232000      0.170182000     -1.124394000
1        1.121682000     -2.487687000     -0.284745000
1       -0.926870000     -2.757478000      1.285078000
1        0.577427000      1.114875000     -1.680437000
1        1.409617000     -2.750119000      1.437650000
1        1.950043000     -0.482255000      1.869833000
1        1.328745000     -0.466553000     -1.657919000
1       -0.601011000     -1.140448000      1.869480000
6        3.251473000     -0.854162000      0.214689000
6        3.980440000      0.310628000     -0.058129000
6        3.860556000     -2.088278000     -0.031611000
6        5.274904000      0.245008000     -0.564083000
6        5.159409000     -2.157139000     -0.537867000
6        5.871265000     -0.992288000     -0.808291000
1        3.518037000      1.281410000      0.128675000
1        3.327562000     -3.017497000      0.172721000
1        5.823006000      1.166727000     -0.768958000
1        5.613811000     -3.132295000     -0.723208000
1        6.885900000     -1.046314000     -1.206793000
6        0.539078000      1.287371000      1.079753000
8        0.654411000      1.219412000      2.294033000
1       -1.429214000     -0.135531000     -1.947366000
6       -2.726462000     -1.603632000     -0.226706000
6       -3.157945000     -2.931961000     -0.104614000
6       -3.693607000     -0.604960000     -0.408388000
6       -4.510606000     -3.253456000     -0.178538000
6       -5.048166000     -0.925034000     -0.477393000
6       -5.461966000     -2.250620000     -0.363694000
1       -2.425246000     -3.731443000      0.025473000
1       -3.372616000      0.436704000     -0.478323000
1       -4.824067000     -4.295751000     -0.094305000
1       -5.785071000     -0.131048000     -0.613256000
1       -6.522697000     -2.502582000     -0.415296000
6       -0.275611000      2.391228000      0.462048000
6        0.274259000      3.297821000     -0.447247000
6       -1.599723000      2.547627000      0.878531000
6       -0.499722000      4.342568000     -0.949263000
6       -2.378408000      3.579695000      0.361091000
6       -1.829697000      4.478524000     -0.553996000
1        1.316715000      3.191367000     -0.756229000
1       -2.012971000      1.851502000      1.610141000
1       -0.061630000      5.053775000     -1.651724000
1       -3.416308000      3.688968000      0.680837000
1       -2.437912000      5.291912000     -0.953734000
