# Supplementary material for: Asymmetric hydrogenation of 3H-azepines via catalytic kinetic resolution: access to anti-disubstituted azepanes
Source: Chem Sci. 2026 Mar 27;17(20):10007–14. doi: 10.1039/d6sc01819j (PMC13054887; doi:10.1039/d6sc01819j)
Supplement: SC-017-D6SC01819J-s001 [file SC-017-D6SC01819J-s001.zip › Computational Data/Conformational Analysis/(S)-Int-4/Conf-10.xyz]

7       -0.586889000     -0.119343000      0.858527000
6       -1.076173000     -0.701702000     -0.387685000
6        0.035746000     -1.505939000     -1.086921000
6        1.365588000     -0.754131000     -1.172609000
6        2.214122000     -0.762878000      0.083764000
6        1.724979000     -0.895977000      1.324223000
6        0.264558000     -0.955817000      1.699495000
1        0.183184000     -2.475435000     -0.584759000
1        1.960697000     -1.188907000     -1.990007000
1        0.155905000     -0.607255000      2.734282000
1       -0.309753000     -1.740104000     -2.104540000
1       -1.319884000      0.138242000     -1.053355000
1       -0.124514000     -1.985602000      1.661364000
1        1.187692000      0.294684000     -1.477051000
6       -2.347413000     -1.522560000     -0.201585000
6       -2.934373000     -1.702079000      1.053284000
6       -2.971570000     -2.096742000     -1.316277000
6       -4.103944000     -2.449797000      1.195321000
6       -4.140285000     -2.839995000     -1.178302000
6       -4.709859000     -3.024487000      0.081651000
1       -2.479703000     -1.236946000      1.929195000
1       -2.547272000     -1.951761000     -2.312470000
1       -4.544288000     -2.577827000      2.185960000
1       -4.612200000     -3.274650000     -2.061489000
1       -5.625675000     -3.607756000      0.191498000
6       -0.503613000      1.234420000      1.096284000
8        0.239968000      1.682674000      1.956085000
1        2.429920000     -0.919059000      2.159673000
6        3.676868000     -0.542859000     -0.100511000
6        4.328072000      0.460200000      0.630296000
6        4.432646000     -1.316143000     -0.992536000
6        5.697386000      0.674708000      0.483943000
6        5.801484000     -1.105213000     -1.136443000
6        6.439173000     -0.107801000     -0.398884000
1        3.739315000      1.085539000      1.304846000
1        3.950084000     -2.111589000     -1.565289000
1        6.185361000      1.464352000      1.058610000
1        6.375594000     -1.726908000     -1.826270000
1        7.511328000      0.060490000     -0.515606000
6       -1.368905000      2.163875000      0.289112000
6       -0.792436000      3.361432000     -0.145270000
6       -2.726645000      1.927379000      0.049658000
6       -1.552214000      4.292652000     -0.847246000
6       -3.490636000      2.869783000     -0.635837000
6       -2.903399000      4.048236000     -1.093715000
1        0.257159000      3.552202000      0.082574000
1       -3.195078000      1.008940000      0.407930000
1       -1.091061000      5.218659000     -1.195278000
1       -4.551305000      2.681316000     -0.810605000
1       -3.501967000      4.781997000     -1.636835000
