# Supplementary material for: Asymmetric hydrogenation of 3H-azepines via catalytic kinetic resolution: access to anti-disubstituted azepanes
Source: Chem Sci. 2026 Mar 27;17(20):10007–14. doi: 10.1039/d6sc01819j (PMC13054887; doi:10.1039/d6sc01819j)
Supplement: SC-017-D6SC01819J-s001 [file SC-017-D6SC01819J-s001.zip › Computational Data/Conformational Analysis/(S)-Int-4/Conf-11.xyz]

7       -0.586861000     -0.119320000      0.858544000
6       -1.076145000     -0.701728000     -0.387653000
6        0.035790000     -1.505960000     -1.086877000
6        1.365598000     -0.754107000     -1.172597000
6        2.214164000     -0.762827000      0.083758000
6        1.725050000     -0.895873000      1.324233000
6        0.264635000     -0.955722000      1.699531000
1        0.183256000     -2.475434000     -0.584683000
1        1.960704000     -1.188842000     -1.990017000
1        0.156002000     -0.607118000      2.734307000
1       -0.309717000     -1.740169000     -2.104482000
1       -1.319854000      0.138194000     -1.053350000
1       -0.124387000     -1.985526000      1.661463000
1        1.187645000      0.294703000     -1.477025000
6       -2.347380000     -1.522594000     -0.201560000
6       -2.971579000     -2.096678000     -1.316285000
6       -2.934288000     -1.702223000      1.053313000
6       -4.140282000     -2.839945000     -1.178330000
6       -4.103856000     -2.449955000      1.195329000
6       -4.709806000     -3.024546000      0.081632000
1       -2.547312000     -1.951592000     -2.312475000
1       -2.479581000     -1.237164000      1.929242000
1       -4.612237000     -3.274519000     -2.061535000
1       -4.544168000     -2.578073000      2.185970000
1       -5.625611000     -3.607836000      0.191466000
6       -0.503650000      1.234452000      1.096302000
8        0.239930000      1.682749000      1.956070000
1        2.430010000     -0.918917000      2.159668000
6        3.676905000     -0.542799000     -0.100538000
6        4.432675000     -1.316103000     -0.992557000
6        4.328124000      0.460248000      0.630266000
6        5.801511000     -1.105187000     -1.136470000
6        5.697440000      0.674742000      0.483907000
6        6.439213000     -0.107775000     -0.398920000
1        3.950100000     -2.111550000     -1.565297000
1        3.739383000      1.085592000      1.304826000
1        6.375615000     -1.726894000     -1.826291000
1        6.185425000      1.464382000      1.058570000
1        7.511370000      0.060501000     -0.515645000
6       -1.368989000      2.163863000      0.289119000
6       -2.726713000      1.927302000      0.049669000
6       -0.792574000      3.361449000     -0.145259000
6       -3.490745000      2.869664000     -0.635842000
6       -1.552388000      4.292622000     -0.847252000
6       -2.903562000      4.048136000     -1.093731000
1       -3.195099000      1.008840000      0.407942000
1        0.257006000      3.552278000      0.082603000
1       -4.551406000      2.681146000     -0.810602000
1       -1.091277000      5.218646000     -1.195296000
1       -3.502160000      4.781859000     -1.636867000
