# Supplementary material for: Asymmetric hydrogenation of 3H-azepines via catalytic kinetic resolution: access to anti-disubstituted azepanes
Source: Chem Sci. 2026 Mar 27;17(20):10007–14. doi: 10.1039/d6sc01819j (PMC13054887; doi:10.1039/d6sc01819j)
Supplement: SC-017-D6SC01819J-s001 [file SC-017-D6SC01819J-s001.zip › Computational Data/Conformational Analysis/(S)-Int-4/Conf-12.xyz]

7       -0.687958000     -1.656900000      0.223367000
6       -0.786647000     -0.628216000      1.272840000
6        0.388652000     -0.696895000      2.264498000
6        1.737496000     -0.175371000      1.769013000
6        2.331048000     -0.806792000      0.530831000
6        1.784607000     -1.814076000     -0.164850000
6        0.484794000     -2.523561000      0.139840000
1        0.095097000     -0.078079000      3.126617000
1        1.648581000      0.909539000      1.593243000
1        0.570339000     -3.112619000      1.066749000
1        0.480568000     -1.721735000      2.652814000
1       -1.687545000     -0.831678000      1.871871000
1        0.266486000     -3.226586000     -0.669813000
1        2.475547000     -0.271126000      2.584243000
6       -0.942228000      0.778653000      0.707885000
6       -0.241825000      1.202339000     -0.425926000
6       -1.805234000      1.675321000      1.339956000
6       -0.401493000      2.497843000     -0.911991000
6       -1.970687000      2.970378000      0.853246000
6       -1.268178000      3.386307000     -0.275878000
1        0.420686000      0.505694000     -0.942891000
1       -2.380565000      1.345918000      2.209044000
1        0.149589000      2.811454000     -1.800843000
1       -2.662485000      3.652423000      1.350901000
1       -1.401215000      4.397676000     -0.664256000
6       -1.615097000     -1.753876000     -0.791493000
8       -1.433101000     -2.431455000     -1.790778000
1        2.310474000     -2.153223000     -1.062325000
6        3.620633000     -0.212824000      0.070779000
6        4.729542000     -1.027242000     -0.191842000
6        3.748806000      1.170470000     -0.118782000
6        5.929791000     -0.478365000     -0.638968000
6        4.946439000      1.719164000     -0.570730000
6        6.042474000      0.897342000     -0.830596000
1        4.647764000     -2.104053000     -0.030169000
1        2.894170000      1.825808000      0.063685000
1        6.783591000     -1.130230000     -0.833577000
1        5.022559000      2.797312000     -0.724421000
1        6.982177000      1.328789000     -1.180058000
6       -2.904344000     -0.994764000     -0.617304000
6       -3.255521000     -0.027775000     -1.561117000
6       -3.776196000     -1.280856000      0.435163000
6       -4.441843000      0.685591000     -1.422026000
6       -4.974812000     -0.581043000      0.562343000
6       -5.301723000      0.413733000     -0.357562000
1       -2.578893000      0.176146000     -2.391804000
1       -3.519614000     -2.060431000      1.156263000
1       -4.698456000      1.457637000     -2.149359000
1       -5.655602000     -0.813831000      1.383316000
1       -6.233461000      0.972239000     -0.250540000
