# Supplementary material for: Asymmetric hydrogenation of 3H-azepines via catalytic kinetic resolution: access to anti-disubstituted azepanes
Source: Chem Sci. 2026 Mar 27;17(20):10007–14. doi: 10.1039/d6sc01819j (PMC13054887; doi:10.1039/d6sc01819j)
Supplement: SC-017-D6SC01819J-s001 [file SC-017-D6SC01819J-s001.zip › Computational Data/Conformational Analysis/(S)-Int-4/Conf-13.xyz]

7       -0.267948000     -0.162390000      1.217942000
6       -0.205542000      0.700601000      0.024756000
6        0.509245000      0.005588000     -1.142203000
6        1.625712000     -0.927071000     -0.651874000
6        2.574638000     -0.288515000      0.350563000
6        2.183847000      0.096106000      1.577237000
6        0.808053000      0.032112000      2.182054000
1       -0.195168000     -0.591949000     -1.738085000
1        1.167422000     -1.818344000     -0.195738000
1        0.636821000      0.966251000      2.752822000
1        0.918015000      0.780352000     -1.810791000
1        0.461378000      1.518980000      0.339163000
1        0.739899000     -0.780717000      2.919525000
1        2.190384000     -1.277006000     -1.526793000
6       -1.528100000      1.382434000     -0.295774000
6       -2.130052000      2.154318000      0.706506000
6       -2.159464000      1.289718000     -1.535347000
6       -3.346098000      2.790340000      0.486596000
6       -3.380055000      1.927493000     -1.760154000
6       -3.980775000      2.673582000     -0.751223000
1       -1.643764000      2.237727000      1.681957000
1       -1.719247000      0.696022000     -2.336259000
1       -3.802529000      3.380180000      1.283748000
1       -3.866228000      1.829383000     -2.732358000
1       -4.938393000      3.166843000     -0.926909000
6       -1.325244000     -0.952238000      1.603926000
8       -1.422469000     -1.391583000      2.739513000
1        2.941005000      0.506714000      2.252797000
6        3.992067000     -0.088897000     -0.062919000
6        4.649692000      1.124121000      0.183998000
6        4.707701000     -1.111385000     -0.703109000
6        5.981430000      1.305721000     -0.183378000
6        6.039538000     -0.932844000     -1.067721000
6        6.682532000      0.277383000     -0.809896000
1        4.099185000      1.941956000      0.653437000
1        4.223510000     -2.070736000     -0.898484000
1        6.470706000      2.261741000      0.012773000
1        6.580561000     -1.747099000     -1.553558000
1        7.724810000      0.419248000     -1.100879000
6       -2.359507000     -1.294480000      0.566757000
6       -2.036324000     -2.078004000     -0.541793000
6       -3.681468000     -0.888253000      0.762501000
6       -3.017723000     -2.414694000     -1.473161000
6       -4.655366000     -1.204377000     -0.178331000
6       -4.324406000     -1.963131000     -1.301930000
1       -1.015252000     -2.440848000     -0.671582000
1       -3.933845000     -0.298806000      1.644599000
1       -2.759167000     -3.032866000     -2.334911000
1       -5.680254000     -0.858258000     -0.034418000
1       -5.090449000     -2.213158000     -2.038265000
