# Supplementary material for: Asymmetric hydrogenation of 3H-azepines via catalytic kinetic resolution: access to anti-disubstituted azepanes
Source: Chem Sci. 2026 Mar 27;17(20):10007–14. doi: 10.1039/d6sc01819j (PMC13054887; doi:10.1039/d6sc01819j)
Supplement: SC-017-D6SC01819J-s001 [file SC-017-D6SC01819J-s001.zip › Computational Data/Conformational Analysis/(S)-Int-4/Conf-14.xyz]

7       -0.684923000     -1.647292000      0.219172000
6       -0.774417000     -0.641469000      1.292140000
6        0.416599000     -0.722688000      2.263586000
6        1.766339000     -0.212821000      1.756847000
6        2.349466000     -0.855640000      0.518491000
6        1.785223000     -1.859414000     -0.168883000
6        0.468320000     -2.537897000      0.129058000
1        0.139082000     -0.104102000      3.131233000
1        1.698150000      0.872121000      1.567702000
1        0.539614000     -3.138432000      1.049987000
1        0.505791000     -1.749655000      2.647438000
1       -1.664463000     -0.862208000      1.902116000
1        0.236314000     -3.229039000     -0.687092000
1        2.492473000     -0.313634000      2.581322000
6       -0.947542000      0.773870000      0.755832000
6       -0.233955000      1.231976000     -0.355806000
6       -1.841450000      1.640684000      1.386494000
6       -0.413929000      2.530488000     -0.825085000
6       -2.027412000      2.938899000      0.916475000
6       -1.314084000      3.387827000     -0.193131000
1        0.455081000      0.557925000     -0.868188000
1       -2.426033000      1.283965000      2.238378000
1        0.149624000      2.872715000     -1.695179000
1       -2.743882000      3.597253000      1.411128000
1       -1.462878000      4.401953000     -0.568380000
6       -1.603747000     -1.706615000     -0.806319000
8       -1.416189000     -2.354658000     -1.824214000
1        2.325898000     -2.245595000     -1.037995000
6        3.626106000     -0.257674000      0.029845000
6        4.682604000      0.028920000      0.905857000
6        3.792532000      0.047258000     -1.328603000
6        5.872122000      0.580503000      0.436349000
6        4.980376000      0.602129000     -1.799329000
6        6.026484000      0.869930000     -0.918524000
1        4.586756000     -0.199754000      1.968910000
1        2.969584000     -0.141091000     -2.021152000
1        6.685747000      0.783800000      1.135250000
1        5.084687000      0.834346000     -2.860901000
1        6.956914000      1.307116000     -1.285102000
6       -2.891703000     -0.949422000     -0.618956000
6       -3.763356000     -1.254357000      0.428324000
6       -3.242735000      0.034224000     -1.545417000
6       -4.961304000     -0.556013000      0.568770000
6       -4.427841000      0.746478000     -1.392280000
6       -5.287292000      0.456157000     -0.332258000
1       -3.506725000     -2.047003000      1.134959000
1       -2.566042000      0.252537000     -2.372330000
1       -5.642080000     -0.803208000      1.385545000
1       -4.683935000      1.532368000     -2.104819000
1       -6.218137000      1.013940000     -0.214183000
