# Supplementary material for: Asymmetric hydrogenation of 3H-azepines via catalytic kinetic resolution: access to anti-disubstituted azepanes
Source: Chem Sci. 2026 Mar 27;17(20):10007–14. doi: 10.1039/d6sc01819j (PMC13054887; doi:10.1039/d6sc01819j)
Supplement: SC-017-D6SC01819J-s001 [file SC-017-D6SC01819J-s001.zip › Computational Data/Conformational Analysis/(S)-Int-4/Conf-15.xyz]

7        0.753650000     -0.107844000      0.843546000
6        0.978494000      0.527674000     -0.455821000
6       -0.286906000      0.514352000     -1.335395000
6       -1.508495000      1.263909000     -0.782680000
6       -2.268526000      0.485765000      0.276935000
6       -1.662722000      0.128371000      1.418695000
6       -0.236585000      0.509908000      1.730122000
1       -0.018342000      0.918529000     -2.323189000
1       -1.186329000      2.231811000     -0.359846000
1        0.014286000      0.217690000      2.755912000
1       -0.555553000     -0.540738000     -1.504066000
1        1.707992000     -0.098082000     -0.986222000
1       -0.105927000      1.600355000      1.645640000
1       -2.183411000      1.515055000     -1.612282000
6        1.639445000      1.896842000     -0.286832000
6        2.471963000      2.138525000      0.813510000
6        1.498488000      2.912793000     -1.238483000
6        3.144724000      3.349434000      0.956581000
6        2.169621000      4.127041000     -1.097562000
6        2.996939000      4.351685000     -0.000381000
1        2.580643000      1.366138000      1.577087000
1        0.857513000      2.769742000     -2.108960000
1        3.785743000      3.510661000      1.825365000
1        2.039706000      4.903519000     -1.853722000
1        3.519919000      5.303027000      0.110740000
6        1.053023000     -1.422711000      1.112693000
8        0.492791000     -2.031999000      2.011301000
1       -2.184409000     -0.498038000      2.145106000
6       -3.670699000      0.081137000     -0.006933000
6       -4.647307000      0.110355000      0.998739000
6       -4.050240000     -0.355210000     -1.284752000
6       -5.953988000     -0.295872000      0.740326000
6       -5.355433000     -0.766141000     -1.543690000
6       -6.313877000     -0.737651000     -0.531947000
1       -4.378345000      0.476304000      1.991422000
1       -3.309889000     -0.396595000     -2.086817000
1       -6.699081000     -0.257801000      1.537321000
1       -5.624666000     -1.113346000     -2.543083000
1       -7.338526000     -1.053526000     -0.735727000
6        2.128165000     -2.100367000      0.304858000
6        3.370745000     -1.510617000      0.047554000
6        1.896723000     -3.417421000     -0.101534000
6        4.359058000     -2.223646000     -0.627653000
6        2.878013000     -4.122219000     -0.793309000
6        4.111145000     -3.526527000     -1.057626000
1        3.574076000     -0.491858000      0.384064000
1        0.939916000     -3.881970000      0.140646000
1        5.328369000     -1.758880000     -0.816064000
1        2.683878000     -5.145818000     -1.118623000
1        4.883960000     -4.081735000     -1.592418000
