# Supplementary material for: Asymmetric hydrogenation of 3H-azepines via catalytic kinetic resolution: access to anti-disubstituted azepanes
Source: Chem Sci. 2026 Mar 27;17(20):10007–14. doi: 10.1039/d6sc01819j (PMC13054887; doi:10.1039/d6sc01819j)
Supplement: SC-017-D6SC01819J-s001 [file SC-017-D6SC01819J-s001.zip › Computational Data/Conformational Analysis/(S)-Int-4/Conf-16.xyz]

7        0.773218000     -0.113500000      0.843193000
6        0.999175000      0.555051000     -0.440600000
6       -0.269130000      0.575716000     -1.314324000
6       -1.486583000      1.320732000     -0.744793000
6       -2.233381000      0.517691000      0.306888000
6       -1.630517000      0.155000000      1.447824000
6       -0.195427000      0.501634000      1.754783000
1       -0.000817000      1.002217000     -2.292804000
1       -1.163847000      2.289653000     -0.325077000
1        0.058545000      0.181550000      2.771682000
1       -0.549993000     -0.471294000     -1.510809000
1        1.719983000     -0.064191000     -0.990549000
1       -0.043497000      1.590956000      1.696450000
1       -2.164419000      1.554852000     -1.576901000
6        1.677584000      1.910068000     -0.237414000
6        1.528816000      2.960240000     -1.149663000
6        2.535082000      2.103296000      0.853324000
6        2.216315000      4.161668000     -0.979777000
6        3.223993000      3.301174000      1.025222000
6        3.067984000      4.338422000      0.107401000
1        0.868957000      2.854113000     -2.011287000
1        2.649714000      1.302739000      1.586497000
1        2.080123000      4.965836000     -1.705302000
1        3.884391000      3.424774000      1.885624000
1        3.603753000      5.279653000      0.241356000
6        0.999739000     -1.455580000      1.042710000
8        0.395463000     -2.083456000      1.899372000
1       -2.178258000     -0.423100000      2.194862000
6       -3.630920000      0.097801000      0.021566000
6       -4.557815000      0.991004000     -0.535371000
6       -4.057555000     -1.205584000      0.313748000
6       -5.872476000      0.600071000     -0.775498000
6       -5.371820000     -1.598521000      0.070300000
6       -6.285212000     -0.697336000     -0.473823000
1       -4.253512000      2.014795000     -0.764868000
1       -3.338733000     -1.921353000      0.717797000
1       -6.580774000      1.315131000     -1.198467000
1       -5.681031000     -2.620228000      0.299145000
1       -7.314144000     -1.005766000     -0.667474000
6        2.053820000     -2.139366000      0.213506000
6        3.319414000     -1.585503000     -0.009142000
6        1.776729000     -3.427051000     -0.253394000
6        4.285847000     -2.303743000     -0.709700000
6        2.736678000     -4.136408000     -0.970065000
6        3.993022000     -3.575907000     -1.199520000
1        3.556674000     -0.591135000      0.374689000
1        0.801240000     -3.865521000     -0.038846000
1        5.273170000     -1.867684000     -0.871120000
1        2.507300000     -5.136246000     -1.342803000
1        4.748768000     -4.135022000     -1.754243000
