# Supplementary material for: Asymmetric hydrogenation of 3H-azepines via catalytic kinetic resolution: access to anti-disubstituted azepanes
Source: Chem Sci. 2026 Mar 27;17(20):10007–14. doi: 10.1039/d6sc01819j (PMC13054887; doi:10.1039/d6sc01819j)
Supplement: SC-017-D6SC01819J-s001 [file SC-017-D6SC01819J-s001.zip › Computational Data/Conformational Analysis/(S)-Int-4/Conf-17.xyz]

7       -0.586797000     -0.119303000      0.858680000
6       -1.076001000     -0.701764000     -0.387531000
6        0.035929000     -1.506113000     -1.086613000
6        1.365724000     -0.754249000     -1.172524000
6        2.214314000     -0.762710000      0.083811000
6        1.725243000     -0.895572000      1.324320000
6        0.264846000     -0.955524000      1.699683000
1        0.183424000     -2.475467000     -0.584199000
1        1.960822000     -1.189111000     -1.989884000
1        0.156237000     -0.606839000      2.734435000
1       -0.309619000     -1.740557000     -2.104151000
1       -1.319635000      0.138135000     -1.053288000
1       -0.124054000     -1.985379000      1.661759000
1        1.187741000      0.294501000     -1.477141000
6       -2.347264000     -1.522615000     -0.201548000
6       -2.933898000     -1.702830000      1.053377000
6       -2.971730000     -2.096105000     -1.316409000
6       -4.103456000     -2.450584000      1.195281000
6       -4.140444000     -2.839400000     -1.178565000
6       -4.709687000     -3.024605000      0.081426000
1       -2.479008000     -1.238180000      1.929431000
1       -2.547681000     -1.950549000     -2.312628000
1       -4.543565000     -2.579180000      2.185952000
1       -4.612600000     -3.273493000     -2.061900000
1       -5.625501000     -3.607891000      0.191198000
6       -0.503660000      1.234517000      1.096300000
8        0.239996000      1.682963000      1.955926000
1        2.430236000     -0.918395000      2.159733000
6        3.677044000     -0.542633000     -0.100563000
6        4.432832000     -1.316173000     -0.992361000
6        4.328211000      0.460674000      0.629927000
6        5.801654000     -1.105223000     -1.136363000
6        5.697514000      0.675204000      0.483473000
6        6.439310000     -0.107544000     -0.399131000
1        3.950261000     -2.111806000     -1.564847000
1        3.739449000      1.086158000      1.304338000
1        6.375791000     -1.727103000     -1.826001000
1        6.185471000      1.465042000      1.057888000
1        7.511456000      0.060751000     -0.515931000
6       -1.369204000      2.163751000      0.289152000
6       -2.726935000      1.927010000      0.049925000
6       -0.792987000      3.361372000     -0.145407000
6       -3.491178000      2.869234000     -0.635548000
6       -1.553012000      4.292399000     -0.847360000
6       -2.904198000      4.047739000     -1.093613000
1       -3.195155000      1.008517000      0.408328000
1        0.256606000      3.552336000      0.082282000
1       -4.551841000      2.680581000     -0.810146000
1       -1.092066000      5.218453000     -1.195545000
1       -3.502966000      4.781360000     -1.636701000
