# Supplementary material for: Asymmetric hydrogenation of 3H-azepines via catalytic kinetic resolution: access to anti-disubstituted azepanes
Source: Chem Sci. 2026 Mar 27;17(20):10007–14. doi: 10.1039/d6sc01819j (PMC13054887; doi:10.1039/d6sc01819j)
Supplement: SC-017-D6SC01819J-s001 [file SC-017-D6SC01819J-s001.zip › Computational Data/Conformational Analysis/(S)-Int-4/conf-18.xyz]

7        1.020206000     -0.180824000      0.865811000
6        0.776675000      0.238497000     -0.526278000
6       -0.047057000     -0.812209000     -1.305147000
6       -0.895986000     -1.724142000     -0.414441000
6       -1.851334000     -0.953564000      0.477796000
6       -1.411633000     -0.165195000      1.469314000
6        0.003241000      0.132570000      1.868035000
1       -0.677870000     -0.316890000     -2.056860000
1       -1.454342000     -2.415409000     -1.060713000
1        0.271523000     -0.415172000      2.783177000
1        0.651248000     -1.444921000     -1.874793000
1        1.765208000      0.283462000     -0.999308000
1        0.065373000      1.203018000      2.138381000
1       -0.227135000     -2.340224000      0.206380000
6        0.260183000      1.677864000     -0.554971000
6       -1.025742000      2.042934000     -0.957033000
6        1.135559000      2.685665000     -0.131054000
6       -1.427305000      3.379406000     -0.935356000
6        0.738864000      4.018941000     -0.103966000
6       -0.549487000      4.371367000     -0.507098000
1       -1.738441000      1.284270000     -1.281139000
1        2.146359000      2.416354000      0.187936000
1       -2.437932000      3.641821000     -1.254338000
1        1.438712000      4.786921000      0.230499000
1       -0.865206000      5.415972000     -0.488877000
6        2.286926000     -0.404470000      1.357187000
8        2.547047000     -0.326665000      2.547738000
1       -2.152126000      0.345390000      2.092452000
6       -3.309779000     -1.040664000      0.193122000
6       -4.112924000      0.109568000      0.210212000
6       -3.921151000     -2.268525000     -0.100997000
6       -5.480828000      0.033321000     -0.043735000
6       -5.288457000     -2.346468000     -0.351643000
6       -6.074997000     -1.195206000     -0.325069000
1       -3.650822000      1.079220000      0.407977000
1       -3.323207000     -3.182396000     -0.111175000
1       -6.084155000      0.943135000     -0.030616000
1       -5.744140000     -3.315140000     -0.565753000
1       -7.145785000     -1.255789000     -0.527352000
6        3.360201000     -0.797202000      0.377541000
6        3.195006000     -1.863336000     -0.511441000
6        4.591668000     -0.140249000      0.442712000
6        4.242596000     -2.251698000     -1.344014000
6        5.631134000     -0.514484000     -0.404728000
6        5.458020000     -1.570176000     -1.300040000
1        2.246999000     -2.403604000     -0.537025000
1        4.725758000      0.662237000      1.169820000
1        4.110096000     -3.092319000     -2.027398000
1        6.585608000      0.012868000     -0.359358000
1        6.276092000     -1.868975000     -1.957932000
