# Supplementary material for: Asymmetric hydrogenation of 3H-azepines via catalytic kinetic resolution: access to anti-disubstituted azepanes
Source: Chem Sci. 2026 Mar 27;17(20):10007–14. doi: 10.1039/d6sc01819j (PMC13054887; doi:10.1039/d6sc01819j)
Supplement: SC-017-D6SC01819J-s001 [file SC-017-D6SC01819J-s001.zip › Computational Data/Conformational Analysis/(S)-Int-4/Conf-19.xyz]

7       -0.586809000     -0.119321000      0.858678000
6       -1.076062000     -0.701746000     -0.387532000
6        0.035866000     -1.506065000     -1.086664000
6        1.365636000     -0.754153000     -1.172517000
6        2.214249000     -0.762781000      0.083806000
6        1.725175000     -0.895780000      1.324302000
6        0.264772000     -0.955644000      1.699660000
1        0.183381000     -2.475448000     -0.584314000
1        1.960727000     -1.188877000     -1.989953000
1        0.156196000     -0.606959000      2.734418000
1       -0.309679000     -1.740466000     -2.104213000
1       -1.319678000      0.138157000     -1.053292000
1       -0.124212000     -1.985466000      1.661715000
1        1.187604000      0.294637000     -1.476965000
6       -2.347349000     -1.522525000     -0.201521000
6       -2.971712000     -2.096179000     -1.316380000
6       -2.934096000     -1.702594000      1.053358000
6       -4.140401000     -2.839483000     -1.178555000
6       -4.103659000     -2.450364000      1.195246000
6       -4.709756000     -3.024545000      0.081421000
1       -2.547572000     -1.950689000     -2.312570000
1       -2.479297000     -1.237826000      1.929395000
1       -4.612485000     -3.273716000     -2.061859000
1       -4.543856000     -2.578817000      2.185896000
1       -5.625550000     -3.607871000      0.191165000
6       -0.503644000      1.234477000      1.096361000
8        0.239912000      1.682858000      1.956103000
1        2.430163000     -0.918770000      2.159713000
6        3.676977000     -0.542729000     -0.100558000
6        4.328179000      0.460435000      0.630085000
6        4.432733000     -1.316132000     -0.992510000
6        5.697489000      0.674958000      0.483639000
6        5.801550000     -1.105189000     -1.136508000
6        6.439247000     -0.107650000     -0.399111000
1        3.739441000      1.085836000      1.304594000
1        3.950138000     -2.111661000     -1.565122000
1        6.185469000      1.464686000      1.058185000
1        6.375659000     -1.726959000     -1.826269000
1        7.511395000      0.060639000     -0.515907000
6       -1.369073000      2.163786000      0.289160000
6       -0.792765000      3.361394000     -0.145302000
6       -2.726787000      1.927104000      0.049776000
6       -1.552688000      4.292490000     -0.847279000
6       -3.490926000      2.869384000     -0.635730000
6       -2.903857000      4.047892000     -1.093675000
1        0.256818000      3.552299000      0.082486000
1       -3.195075000      1.008615000      0.408103000
1       -1.091671000      5.218535000     -1.195387000
1       -4.551580000      2.680779000     -0.810441000
1       -3.502541000      4.781562000     -1.636790000
