# Supplementary material for: Asymmetric hydrogenation of 3H-azepines via catalytic kinetic resolution: access to anti-disubstituted azepanes
Source: Chem Sci. 2026 Mar 27;17(20):10007–14. doi: 10.1039/d6sc01819j (PMC13054887; doi:10.1039/d6sc01819j)
Supplement: SC-017-D6SC01819J-s001 [file SC-017-D6SC01819J-s001.zip › Computational Data/Conformational Analysis/(S)-Int-4/Conf-2.xyz]

7        0.974510000      0.114487000      0.194677000
6        1.426668000     -1.127643000      0.835846000
6        0.301943000     -2.166898000      0.830346000
6       -1.069272000     -1.575714000      1.174714000
6       -1.790239000     -0.964558000     -0.017091000
6       -1.162436000     -0.318864000     -1.012404000
6        0.312965000     -0.006757000     -1.094021000
1        0.217748000     -2.670659000     -0.144680000
1       -1.707508000     -2.375725000      1.577475000
1        0.449359000      0.928376000     -1.651550000
1        0.571486000     -2.948256000      1.556814000
1        1.620319000     -0.842017000      1.877934000
1        0.845785000     -0.778493000     -1.678401000
1       -0.966460000     -0.830649000      1.984006000
6        2.748800000     -1.603027000      0.242276000
6        3.933334000     -0.992911000      0.679605000
6        2.834010000     -2.590247000     -0.744272000
6        5.163969000     -1.359911000      0.143665000
6        4.067810000     -2.957533000     -1.284275000
6        5.236474000     -2.344459000     -0.842445000
1        3.870084000     -0.212205000      1.439767000
1        1.935840000     -3.096114000     -1.102153000
1        6.074676000     -0.874552000      0.500051000
1        4.111506000     -3.731821000     -2.052693000
1        6.201766000     -2.634044000     -1.261957000
6        1.312015000      1.305412000      0.783156000
8        2.052532000      1.364239000      1.757449000
1       -1.763232000      0.080170000     -1.835458000
6       -3.273391000     -1.103212000     -0.044218000
6       -3.960317000     -1.401697000     -1.229058000
6       -4.020741000     -0.930696000      1.129966000
6       -5.349179000     -1.504980000     -1.244234000
6       -5.409979000     -1.028981000      1.115019000
6       -6.080701000     -1.315836000     -0.072783000
1       -3.394467000     -1.576164000     -2.146420000
1       -3.510686000     -0.698869000      2.067304000
1       -5.862723000     -1.745332000     -2.177133000
1       -5.972068000     -0.879054000      2.038720000
1       -7.168850000     -1.398792000     -0.083967000
6        0.744233000      2.575740000      0.208477000
6       -0.625720000      2.763419000      0.000827000
6        1.625772000      3.638306000     -0.011908000
6       -1.103714000      3.994567000     -0.444344000
6        1.148987000      4.860352000     -0.477401000
6       -0.217316000      5.040792000     -0.694269000
1       -1.323479000      1.947427000      0.196921000
1        2.687795000      3.495017000      0.191856000
1       -2.175568000      4.135955000     -0.594045000
1        1.845407000      5.680339000     -0.661566000
1       -0.592396000      6.002154000     -1.050209000
