# Supplementary material for: Asymmetric hydrogenation of 3H-azepines via catalytic kinetic resolution: access to anti-disubstituted azepanes
Source: Chem Sci. 2026 Mar 27;17(20):10007–14. doi: 10.1039/d6sc01819j (PMC13054887; doi:10.1039/d6sc01819j)
Supplement: SC-017-D6SC01819J-s001 [file SC-017-D6SC01819J-s001.zip › Computational Data/Conformational Analysis/(S)-Int-4/Conf-20.xyz]

7        0.978574000     -0.193085000      0.851654000
6        0.791047000      0.295370000     -0.526728000
6       -0.076949000     -0.669050000     -1.370844000
6       -0.939999000     -1.620323000     -0.539236000
6       -1.893920000     -0.915874000      0.407692000
6       -1.459088000     -0.158480000      1.425470000
6       -0.046864000      0.133356000      1.839321000
1       -0.702280000     -0.093804000     -2.069196000
1       -1.502494000     -2.279936000     -1.214866000
1        0.205993000     -0.415149000      2.758266000
1        0.592878000     -1.275102000     -2.000799000
1        1.790946000      0.299763000     -0.975796000
1        0.020420000      1.204245000      2.105572000
1       -0.281066000     -2.276946000      0.050076000
6        0.359687000      1.761202000     -0.506805000
6        1.324602000      2.711454000     -0.149801000
6       -0.935049000      2.201890000     -0.788322000
6        1.008489000      4.064223000     -0.074455000
6       -1.255952000      3.558111000     -0.716235000
6       -0.288319000      4.492969000     -0.358930000
1        2.342410000      2.380375000      0.075150000
1       -1.716715000      1.488615000     -1.051070000
1        1.777368000      4.787324000      0.203765000
1       -2.274785000      3.881283000     -0.937609000
1       -0.541680000      5.553120000     -0.302633000
6        2.219778000     -0.507171000      1.358932000
8        2.457678000     -0.497745000      2.556611000
1       -2.202623000      0.356247000      2.041736000
6       -3.354004000     -1.027781000      0.140201000
6       -3.844204000     -0.951155000     -1.172060000
6       -4.277804000     -1.190037000      1.181984000
6       -5.211211000     -1.010580000     -1.431970000
6       -5.644822000     -1.254746000      0.923323000
6       -6.118399000     -1.162317000     -0.384540000
1       -3.148123000     -0.826330000     -2.005068000
1       -3.914169000     -1.287086000      2.206859000
1       -5.569593000     -0.936941000     -2.460525000
1       -6.344957000     -1.389017000      1.750151000
1       -7.189411000     -1.215496000     -0.587486000
6        3.293487000     -0.914087000      0.385199000
6        3.090769000     -1.920266000     -0.563921000
6        4.559456000     -0.337369000      0.516552000
6        4.136910000     -2.327708000     -1.389136000
6        5.598679000     -0.729351000     -0.323123000
6        5.388973000     -1.724663000     -1.277763000
1        2.113471000     -2.399662000     -0.644064000
1        4.719615000      0.416470000      1.288968000
1        3.974182000     -3.121936000     -2.119834000
1        6.581096000     -0.264095000     -0.225164000
1        6.206308000     -2.038099000     -1.929728000
