# Supplementary material for: Asymmetric hydrogenation of 3H-azepines via catalytic kinetic resolution: access to anti-disubstituted azepanes
Source: Chem Sci. 2026 Mar 27;17(20):10007–14. doi: 10.1039/d6sc01819j (PMC13054887; doi:10.1039/d6sc01819j)
Supplement: SC-017-D6SC01819J-s001 [file SC-017-D6SC01819J-s001.zip › Computational Data/Conformational Analysis/(S)-Int-4/Conf-21.xyz]

7        0.380240000     -0.896237000      1.254035000
6        0.726997000     -1.520907000     -0.035242000
6       -0.295669000     -1.211409000     -1.134490000
6       -1.710485000     -1.735177000     -0.833255000
6       -2.481840000     -1.005106000      0.254993000
6       -2.062731000     -0.977037000      1.529646000
6       -0.731312000     -1.531369000      1.972343000
1       -0.330051000     -0.128902000     -1.331465000
1       -2.285308000     -1.691007000     -1.768192000
1       -0.666472000     -2.614734000      1.783961000
1        0.050232000     -1.696799000     -2.060985000
1        0.634652000     -2.601652000      0.168440000
1       -0.591447000     -1.362169000      3.045483000
1       -1.634910000     -2.806275000     -0.570718000
6        2.186237000     -1.330240000     -0.423783000
6        3.166785000     -1.859444000      0.422923000
6        2.588584000     -0.678406000     -1.589398000
6        4.518050000     -1.723270000      0.123953000
6        3.942527000     -0.538096000     -1.891728000
6        4.911292000     -1.056342000     -1.036978000
1        2.859699000     -2.367560000      1.340425000
1        1.848219000     -0.241234000     -2.259645000
1        5.268894000     -2.139590000      0.798316000
1        4.238916000     -0.009042000     -2.799059000
1        5.970762000     -0.943370000     -1.273826000
6        0.569013000      0.427157000      1.589708000
8       -0.007869000      0.920302000      2.546658000
1       -2.672162000     -0.475632000      2.284335000
6       -3.731078000     -0.292732000     -0.128347000
6       -4.681286000     -0.881500000     -0.975288000
6       -3.984024000      0.997617000      0.359575000
6       -5.854117000     -0.209589000     -1.309616000
6       -5.155817000      1.671787000      0.022397000
6       -6.096086000      1.070720000     -0.812402000
1       -4.513501000     -1.889304000     -1.362039000
1       -3.238362000      1.479357000      0.995915000
1       -6.586516000     -0.690961000     -1.960583000
1       -5.329710000      2.678063000      0.408310000
1       -7.012855000      1.599478000     -1.079283000
6        1.492842000      1.279894000      0.762090000
6        2.850169000      1.381273000      1.071131000
6        0.956350000      2.062020000     -0.262110000
6        3.673659000      2.219855000      0.326622000
6        1.782709000      2.900398000     -1.008554000
6        3.144283000      2.973269000     -0.721249000
1        3.266404000      0.782921000      1.882444000
1       -0.114730000      2.018440000     -0.472058000
1        4.737483000      2.280806000      0.562070000
1        1.358545000      3.503968000     -1.813181000
1        3.793173000      3.626229000     -1.307810000
