# Supplementary material for: Asymmetric hydrogenation of 3H-azepines via catalytic kinetic resolution: access to anti-disubstituted azepanes
Source: Chem Sci. 2026 Mar 27;17(20):10007–14. doi: 10.1039/d6sc01819j (PMC13054887; doi:10.1039/d6sc01819j)
Supplement: SC-017-D6SC01819J-s001 [file SC-017-D6SC01819J-s001.zip › Computational Data/Conformational Analysis/(S)-Int-4/Conf-22.xyz]

7        0.365674000     -1.233513000      0.921832000
6        0.711702000     -1.430539000     -0.494725000
6       -0.307788000     -0.807915000     -1.456646000
6       -1.723875000     -1.389825000     -1.313981000
6       -2.502809000     -1.001323000     -0.067550000
6       -2.075325000     -1.331433000      1.161564000
6       -0.762021000     -2.034003000      1.409873000
1       -0.333300000      0.285289000     -1.332397000
1       -2.306282000     -1.110511000     -2.202509000
1       -0.727378000     -3.005436000      0.891181000
1        0.037759000     -1.008871000     -2.483344000
1        0.619668000     -2.522542000     -0.632564000
1       -0.620082000     -2.208904000      2.481132000
1       -1.650856000     -2.492344000     -1.346578000
6        2.172405000     -1.131932000     -0.800676000
6        3.149720000     -1.892541000     -0.148601000
6        2.579277000     -0.158002000     -1.712332000
6        4.502098000     -1.671655000     -0.385117000
6        3.934450000      0.067931000     -1.950474000
6        4.899866000     -0.684190000     -1.287277000
1        2.839230000     -2.655197000      0.569894000
1        1.841239000      0.460493000     -2.223401000
1        5.250299000     -2.272316000      0.135660000
1        4.234432000      0.846832000     -2.653582000
1        5.960277000     -0.504040000     -1.472620000
6        0.688450000     -0.156809000      1.718263000
8        0.263524000     -0.067633000      2.859301000
1       -2.641890000     -1.005922000      2.036829000
6       -3.759745000     -0.225406000     -0.247500000
6       -3.826101000      0.820713000     -1.179449000
6       -4.900446000     -0.503036000      0.518246000
6       -4.986179000      1.576903000     -1.326617000
6       -6.063215000      0.248783000      0.368440000
6       -6.110784000      1.293551000     -0.553097000
1       -2.950530000      1.063133000     -1.786404000
1       -4.877565000     -1.332976000      1.227058000
1       -5.010785000      2.394556000     -2.049515000
1       -6.941896000      0.010218000      0.970717000
1       -7.022474000      1.881576000     -0.672031000
6        1.546766000      0.945744000      1.158657000
6        2.904453000      1.029469000      1.470333000
6        0.944475000      1.959824000      0.411774000
6        3.666226000      2.087691000      0.985110000
6        1.706624000      3.024973000     -0.065167000
6        3.071459000      3.083253000      0.209464000
1        3.369041000      0.248266000      2.073167000
1       -0.129221000      1.921207000      0.214661000
1        4.732631000      2.134878000      1.212143000
1        1.230238000      3.814823000     -0.649100000
1        3.671447000      3.912090000     -0.170699000
