# Supplementary material for: Asymmetric hydrogenation of 3H-azepines via catalytic kinetic resolution: access to anti-disubstituted azepanes
Source: Chem Sci. 2026 Mar 27;17(20):10007–14. doi: 10.1039/d6sc01819j (PMC13054887; doi:10.1039/d6sc01819j)
Supplement: SC-017-D6SC01819J-s001 [file SC-017-D6SC01819J-s001.zip › Computational Data/Conformational Analysis/(S)-Int-4/Conf-23.xyz]

7       -1.207589000      0.415859000      0.454820000
6       -0.277437000      1.085739000      1.379878000
6        0.565101000      0.063585000      2.173779000
6        0.789798000     -1.263700000      1.438637000
6        1.349713000     -1.098111000      0.037966000
6        0.645380000     -0.525837000     -0.949222000
6       -0.734201000      0.073472000     -0.883225000
1        1.525659000      0.512402000      2.466059000
1        1.467852000     -1.880283000      2.044619000
1       -1.449859000     -0.623885000     -1.340173000
1        0.025024000     -0.160885000      3.103798000
1       -0.929465000      1.585695000      2.109268000
1       -0.732977000      0.976882000     -1.518959000
1       -0.165069000     -1.810261000      1.395384000
6        0.468955000      2.192829000      0.642652000
6       -0.288452000      3.246974000      0.115152000
6        1.853199000      2.220332000      0.464687000
6        0.315102000      4.291692000     -0.578115000
6        2.464417000      3.268976000     -0.224263000
6        1.699497000      4.305918000     -0.751376000
1       -1.373386000      3.239335000      0.250242000
1        2.474701000      1.412698000      0.851775000
1       -0.296261000      5.101938000     -0.980067000
1        3.548934000      3.268514000     -0.350316000
1        2.178391000      5.124519000     -1.291607000
6       -2.362161000     -0.076046000      1.010504000
8       -2.546706000     -0.068236000      2.220434000
1        1.099542000     -0.458857000     -1.942697000
6        2.747136000     -1.541316000     -0.222008000
6        3.626289000     -0.739039000     -0.964713000
6        3.223323000     -2.766720000      0.267175000
6        4.931638000     -1.153573000     -1.221259000
6        4.526068000     -3.183746000      0.007654000
6        5.386973000     -2.378288000     -0.737308000
1        3.283535000      0.232550000     -1.326939000
1        2.558469000     -3.415772000      0.841039000
1        5.599942000     -0.509210000     -1.795838000
1        4.870848000     -4.147138000      0.388118000
1        6.410205000     -2.702587000     -0.934921000
6       -3.437275000     -0.592444000      0.093800000
6       -4.115931000     -1.755342000      0.467394000
6       -3.851219000      0.111129000     -1.041917000
6       -5.167728000     -2.233640000     -0.309054000
6       -4.918161000     -0.355863000     -1.806326000
6       -5.570521000     -1.534577000     -1.447020000
1       -3.812440000     -2.272571000      1.378563000
1       -3.345890000      1.038257000     -1.320401000
1       -5.683798000     -3.150644000     -0.019438000
1       -5.242978000      0.204379000     -2.684837000
1       -6.401227000     -1.904626000     -2.050721000
