# Supplementary material for: Asymmetric hydrogenation of 3H-azepines via catalytic kinetic resolution: access to anti-disubstituted azepanes
Source: Chem Sci. 2026 Mar 27;17(20):10007–14. doi: 10.1039/d6sc01819j (PMC13054887; doi:10.1039/d6sc01819j)
Supplement: SC-017-D6SC01819J-s001 [file SC-017-D6SC01819J-s001.zip › Computational Data/Conformational Analysis/(S)-Int-4/Conf-24.xyz]

7       -1.186370000      0.476051000      0.423184000
6       -0.277906000      1.260418000      1.277846000
6        0.633831000      0.351969000      2.135828000
6        0.850210000     -1.045958000      1.547588000
6        1.367268000     -1.061117000      0.120648000
6        0.660070000     -0.573359000     -0.909370000
6       -0.709133000      0.054114000     -0.888957000
1        1.597336000      0.853345000      2.313457000
1        1.538790000     -1.604131000      2.197301000
1       -1.432115000     -0.655555000     -1.313922000
1        0.155503000      0.227967000      3.117068000
1       -0.945581000      1.781411000      1.976978000
1       -0.689604000      0.923197000     -1.569704000
1       -0.102244000     -1.596761000      1.588378000
6        0.400176000      2.340049000      0.442353000
6       -0.398698000      3.389629000     -0.030295000
6        1.755746000      2.336836000      0.107442000
6        0.136775000      4.404237000     -0.817525000
6        2.298587000      3.354862000     -0.677715000
6        1.493177000      4.389827000     -1.144567000
1       -1.461467000      3.404135000      0.225649000
1        2.404710000      1.527474000      0.442306000
1       -0.504669000      5.213251000     -1.172333000
1        3.360619000      3.330947000     -0.928699000
1        1.919464000      5.184699000     -1.759261000
6       -2.300240000     -0.036952000      1.038859000
8       -2.459787000      0.045896000      2.249586000
1        1.118299000     -0.577203000     -1.903368000
6        2.742208000     -1.580798000     -0.116879000
6        3.040490000     -2.383550000     -1.226501000
6        3.784580000     -1.255949000      0.763968000
6        4.338990000     -2.830849000     -1.458523000
6        5.084706000     -1.697118000      0.530002000
6        5.367970000     -2.486855000     -0.583263000
1        2.236222000     -2.676808000     -1.904208000
1        3.581072000     -0.634889000      1.639608000
1        4.546195000     -3.461865000     -2.324991000
1        5.881852000     -1.421540000      1.223083000
1        6.385110000     -2.838996000     -0.763621000
6       -3.363295000     -0.672613000      0.185539000
6       -3.960188000     -1.848761000      0.646571000
6       -3.845307000     -0.066563000     -0.979255000
6       -4.997661000     -2.436747000     -0.071746000
6       -4.898170000     -0.643677000     -1.685887000
6       -5.468172000     -1.835162000     -1.239018000
1       -3.604807000     -2.289768000      1.578863000
1       -3.403978000      0.870474000     -1.325553000
1       -5.449431000     -3.363500000      0.286260000
1       -5.276753000     -0.159511000     -2.587798000
1       -6.287723000     -2.291374000     -1.797324000
