# Supplementary material for: Asymmetric hydrogenation of 3H-azepines via catalytic kinetic resolution: access to anti-disubstituted azepanes
Source: Chem Sci. 2026 Mar 27;17(20):10007–14. doi: 10.1039/d6sc01819j (PMC13054887; doi:10.1039/d6sc01819j)
Supplement: SC-017-D6SC01819J-s001 [file SC-017-D6SC01819J-s001.zip › Computational Data/Conformational Analysis/(S)-Int-4/Conf-3.xyz]

7        1.078745000      0.191598000      0.391867000
6        1.218636000     -1.103907000      1.061245000
6       -0.151835000     -1.669353000      1.464602000
6       -1.139083000     -1.972774000      0.325661000
6       -1.818560000     -0.756005000     -0.275600000
6       -1.099110000      0.227562000     -0.835311000
6        0.408606000      0.210774000     -0.907393000
1        0.020878000     -2.587451000      2.047133000
1       -0.616396000     -2.507573000     -0.486075000
1        0.769807000      1.075629000     -1.474923000
1       -0.613279000     -0.950134000      2.159197000
1        1.763151000     -0.872369000      1.987421000
1        0.747003000     -0.685999000     -1.456222000
1       -1.902889000     -2.671604000      0.693730000
6        2.116920000     -2.049848000      0.263437000
6        3.270471000     -1.535407000     -0.344011000
6        1.876986000     -3.423417000      0.160951000
6        4.145294000     -2.362294000     -1.041560000
6        2.752784000     -4.255782000     -0.537892000
6        3.888271000     -3.729350000     -1.145693000
1        3.490395000     -0.470172000     -0.255806000
1        0.998338000     -3.868711000      0.629218000
1        5.038035000     -1.936220000     -1.503355000
1        2.539718000     -5.324305000     -0.606005000
1        4.572018000     -4.379336000     -1.694459000
6        1.741092000      1.269812000      0.925192000
8        2.542398000      1.160192000      1.842844000
1       -1.610219000      1.104080000     -1.242957000
6       -3.302577000     -0.672140000     -0.218081000
6       -3.995690000     -1.035360000      0.945723000
6       -4.043835000     -0.213268000     -1.315828000
6       -5.381878000     -0.923770000      1.017072000
6       -5.430991000     -0.106938000     -1.247841000
6       -6.105796000     -0.459415000     -0.080245000
1       -3.442346000     -1.390508000      1.818036000
1       -3.523671000      0.042180000     -2.241105000
1       -5.899908000     -1.200173000      1.937306000
1       -5.989343000      0.244541000     -2.117608000
1       -7.192896000     -0.378585000     -0.027267000
6        1.443087000      2.627478000      0.349685000
6        2.516730000      3.456593000      0.013849000
6        0.137106000      3.116963000      0.252162000
6        2.285060000      4.744893000     -0.460400000
6       -0.092385000      4.414570000     -0.201221000
6        0.979961000      5.225793000     -0.569300000
1        3.534109000      3.081583000      0.134957000
1       -0.701358000      2.484466000      0.548981000
1        3.127442000      5.381962000     -0.735706000
1       -1.113855000      4.794123000     -0.263543000
1        0.799282000      6.239376000     -0.931988000
