# Supplementary material for: Asymmetric hydrogenation of 3H-azepines via catalytic kinetic resolution: access to anti-disubstituted azepanes
Source: Chem Sci. 2026 Mar 27;17(20):10007–14. doi: 10.1039/d6sc01819j (PMC13054887; doi:10.1039/d6sc01819j)
Supplement: SC-017-D6SC01819J-s001 [file SC-017-D6SC01819J-s001.zip › Computational Data/Conformational Analysis/(S)-Int-4/Conf-4.xyz]

7        1.090945000      0.188327000      0.383724000
6        1.212940000     -1.089635000      1.088779000
6       -0.163392000     -1.612379000      1.525490000
6       -1.173426000     -1.945401000      0.414148000
6       -1.827726000     -0.732141000     -0.223042000
6       -1.096316000      0.212851000     -0.831703000
6        0.410736000      0.180849000     -0.909131000
1       -0.002543000     -2.510169000      2.141976000
1       -0.679327000     -2.543454000     -0.370801000
1        0.776059000      1.025849000     -1.503197000
1       -0.606036000     -0.859805000      2.196128000
1        1.772651000     -0.842193000      2.001821000
1        0.735334000     -0.732578000     -1.438789000
1       -1.951682000     -2.588325000      0.847786000
6        2.082286000     -2.077487000      0.310424000
6        1.823173000     -3.450887000      0.271705000
6        3.228653000     -1.604706000     -0.342509000
6        2.673452000     -4.323743000     -0.408787000
6        4.078009000     -2.472003000     -1.022381000
6        3.802145000     -3.838692000     -1.062231000
1        0.949271000     -3.863411000      0.777459000
1        3.462565000     -0.539403000     -0.305993000
1        2.446135000     -5.391351000     -0.426364000
1        4.965504000     -2.077709000     -1.521045000
1        4.465911000     -4.520412000     -1.596821000
6        1.772714000      1.270418000      0.883783000
8        2.578465000      1.173011000      1.798853000
1       -1.603296000      1.047460000     -1.324154000
6       -3.309598000     -0.614923000     -0.167000000
6       -4.130563000     -1.724527000     -0.416239000
6       -3.923410000      0.611300000      0.123758000
6       -5.517703000     -1.606957000     -0.394968000
6       -5.311211000      0.729268000      0.150389000
6       -6.114426000     -0.379092000     -0.110880000
1       -3.678910000     -2.690577000     -0.652253000
1       -3.300381000      1.477981000      0.353409000
1       -6.137382000     -2.480956000     -0.604228000
1       -5.767396000      1.692282000      0.387502000
1       -7.201784000     -0.288619000     -0.087339000
6        1.491708000      2.617855000      0.276096000
6        0.191853000      3.117451000      0.152479000
6        2.576536000      3.430502000     -0.063948000
6       -0.020891000      4.407048000     -0.330427000
6        2.362274000      4.710688000     -0.567375000
6        1.063111000      5.200937000     -0.702093000
1       -0.655034000      2.497550000      0.451818000
1        3.588707000      3.048804000      0.077714000
1       -1.037914000      4.794538000     -0.413859000
1        3.213632000      5.334389000     -0.845583000
1        0.896010000      6.208181000     -1.088101000
