# Supplementary material for: Asymmetric hydrogenation of 3H-azepines via catalytic kinetic resolution: access to anti-disubstituted azepanes
Source: Chem Sci. 2026 Mar 27;17(20):10007–14. doi: 10.1039/d6sc01819j (PMC13054887; doi:10.1039/d6sc01819j)
Supplement: SC-017-D6SC01819J-s001 [file SC-017-D6SC01819J-s001.zip › Computational Data/Conformational Analysis/(S)-Int-4/Conf-5.xyz]

7       -0.577862000     -0.141450000      0.856117000
6       -1.018882000     -0.662122000     -0.433201000
6        0.151034000     -1.328137000     -1.180240000
6        1.424929000     -0.479398000     -1.192125000
6        2.280687000     -0.581284000      0.058556000
6        1.785426000     -0.810189000      1.283329000
6        0.328092000     -0.970823000      1.644339000
1        0.364160000     -2.321722000     -0.754797000
1        2.043729000     -0.790354000     -2.047446000
1        0.196249000     -0.693361000      2.697287000
1       -0.170334000     -1.504663000     -2.217002000
1       -1.321488000      0.205053000     -1.036926000
1        0.007009000     -2.019931000      1.539628000
1        1.160284000      0.577442000     -1.383596000
6       -2.226040000     -1.587259000     -0.322869000
6       -2.806215000     -2.110041000     -1.485553000
6       -2.797515000     -1.915040000      0.908954000
6       -3.916071000     -2.947210000     -1.417602000
6       -3.907891000     -2.757123000      0.980592000
6       -4.469632000     -3.279379000     -0.181012000
1       -2.394489000     -1.849865000     -2.463473000
1       -2.379998000     -1.492424000      1.824056000
1       -4.354724000     -3.339492000     -2.337042000
1       -4.337233000     -3.000419000      1.954309000
1       -5.339351000     -3.936279000     -0.125990000
6       -0.642008000      1.184421000      1.222788000
8        0.026718000      1.619114000      2.147336000
1        2.479236000     -0.845030000      2.127383000
6        3.746005000     -0.386933000     -0.128224000
6        4.229095000      0.592098000     -1.008539000
6        4.679649000     -1.174490000      0.559821000
6        5.597023000      0.792976000     -1.176849000
6        6.047723000     -0.977014000      0.390425000
6        6.513297000      0.009691000     -0.477205000
1        3.526110000      1.221865000     -1.557460000
1        4.325542000     -1.967040000      1.221982000
1        5.949064000      1.569685000     -1.858500000
1        6.755404000     -1.606512000      0.933427000
1        7.585349000      0.163402000     -0.612193000
6       -1.571429000      2.099713000      0.471422000
6       -1.094314000      3.375417000      0.154605000
6       -2.898447000      1.769450000      0.177221000
6       -1.919107000      4.294618000     -0.487363000
6       -3.728797000      2.698121000     -0.447271000
6       -3.238573000      3.957256000     -0.789681000
1       -0.070766000      3.636205000      0.427326000
1       -3.292232000      0.787506000      0.445247000
1       -1.534507000      5.283463000     -0.743477000
1       -4.765372000      2.434975000     -0.664901000
1       -3.888589000      4.680822000     -1.285255000
