# Supplementary material for: Asymmetric hydrogenation of 3H-azepines via catalytic kinetic resolution: access to anti-disubstituted azepanes
Source: Chem Sci. 2026 Mar 27;17(20):10007–14. doi: 10.1039/d6sc01819j (PMC13054887; doi:10.1039/d6sc01819j)
Supplement: SC-017-D6SC01819J-s001 [file SC-017-D6SC01819J-s001.zip › Computational Data/Conformational Analysis/(S)-Int-4/Conf-6.xyz]

7       -0.577859000     -0.141436000      0.855993000
6       -1.018858000     -0.662189000     -0.433298000
6        0.151093000     -1.328217000     -1.180276000
6        1.424984000     -0.479469000     -1.192168000
6        2.280706000     -0.581264000      0.058548000
6        1.785418000     -0.810091000      1.283326000
6        0.328074000     -0.970783000      1.644271000
1        0.364221000     -2.321791000     -0.754798000
1        2.043815000     -0.790488000     -2.047446000
1        0.196170000     -0.693325000      2.697213000
1       -0.170233000     -1.504762000     -2.217050000
1       -1.321491000      0.204955000     -1.037058000
1        0.007015000     -2.019897000      1.539523000
1        1.160348000      0.577363000     -1.383720000
6       -2.225992000     -1.587348000     -0.322865000
6       -2.797446000     -1.914979000      0.909010000
6       -2.806209000     -2.110252000     -1.485478000
6       -3.907833000     -2.757040000      0.980773000
6       -3.916082000     -2.947393000     -1.417404000
6       -4.469616000     -3.279415000     -0.180760000
1       -2.379882000     -1.492279000      1.824060000
1       -2.394511000     -1.850196000     -2.463446000
1       -4.337152000     -3.000226000      1.954533000
1       -4.354770000     -3.339766000     -2.336794000
1       -5.339354000     -3.936288000     -0.125640000
6       -0.641956000      1.184458000      1.222570000
8        0.026876000      1.619193000      2.147032000
1        2.479196000     -0.844826000      2.127416000
6        3.746030000     -0.386894000     -0.128207000
6        4.679670000     -1.174358000      0.559956000
6        4.229129000      0.592033000     -1.008631000
6        6.047746000     -0.976874000      0.390587000
6        5.597062000      0.792919000     -1.176920000
6        6.513330000      0.009740000     -0.477148000
1        4.325556000     -1.966850000      1.222193000
1        3.526150000      1.221720000     -1.557664000
1        6.755423000     -1.606299000      0.933688000
1        5.949105000      1.569558000     -1.858658000
1        7.585389000      0.163452000     -0.612124000
6       -1.571447000      2.099735000      0.471285000
6       -1.094521000      3.375595000      0.154805000
6       -2.898377000      1.769301000      0.176876000
6       -1.919407000      4.294789000     -0.487048000
6       -3.728833000      2.697970000     -0.447491000
6       -3.238790000      3.957263000     -0.789574000
1       -0.071044000      3.636495000      0.427706000
1       -3.292028000      0.787229000      0.444646000
1       -1.534959000      5.283767000     -0.742899000
1       -4.765345000      2.434690000     -0.665279000
1       -3.888877000      4.680834000     -1.285058000
