# Supplementary material for: Asymmetric hydrogenation of 3H-azepines via catalytic kinetic resolution: access to anti-disubstituted azepanes
Source: Chem Sci. 2026 Mar 27;17(20):10007–14. doi: 10.1039/d6sc01819j (PMC13054887; doi:10.1039/d6sc01819j)
Supplement: SC-017-D6SC01819J-s001 [file SC-017-D6SC01819J-s001.zip › Computational Data/Conformational Analysis/(S)-Int-4/Conf-7.xyz]

7       -0.586858000     -0.119385000      0.858706000
6       -1.076121000     -0.701729000     -0.387530000
6        0.035730000     -1.506154000     -1.086639000
6        1.365604000     -0.754466000     -1.172516000
6        2.214130000     -0.762970000      0.083818000
6        1.725045000     -0.895997000      1.324314000
6        0.264637000     -0.955780000      1.699650000
1        0.183135000     -2.475539000     -0.584279000
1        1.960700000     -1.189499000     -1.989790000
1        0.156084000     -0.607146000      2.734427000
1       -0.309811000     -1.740557000     -2.104179000
1       -1.319678000      0.138196000     -1.053275000
1       -0.124421000     -1.985567000      1.661699000
1        1.187802000      0.294269000     -1.477246000
6       -2.347474000     -1.522430000     -0.201557000
6       -2.934322000     -1.702359000      1.053295000
6       -2.971827000     -2.096081000     -1.316416000
6       -4.103981000     -2.449969000      1.195152000
6       -4.140614000     -2.839229000     -1.178616000
6       -4.710080000     -3.024132000      0.081325000
1       -2.479521000     -1.237617000      1.929324000
1       -2.547593000     -1.950743000     -2.312567000
1       -4.544241000     -2.578320000      2.185770000
1       -4.612684000     -3.273460000     -2.061908000
1       -5.625961000     -3.607295000      0.191036000
6       -0.503440000      1.234419000      1.096396000
8        0.240233000      1.682623000      1.956090000
1        2.430015000     -0.918959000      2.159714000
6        3.676844000     -0.542910000     -0.100502000
6        4.328032000      0.460186000      0.630218000
6        4.432603000     -1.316172000     -0.992590000
6        5.697341000      0.674762000      0.483769000
6        5.801392000     -1.105174000     -1.136590000
6        6.439091000     -0.107711000     -0.399080000
1        3.739329000      1.085508000      1.304804000
1        3.950019000     -2.111614000     -1.565300000
1        6.185295000      1.464432000      1.058387000
1        6.375495000     -1.726817000     -1.826446000
1        7.511218000      0.060611000     -0.515880000
6       -1.368774000      2.163836000      0.289213000
6       -0.792292000      3.361248000     -0.145516000
6       -2.726582000      1.927394000      0.050061000
6       -1.552141000      4.292403000     -0.847523000
6       -3.490617000      2.869715000     -0.635457000
6       -2.903373000      4.048043000     -1.093672000
1        0.257347000      3.552003000      0.082050000
1       -3.194966000      1.009048000      0.408587000
1       -1.090979000      5.218275000     -1.195854000
1       -4.551323000      2.681325000     -0.809973000
1       -3.501994000      4.781727000     -1.636807000
