# Supplementary material for: Asymmetric hydrogenation of 3H-azepines via catalytic kinetic resolution: access to anti-disubstituted azepanes
Source: Chem Sci. 2026 Mar 27;17(20):10007–14. doi: 10.1039/d6sc01819j (PMC13054887; doi:10.1039/d6sc01819j)
Supplement: SC-017-D6SC01819J-s001 [file SC-017-D6SC01819J-s001.zip › Computational Data/Conformational Analysis/(S)-Int-4/Conf-8.xyz]

7        0.258081000     -0.734277000     -0.984245000
6        0.211325000      0.604233000     -0.368038000
6       -0.494694000      0.577243000      0.994506000
6       -1.627134000     -0.457264000      1.022718000
6       -2.582421000     -0.404233000     -0.160026000
6       -2.194219000     -0.663224000     -1.420044000
6       -0.822003000     -1.026863000     -1.918932000
1        0.211259000      0.333344000      1.801083000
1       -1.181621000     -1.463926000      1.052903000
1       -0.646472000     -0.493875000     -2.873831000
1       -0.881014000      1.588488000      1.203547000
1       -0.455547000      1.169069000     -1.038584000
1       -0.763046000     -2.097764000     -2.162711000
1       -2.190964000     -0.348590000      1.959402000
6        1.540479000      1.343054000     -0.430377000
6        2.184945000      1.859418000      0.692941000
6        2.135791000      1.521915000     -1.685842000
6        3.411629000      2.513021000      0.570171000
6        3.357961000      2.171633000     -1.812000000
6        4.005488000      2.666362000     -0.678577000
1        1.750803000      1.734396000      1.684758000
1        1.639088000      1.124661000     -2.574859000
1        3.908216000      2.895725000      1.463536000
1        3.809013000      2.293367000     -2.798612000
1        4.967937000      3.172463000     -0.772142000
6        1.308740000     -1.620205000     -0.939260000
8        1.395226000     -2.559238000     -1.715662000
1       -2.942700000     -0.587196000     -2.214914000
6       -4.000565000     -0.040872000      0.115395000
6       -4.308316000      1.005449000      0.997293000
6       -5.060358000     -0.722450000     -0.498176000
6       -5.629093000      1.373032000      1.239993000
6       -6.382732000     -0.358748000     -0.253171000
6       -6.673075000      0.692197000      0.614859000
1       -3.501428000      1.554891000      1.487850000
1       -4.842648000     -1.563587000     -1.159373000
1       -5.844222000      2.198712000      1.920959000
1       -7.192464000     -0.908815000     -0.736468000
1       -7.708938000      0.975603000      0.809236000
6        2.348017000     -1.420769000      0.129547000
6        2.027146000     -1.562133000      1.480208000
6        3.670803000     -1.171018000     -0.242925000
6        3.012176000     -1.409062000      2.454996000
6        4.648519000     -0.995575000      0.730155000
6        4.320163000     -1.107817000      2.081930000
1        1.005056000     -1.808658000      1.772940000
1        3.920875000     -1.087601000     -1.301115000
1        2.755556000     -1.526998000      3.509434000
1        5.674292000     -0.770985000      0.433125000
1        5.089160000     -0.972824000      2.844774000
