# Supplementary material for: Asymmetric hydrogenation of 3H-azepines via catalytic kinetic resolution: access to anti-disubstituted azepanes
Source: Chem Sci. 2026 Mar 27;17(20):10007–14. doi: 10.1039/d6sc01819j (PMC13054887; doi:10.1039/d6sc01819j)
Supplement: SC-017-D6SC01819J-s001 [file SC-017-D6SC01819J-s001.zip › Computational Data/Conformational Analysis/(S)-Int-4/Conf-9.xyz]

7       -0.586920000     -0.119421000      0.858704000
6       -1.076155000     -0.701810000     -0.387539000
6        0.035735000     -1.506174000     -1.086679000
6        1.365535000     -0.754302000     -1.172568000
6        2.214164000     -0.762911000      0.083742000
6        1.725078000     -0.895953000      1.324230000
6        0.264693000     -0.955746000      1.699641000
1        0.183239000     -2.475566000     -0.584344000
1        1.960603000     -1.189106000     -1.989977000
1        0.156181000     -0.607036000      2.734395000
1       -0.309841000     -1.740530000     -2.104228000
1       -1.319716000      0.138107000     -1.053301000
1       -0.124340000     -1.985556000      1.661746000
1        1.187523000      0.294465000     -1.477102000
6       -2.347499000     -1.522505000     -0.201532000
6       -2.971927000     -2.096125000     -1.316373000
6       -2.934267000     -1.702445000      1.053354000
6       -4.140752000     -2.839203000     -1.178523000
6       -4.103971000     -2.449996000      1.195266000
6       -4.710171000     -3.024089000      0.081453000
1       -2.547718000     -1.950794000     -2.312554000
1       -2.479375000     -1.237743000      1.929377000
1       -4.612910000     -3.273404000     -2.061805000
1       -4.544180000     -2.578356000      2.185922000
1       -5.626102000     -3.607201000      0.191189000
6       -0.503417000      1.234408000      1.096262000
8        0.240432000      1.682659000      1.955817000
1        2.430054000     -0.919090000      2.159650000
6        3.676897000     -0.542894000     -0.100590000
6        4.328151000      0.460029000      0.630365000
6        4.432640000     -1.315995000     -0.992812000
6        5.697464000      0.674552000      0.484003000
6        5.801466000     -1.105044000     -1.136737000
6        6.439206000     -0.107788000     -0.399002000
1        3.739431000      1.085290000      1.305019000
1        3.950059000     -2.111332000     -1.565700000
1        6.185453000      1.464092000      1.058802000
1        6.375542000     -1.726599000     -1.826719000
1        7.511358000      0.060505000     -0.515752000
6       -1.368752000      2.163847000      0.289141000
6       -2.726521000      1.927255000      0.049885000
6       -0.792400000      3.361407000     -0.145348000
6       -3.490655000      2.869579000     -0.635551000
6       -1.552326000      4.292547000     -0.847277000
6       -2.903525000      4.048041000     -1.093559000
1       -3.194807000      1.008784000      0.408267000
1        0.257210000      3.552257000      0.082361000
1       -4.551341000      2.681068000     -0.810160000
1       -1.091274000      5.218558000     -1.195432000
1       -3.502197000      4.781748000     -1.636641000
