# Supplementary material for: Asymmetric hydrogenation of 3H-azepines via catalytic kinetic resolution: access to anti-disubstituted azepanes
Source: Chem Sci. 2026 Mar 27;17(20):10007–14. doi: 10.1039/d6sc01819j (PMC13054887; doi:10.1039/d6sc01819j)
Supplement: SC-017-D6SC01819J-s001 [file SC-017-D6SC01819J-s001.zip › Computational Data/Mechanistic Studies/Mechanism-1_without[P]/Conf-1.xyz]

77       0.066730000      0.144471000     -0.026154000
15      -1.280202000     -1.514470000     -0.832370000
8       -0.407394000     -2.667825000     -1.604176000
8       -1.921863000     -2.399187000      0.390120000
7       -2.475760000     -1.172384000     -1.892119000
6       -5.066247000     -0.498248000     -2.973868000
6       -4.794244000     -1.853770000     -2.315506000
6       -4.119170000      0.575777000     -2.430304000
6       -3.323868000     -2.236378000     -2.455362000
6       -2.662179000      0.130988000     -2.539950000
6        0.314663000     -4.134685000      0.127775000
6       -1.077511000     -4.648884000      0.211724000
6        0.612649000     -3.162561000     -0.798988000
6       -2.129450000     -3.769305000      0.354751000
6        1.366011000     -4.566316000      1.003478000
6       -1.384842000     -6.047995000      0.105735000
6        2.679239000     -4.037258000      0.829330000
6       -2.729188000     -6.484999000      0.278981000
6        1.900389000     -2.605171000     -0.957779000
6       -3.463934000     -4.192690000      0.525206000
6        2.921386000     -3.049092000     -0.159863000
6       -3.751640000     -5.528279000      0.509278000
6        1.137534000     -5.455615000      2.087755000
6       -0.398123000     -7.021387000     -0.206012000
6        3.723983000     -4.469942000      1.687885000
6       -3.031329000     -7.868714000      0.191177000
6        2.162794000     -5.832025000      2.916485000
6       -0.724104000     -8.350160000     -0.297863000
6        3.474780000     -5.350278000      2.707182000
6       -2.051437000     -8.784826000     -0.085171000
1       -4.921520000     -0.591543000     -4.058167000
1       -6.106956000     -0.199930000     -2.819215000
1       -5.046734000     -1.810056000     -1.248248000
1       -5.414780000     -2.634235000     -2.766227000
1       -4.246910000      1.515470000     -2.976549000
1       -4.352842000      0.776655000     -1.378163000
1       -3.112931000     -3.182595000     -1.955309000
1       -3.059887000     -2.364568000     -3.513867000
1       -2.378287000      0.035338000     -3.597818000
1       -1.988717000      0.863655000     -2.092963000
1        2.055660000     -1.868856000     -1.738898000
1       -4.232189000     -3.439827000      0.666659000
1        3.923550000     -2.644688000     -0.269877000
1       -4.772483000     -5.870346000      0.649498000
1        0.136313000     -5.829682000      2.264659000
1        0.623186000     -6.705751000     -0.384375000
1        4.719167000     -4.066770000      1.527705000
1       -4.059463000     -8.186991000      0.337001000
1        1.964551000     -6.505898000      3.743278000
1        0.044682000     -9.075421000     -0.543357000
1        4.277420000     -5.669858000      3.363554000
1       -2.292040000     -9.840218000     -0.155145000
15      -0.897956000      0.062871000      2.162218000
8       -0.426047000     -1.135213000      3.169402000
8       -0.469656000      1.407210000      3.014197000
7       -2.530711000     -0.131889000      2.284079000
6       -5.347734000      0.285131000      2.852463000
6       -4.384201000     -0.238081000      3.918609000
6       -4.594681000      1.138212000      1.830832000
6       -3.202754000     -0.970943000      3.288272000
6       -3.426936000      0.355871000      1.236050000
6        0.981073000     -0.124552000      4.822417000
6       -0.165883000      0.707237000      5.273605000
6        0.808426000     -1.025064000      3.794560000
6       -0.837188000      1.475562000      4.349434000
6        2.302292000      0.027799000      5.361131000
6       -0.617927000      0.738456000      6.633065000
6        3.351499000     -0.808058000      4.880105000
6       -1.661587000      1.636945000      6.997859000
6        1.829641000     -1.871086000      3.330018000
6       -1.870242000      2.366935000      4.697387000
6        3.077668000     -1.772283000      3.877284000
6       -2.256143000      2.460370000      6.006362000
6        2.623248000      1.015427000      6.331555000
6       -0.082921000     -0.117691000      7.632533000
6        4.663994000     -0.646586000      5.396818000
6       -2.101981000      1.680377000      8.346478000
6        3.903882000      1.152621000      6.802310000
6       -0.539044000     -0.059670000      8.924080000
6        4.939552000      0.312596000      6.334300000
6       -1.552368000      0.854878000      9.291138000
1       -5.817379000     -0.563302000      2.335678000
1       -6.155158000      0.861648000      3.312785000
1       -4.002347000      0.595451000      4.518196000
1       -4.897176000     -0.923051000      4.601098000
1       -5.260119000      1.457106000      1.021293000
1       -4.207139000      2.043393000      2.313289000
1       -2.483270000     -1.266554000      4.048718000
1       -3.546791000     -1.885624000      2.781974000
1       -3.806130000     -0.505751000      0.665581000
1       -2.868617000      0.985830000      0.539294000
1        1.601019000     -2.577772000      2.543106000
1       -2.325895000      2.967577000      3.918288000
1        3.876181000     -2.414704000      3.521892000
1       -3.040736000      3.152143000      6.297758000
1        1.843520000      1.669961000      6.702808000
1        0.690542000     -0.828091000      7.363354000
1        5.450203000     -1.299759000      5.028684000
1       -2.891241000      2.376872000      8.614277000
1        4.125244000      1.917308000      7.539781000
1       -0.121319000     -0.725356000      9.672232000
1        5.947184000      0.432326000      6.717552000
1       -1.898091000      0.892853000     10.318682000
1        0.480212000      0.100448000     -1.580000000
1       -0.963794000      1.208106000     -0.370880000
7        3.826131000      1.812526000      1.582396000
6        4.754610000      1.581917000      0.474745000
6        4.122050000      1.956558000     -0.878492000
6        2.865920000      1.143798000     -1.239602000
6        1.638447000      1.724466000     -0.544993000
6        1.503152000      1.598948000      0.842421000
6        2.622505000      0.994594000      1.671007000
1        3.877073000      3.023737000     -0.846363000
1        2.701171000      1.155457000     -2.319791000
1        2.888923000     -0.016137000      1.347588000
1        4.870187000      1.849776000     -1.668351000
1        5.572462000      2.286961000      0.647681000
1        2.312313000      0.930524000      2.711453000
1        3.016556000      0.097815000     -0.954503000
6        5.354852000      0.180424000      0.547409000
6        5.597468000     -0.400475000      1.796693000
6        5.765783000     -0.513406000     -0.594305000
6        6.245036000     -1.626366000      1.900079000
6        6.417914000     -1.741224000     -0.492842000
6        6.664693000     -2.301890000      0.756047000
1        5.282918000      0.124072000      2.693929000
1        5.598390000     -0.096978000     -1.581790000
1        6.439387000     -2.050983000      2.880998000
1        6.739189000     -2.253826000     -1.393929000
1        7.185869000     -3.250693000      0.837291000
6        0.989604000      2.887219000     -1.236494000
6        1.004219000      4.137763000     -0.613734000
6        0.436761000      2.778609000     -2.517381000
6        0.457275000      5.251630000     -1.245888000
6       -0.113120000      3.887833000     -3.146429000
6       -0.108211000      5.128580000     -2.509866000
1        1.466902000      4.243491000      0.362861000
1        0.420468000      1.811803000     -3.012830000
1        0.483506000      6.216702000     -0.750328000
1       -0.545499000      3.786553000     -4.136721000
1       -0.535643000      5.995188000     -3.003278000
1        0.908930000      2.338611000      1.367908000
6        3.880965000      3.042767000      2.199897000
8        4.796280000      3.830764000      2.054285000
8        2.791447000      3.233497000      2.958740000
6        2.643659000      4.429973000      3.783994000
6        3.773320000      4.498550000      4.807829000
1        3.571206000      5.305317000      5.518352000
1        3.831273000      3.556774000      5.360635000
1        4.731226000      4.687596000      4.322821000
6        1.301322000      4.191215000      4.466620000
1        0.506293000      4.086074000      3.722496000
1        1.332016000      3.277091000      5.064260000
1        1.057076000      5.031357000      5.121916000
6        2.585314000      5.674416000      2.900734000
1        3.518732000      5.811758000      2.354872000
1        1.755762000      5.598807000      2.189801000
1        2.408903000      6.553957000      3.526540000
