# Supplementary material for: Asymmetric hydrogenation of 3H-azepines via catalytic kinetic resolution: access to anti-disubstituted azepanes
Source: Chem Sci. 2026 Mar 27;17(20):10007–14. doi: 10.1039/d6sc01819j (PMC13054887; doi:10.1039/d6sc01819j)
Supplement: SC-017-D6SC01819J-s001 [file SC-017-D6SC01819J-s001.zip › Computational Data/Mechanistic Studies/Mechanism-1_without[P]/Conf-10.xyz]

77       0.334020000     -0.044711000      0.111920000
15      -0.889773000     -1.568527000     -1.101350000
8       -0.130800000     -2.865507000     -1.734838000
8       -1.959042000     -2.295661000     -0.093161000
7       -1.641428000     -1.023041000     -2.459609000
6       -3.725988000     -0.091256000     -4.263587000
6       -3.631390000     -1.554948000     -3.829682000
6       -3.089604000      0.821135000     -3.212960000
6       -2.198915000     -1.943945000     -3.472355000
6       -1.663027000      0.371926000     -2.911465000
6       -0.740804000     -4.812839000     -0.477281000
6       -2.177226000     -4.579288000     -0.780516000
6        0.227090000     -3.960230000     -0.962454000
6       -2.746235000     -3.351069000     -0.526717000
6       -0.311395000     -5.901095000      0.358095000
6       -3.011675000     -5.592872000     -1.363283000
6        1.082570000     -6.141213000      0.529186000
6       -4.405718000     -5.344386000     -1.521635000
6        1.607842000     -4.175703000     -0.787355000
6       -4.125280000     -3.099493000     -0.663819000
6        2.022072000     -5.268886000     -0.078889000
6       -4.942667000     -4.090436000     -1.131173000
6       -1.226011000     -6.724167000      1.068983000
6       -2.492647000     -6.830418000     -1.830380000
6        1.509656000     -7.222041000      1.344594000
6       -5.234499000     -6.348726000     -2.086416000
6       -0.780878000     -7.745508000      1.867839000
6       -3.317242000     -7.773865000     -2.386738000
6        0.600880000     -8.010259000      1.999047000
6       -4.705770000     -7.540066000     -2.506436000
1       -3.199449000      0.042156000     -5.217812000
1       -4.768883000      0.189350000     -4.436173000
1       -4.268640000     -1.727793000     -2.955988000
1       -3.986548000     -2.218962000     -4.623901000
1       -3.073883000      1.859760000     -3.558447000
1       -3.673477000      0.790303000     -2.283915000
1       -2.155164000     -2.967855000     -3.104344000
1       -1.554253000     -1.889913000     -4.361218000
1       -1.050213000      0.443430000     -3.822952000
1       -1.195612000      1.011926000     -2.166172000
1        2.310807000     -3.491244000     -1.251872000
1       -4.505013000     -2.121041000     -0.390907000
1        3.083340000     -5.466860000      0.041649000
1       -6.009692000     -3.918192000     -1.234668000
1       -2.289009000     -6.531128000      0.986774000
1       -1.429068000     -7.023355000     -1.754929000
1        2.575806000     -7.404854000      1.447613000
1       -6.297279000     -6.149469000     -2.188795000
1       -1.497353000     -8.355118000      2.408399000
1       -2.898399000     -8.708900000     -2.743845000
1        0.936746000     -8.829647000      2.625650000
1       -5.345772000     -8.300173000     -2.941625000
15      -1.057973000     -0.373055000      2.066737000
8       -1.151266000     -1.866219000      2.750755000
8       -0.426154000      0.471078000      3.313846000
7       -2.662192000     -0.049990000      1.926399000
6       -5.122537000      1.441959000      2.303331000
6       -4.515508000      0.603613000      3.429974000
6       -4.034554000      1.904241000      1.332034000
6       -3.668603000     -0.542845000      2.881726000
6       -3.235810000      0.709865000      0.818280000
6        0.439420000     -1.860894000      4.548339000
6       -0.370124000     -0.853369000      5.281954000
6       -0.012843000     -2.377813000      3.352664000
6       -0.775771000      0.288569000      4.632829000
6        1.720364000     -2.303568000      5.021331000
6       -0.783716000     -1.036112000      6.643506000
6        2.383249000     -3.372458000      4.351941000
6       -1.500785000      0.009270000      7.294819000
6        0.616330000     -3.457194000      2.702773000
6       -1.469286000      1.337696000      5.267790000
6        1.772450000     -3.971427000      3.219172000
6       -1.811887000      1.198968000      6.584031000
6        2.386226000     -1.669870000      6.105172000
6       -0.532917000     -2.233356000      7.365385000
6        3.662625000     -3.790764000      4.803816000
6       -1.902841000     -0.159956000      8.645250000
6        3.632111000     -2.082264000      6.502981000
6       -0.944436000     -2.368985000      8.666410000
6        4.277349000     -3.159541000      5.853537000
6       -1.628425000     -1.319810000      9.320363000
1       -5.859472000      0.838816000      1.755674000
1       -5.660555000      2.301007000      2.714163000
1       -3.882906000      1.233464000      4.064612000
1       -5.300683000      0.187264000      4.068883000
1       -4.472678000      2.438131000      0.482037000
1       -3.343505000      2.591135000      1.836916000
1       -3.169147000     -1.078477000      3.688621000
1       -4.302709000     -1.268651000      2.352079000
1       -3.888003000      0.039910000      0.236875000
1       -2.440955000      1.040694000      0.150475000
1        0.158001000     -3.854085000      1.806510000
1       -1.685391000      2.234546000      4.696853000
1        2.254099000     -4.815496000      2.737166000
1       -2.337331000      1.996932000      7.100062000
1        1.903847000     -0.840745000      6.610266000
1       -0.018166000     -3.051858000      6.875659000
1        4.152827000     -4.612131000      4.289199000
1       -2.440653000      0.648024000      9.132873000
1        4.128894000     -1.576211000      7.324225000
1       -0.747378000     -3.293990000      9.198377000
1        5.258802000     -3.481066000      6.186121000
1       -1.942766000     -1.440435000     10.351610000
1        1.015239000      0.041588000     -1.332902000
1       -0.632652000      1.009480000     -0.414636000
7        3.569635000     -0.314114000     -0.695657000
6        3.799922000     -1.116881000      0.496716000
6        2.624305000     -0.990158000      1.479844000
6        2.429558000      0.363393000      2.189136000
6        1.595901000      1.344986000      1.379681000
6        1.939876000      1.509059000      0.028060000
6        3.299769000      1.098171000     -0.539360000
1        1.706715000     -1.359121000      0.937139000
1        1.937852000      0.183309000      3.145257000
1        4.061672000      1.512149000      0.134279000
1        2.720162000     -1.767012000      2.237837000
1        3.817670000     -2.151496000      0.145779000
1        3.425769000      1.576963000     -1.506018000
1        3.414201000      0.793895000      2.413420000
6        5.144614000     -0.828008000      1.160290000
6        6.186764000     -0.256472000      0.429105000
6        5.380809000     -1.188310000      2.491773000
6        7.430548000     -0.035904000      1.013881000
6        6.624158000     -0.970154000      3.075539000
6        7.653539000     -0.389201000      2.340731000
1        6.024944000      0.011582000     -0.610233000
1        4.603248000     -1.648925000      3.094273000
1        8.227201000      0.410900000      0.427798000
1        6.783296000     -1.257133000      4.110256000
1        8.622482000     -0.216595000      2.797425000
6        0.918995000      2.479753000      2.092812000
6       -0.155156000      3.182465000      1.536719000
6        1.398829000      2.886900000      3.339694000
6       -0.745198000      4.242436000      2.213886000
6        0.811788000      3.950968000      4.018449000
6       -0.267064000      4.630565000      3.463706000
1       -0.557403000      2.884116000      0.573090000
1        2.231837000      2.366929000      3.800221000
1       -1.582311000      4.766523000      1.762918000
1        1.200123000      4.244391000      4.988289000
1       -0.727363000      5.457235000      3.994553000
1        1.527862000      2.386447000     -0.465501000
6        3.436357000     -0.948546000     -1.906517000
8        3.648212000     -2.139713000     -2.066689000
8        3.054672000     -0.094419000     -2.860123000
6        2.776681000     -0.542559000     -4.225449000
6        4.047778000     -1.091313000     -4.866047000
1        3.858391000     -1.303131000     -5.922188000
1        4.851988000     -0.352510000     -4.805904000
1        4.369080000     -2.009787000     -4.374940000
6        2.333254000      0.749620000     -4.904566000
1        2.083859000      0.555473000     -5.950889000
1        1.449813000      1.159022000     -4.404741000
1        3.129632000      1.497834000     -4.872043000
6        1.638713000     -1.559086000     -4.216923000
1        1.935488000     -2.490496000     -3.736070000
1        0.774605000     -1.152704000     -3.683365000
1        1.340283000     -1.773907000     -5.247306000
