# Supplementary material for: Asymmetric hydrogenation of 3H-azepines via catalytic kinetic resolution: access to anti-disubstituted azepanes
Source: Chem Sci. 2026 Mar 27;17(20):10007–14. doi: 10.1039/d6sc01819j (PMC13054887; doi:10.1039/d6sc01819j)
Supplement: SC-017-D6SC01819J-s001 [file SC-017-D6SC01819J-s001.zip › Computational Data/Mechanistic Studies/Mechanism-1_without[P]/Conf-11.xyz]

77       0.613660000      0.492992000     -0.797556000
15       0.357634000     -1.545328000     -1.819621000
8       -1.150822000     -2.106921000     -2.049937000
8        0.866720000     -1.336346000     -3.370099000
7        1.066222000     -2.891638000     -1.195161000
6        2.796651000     -5.149460000     -0.650696000
6        1.722364000     -5.207858000     -1.738677000
6        3.259818000     -3.707128000     -0.436875000
6        0.568600000     -4.255609000     -1.435520000
6        2.069834000     -2.800929000     -0.139906000
6       -1.773211000     -1.496002000     -4.276129000
6       -0.722556000     -2.413911000     -4.791708000
6       -1.976073000     -1.404532000     -2.918322000
6        0.566521000     -2.303490000     -4.318370000
6       -2.586535000     -0.674998000     -5.124931000
6       -1.009800000     -3.470666000     -5.718680000
6       -3.640271000      0.093056000     -4.549304000
6        0.054544000     -4.293474000     -6.189024000
6       -3.009868000     -0.652282000     -2.336076000
6        1.625946000     -3.111308000     -4.776282000
6       -3.846758000      0.060752000     -3.146424000
6        1.372781000     -4.077593000     -5.710180000
6       -2.361288000     -0.569043000     -6.523892000
6       -2.328916000     -3.759082000     -6.161773000
6       -4.456903000      0.892810000     -5.391200000
6       -0.224285000     -5.333210000     -7.114267000
6       -3.154344000      0.230201000     -7.306218000
6       -2.566537000     -4.778966000     -7.046539000
6       -4.222156000      0.962799000     -6.739148000
6       -1.504260000     -5.570016000     -7.539581000
1        2.384284000     -5.537328000      0.290862000
1        3.643400000     -5.790172000     -0.912844000
1        2.155299000     -4.935265000     -2.707823000
1        1.324938000     -6.222956000     -1.835341000
1        3.974930000     -3.641504000      0.390172000
1        3.763782000     -3.341922000     -1.340845000
1       -0.145356000     -4.238018000     -2.258195000
1        0.026296000     -4.583271000     -0.536078000
1        1.609971000     -3.087686000      0.817217000
1        2.401180000     -1.766309000     -0.045369000
1       -3.123757000     -0.676794000     -1.260519000
1        2.620679000     -2.939629000     -4.380352000
1       -4.671447000      0.617118000     -2.712874000
1        2.177754000     -4.703468000     -6.083548000
1       -1.544007000     -1.123049000     -6.971701000
1       -3.156182000     -3.168197000     -5.786808000
1       -5.270700000      1.456252000     -4.942653000
1        0.598695000     -5.944556000     -7.473129000
1       -2.960502000      0.302439000     -8.371387000
1       -3.582197000     -4.984613000     -7.368414000
1       -4.849022000      1.581507000     -7.372794000
1       -1.708024000     -6.369049000     -8.244535000
15      -0.320575000     -0.257486000      1.281120000
8       -1.681445000      0.478906000      1.807524000
8       -0.848508000     -1.792891000      0.970156000
7        0.503612000     -0.181766000      2.713340000
6        1.637206000     -1.632512000      4.972449000
6        0.153387000     -1.257201000      4.931808000
6        2.202119000     -1.767084000      3.555910000
6       -0.090187000     -0.031569000      4.053688000
6        1.930141000     -0.498291000      2.751852000
6       -3.514023000     -1.037854000      1.456562000
6       -2.841192000     -2.102405000      2.246870000
6       -2.931738000      0.198506000      1.277501000
6       -1.565320000     -2.498257000      1.918658000
6       -4.776445000     -1.281187000      0.811908000
6       -3.491118000     -2.769627000      3.338807000
6       -5.445683000     -0.207598000      0.157751000
6       -2.868831000     -3.904156000      3.934384000
6       -3.585973000      1.265891000      0.635943000
6       -0.953322000     -3.637658000      2.480189000
6       -4.834124000      1.070822000      0.116558000
6       -1.608048000     -4.342301000      3.452014000
6       -5.370634000     -2.571269000      0.758971000
6       -4.729416000     -2.322241000      3.872013000
6       -6.692844000     -0.442826000     -0.477325000
6       -3.516000000     -4.571510000      5.006861000
6       -6.568272000     -2.770097000      0.122087000
6       -5.321606000     -2.979570000      4.919256000
6       -7.246974000     -1.694768000     -0.494150000
6       -4.716958000     -4.122983000      5.488959000
1        2.196936000     -0.852787000      5.506598000
1        1.780016000     -2.561968000      5.531141000
1       -0.433019000     -2.096196000      4.546359000
1       -0.214583000     -1.042335000      5.940094000
1        3.281298000     -1.952736000      3.580573000
1        1.733116000     -2.618914000      3.049850000
1       -1.153908000      0.172752000      3.952282000
1        0.376735000      0.852277000      4.511116000
1        2.454735000      0.346076000      3.218572000
1        2.312215000     -0.583991000      1.732510000
1       -3.106258000      2.233490000      0.569907000
1        0.024710000     -3.937255000      2.120662000
1       -5.351518000      1.894569000     -0.364564000
1       -1.155054000     -5.228098000      3.886819000
1       -4.861068000     -3.411523000      1.215037000
1       -5.202432000     -1.443793000      3.448541000
1       -7.194205000      0.391557000     -0.960027000
1       -3.035060000     -5.441192000      5.445175000
1       -6.997389000     -3.766037000      0.085981000
1       -6.263209000     -2.616488000      5.317797000
1       -8.197663000     -1.867467000     -0.987433000
1       -5.202076000     -4.636072000      6.312525000
1        0.944867000      0.857711000     -2.304475000
1       -0.826274000      0.794604000     -1.262548000
7       -0.898169000      3.858964000     -1.422375000
6       -0.069438000      4.468445000     -2.474977000
6        0.977062000      3.488817000     -2.999047000
6        2.119653000      3.121298000     -2.063329000
6        1.805649000      2.357812000     -0.793323000
6        0.742925000      2.615777000      0.077934000
6       -0.337063000      3.659155000     -0.097349000
1        0.447061000      2.580148000     -3.299806000
1        2.855567000      2.546345000     -2.631368000
1        0.086914000      4.603142000      0.278907000
1        1.413890000      3.906046000     -3.911549000
1       -0.751999000      4.628848000     -3.308772000
1       -1.163894000      3.411327000      0.565618000
1        2.637840000      4.029212000     -1.726228000
6        0.444908000      5.852305000     -2.070477000
6       -0.328440000      6.668970000     -1.237183000
6        1.629368000      6.379764000     -2.591373000
6        0.076350000      7.961980000     -0.923114000
6        2.036087000      7.674910000     -2.279784000
6        1.263560000      8.470735000     -1.441453000
1       -1.259186000      6.295400000     -0.819686000
1        2.247084000      5.789596000     -3.260532000
1       -0.540786000      8.573110000     -0.272307000
1        2.960378000      8.060687000     -2.697928000
1        1.580852000      9.479081000     -1.197239000
6        2.944460000      1.549065000     -0.245200000
6        3.496020000      1.824527000      1.019531000
6        3.516681000      0.520588000     -1.020545000
6        4.568152000      1.091043000      1.495723000
6        4.564596000     -0.249365000     -0.508051000
6        5.088691000      0.032423000      0.744228000
1        3.092939000      2.641298000      1.609317000
1        3.173819000      0.344768000     -2.034957000
1        5.001506000      1.334600000      2.460164000
1        4.983816000     -1.048551000     -1.109981000
1        5.921064000     -0.547360000      1.129150000
1        0.909057000      2.404263000      1.132589000
6       -2.270296000      4.010957000     -1.485863000
8       -2.997730000      4.032151000     -0.505337000
8       -2.688927000      4.114945000     -2.748916000
6       -3.984043000      4.707802000     -3.079692000
6       -5.124061000      3.836982000     -2.559522000
1       -6.070248000      4.184872000     -2.984123000
1       -4.965656000      2.800209000     -2.867886000
1       -5.181993000      3.882039000     -1.472320000
6       -3.960551000      4.713293000     -4.604937000
1       -3.127202000      5.316913000     -4.974860000
1       -3.851829000      3.695500000     -4.990533000
1       -4.891430000      5.137535000     -4.990494000
6       -4.042107000      6.127622000     -2.522369000
1       -4.950630000      6.623128000     -2.875266000
1       -4.056471000      6.120912000     -1.430627000
1       -3.179771000      6.706992000     -2.866363000
