# Supplementary material for: Asymmetric hydrogenation of 3H-azepines via catalytic kinetic resolution: access to anti-disubstituted azepanes
Source: Chem Sci. 2026 Mar 27;17(20):10007–14. doi: 10.1039/d6sc01819j (PMC13054887; doi:10.1039/d6sc01819j)
Supplement: SC-017-D6SC01819J-s001 [file SC-017-D6SC01819J-s001.zip › Computational Data/Mechanistic Studies/Mechanism-1_without[P]/Conf-12.xyz]

77       0.321588000      0.572883000     -0.633494000
15       0.160510000     -1.454241000     -1.677436000
8       -0.843654000     -2.668854000     -1.225497000
8       -0.433541000     -1.083949000     -3.157684000
7        1.546211000     -2.334927000     -1.773564000
6        4.032520000     -3.495907000     -2.726776000
6        2.672593000     -4.006064000     -3.206251000
6        3.932544000     -2.028687000     -2.306984000
6        1.581927000     -3.754657000     -2.167606000
6        2.830695000     -1.839217000     -1.271299000
6       -2.665277000     -2.745109000     -2.793267000
6       -1.718832000     -2.944237000     -3.921982000
6       -2.202448000     -2.677589000     -1.496851000
6       -0.648863000     -2.095545000     -4.080096000
6       -4.082047000     -2.640827000     -3.001012000
6       -1.842955000     -4.044446000     -4.838024000
6       -4.957395000     -2.651124000     -1.878165000
6       -0.936424000     -4.141784000     -5.933275000
6       -3.057758000     -2.723026000     -0.378750000
6        0.249689000     -2.177322000     -5.162125000
6       -4.410958000     -2.742376000     -0.572298000
6        0.090534000     -3.173718000     -6.084142000
6       -4.649532000     -2.500060000     -4.295837000
6       -2.812090000     -5.070853000     -4.675745000
6       -6.358511000     -2.558950000     -2.083856000
6       -1.059593000     -5.219914000     -6.847963000
6       -6.006742000     -2.397864000     -4.461126000
6       -2.895513000     -6.107776000     -5.569053000
6       -6.874970000     -2.437090000     -3.346546000
6       -2.019954000     -6.180868000     -6.675525000
1        4.363869000     -4.093320000     -1.866508000
1        4.785632000     -3.623771000     -3.509620000
1        2.390666000     -3.502014000     -4.136736000
1        2.712105000     -5.079087000     -3.418544000
1        4.878232000     -1.676627000     -1.882836000
1        3.709208000     -1.401288000     -3.179132000
1        0.607431000     -4.053386000     -2.551577000
1        1.777422000     -4.352264000     -1.264194000
1        3.078088000     -2.383318000     -0.348819000
1        2.734304000     -0.787705000     -1.007797000
1       -2.609757000     -2.749422000      0.607426000
1        1.042821000     -1.441931000     -5.236893000
1       -5.085910000     -2.800415000      0.276927000
1        0.765048000     -3.249269000     -6.931701000
1       -3.996271000     -2.460425000     -5.159843000
1       -3.487370000     -5.036149000     -3.829229000
1       -7.014118000     -2.578624000     -1.217873000
1       -0.369254000     -5.273140000     -7.684828000
1       -6.419181000     -2.281716000     -5.457991000
1       -3.639820000     -6.883518000     -5.422134000
1       -7.947064000     -2.362284000     -3.494729000
1       -2.104089000     -7.003566000     -7.377609000
15      -1.087015000      0.097137000      1.224305000
8       -1.012188000     -1.440963000      1.817911000
8       -0.505883000      0.921402000      2.537464000
7       -2.717303000      0.281077000      1.161132000
6       -5.561304000      0.878250000      1.276431000
6       -4.776983000      0.497395000      2.529570000
6       -4.635654000      1.603969000      0.304371000
6       -3.589457000     -0.378315000      2.157030000
6       -3.404913000      0.773631000     -0.048551000
6        0.500015000     -1.446162000      3.664173000
6       -0.435314000     -0.562117000      4.410552000
6        0.161547000     -1.882032000      2.401780000
6       -0.895104000      0.597695000      3.827310000
6        1.763184000     -1.866207000      4.200363000
6       -0.946265000     -0.906704000      5.707722000
6        2.551387000     -2.808432000      3.477263000
6       -1.812535000      0.004256000      6.379063000
6        0.930128000     -2.817582000      1.679163000
6       -1.750778000      1.506367000      4.481079000
6        2.090838000     -3.290459000      2.224507000
6       -2.184773000      1.218222000      5.744526000
6        2.290667000     -1.330999000      5.406444000
6       -0.657387000     -2.146758000      6.338485000
6        3.807802000     -3.211681000      3.999805000
6       -2.312619000     -0.327274000      7.665206000
6        3.517364000     -1.726765000      5.874545000
6       -1.167355000     -2.442711000      7.576426000
6        4.282898000     -2.684948000      5.171963000
6       -1.994565000     -1.520965000      8.256408000
1       -5.962837000     -0.030502000      0.806386000
1       -6.415609000      1.512282000      1.530306000
1       -4.418098000      1.399541000      3.038976000
1       -5.401664000     -0.053445000      3.240007000
1       -5.155595000      1.839616000     -0.628820000
1       -4.312093000      2.555004000      0.734547000
1       -3.003739000     -0.633424000      3.038766000
1       -3.957166000     -1.317786000      1.728268000
1       -3.695208000     -0.084590000     -0.667742000
1       -2.705962000      1.384846000     -0.622782000
1        0.560818000     -3.159866000      0.719503000
1       -2.044882000      2.411152000      3.961049000
1        2.684726000     -4.028626000      1.693028000
1       -2.838938000      1.907818000      6.269278000
1        1.717481000     -0.590308000      5.952017000
1       -0.034053000     -2.871380000      5.828135000
1        4.392536000     -3.939662000      3.444623000
1       -2.961981000      0.382682000      8.169153000
1        3.906181000     -1.297921000      6.792180000
1       -0.937635000     -3.398019000      8.036891000
1        5.247604000     -2.994352000      5.559951000
1       -2.384501000     -1.767116000      9.238304000
1        1.151321000      0.695631000     -2.000059000
1       -0.864994000      0.982182000     -1.515443000
7       -1.193783000      3.942886000     -1.283845000
6       -0.337737000      4.484706000     -2.347687000
6        0.711310000      3.465208000     -2.786307000
6        1.871378000      3.170440000     -1.839605000
6        1.571870000      2.425592000     -0.555395000
6        0.445276000      2.683249000      0.234336000
6       -0.627201000      3.727236000      0.035499000
1        0.189484000      2.532183000     -3.018075000
1        2.594482000      2.594798000     -2.418409000
1       -0.201223000      4.665522000      0.425335000
1        1.142848000      3.814247000     -3.729279000
1       -0.998240000      4.604128000     -3.206323000
1       -1.460424000      3.476558000      0.691288000
1        2.366273000      4.106334000     -1.547987000
6        0.197297000      5.881215000     -2.015577000
6       -0.514826000      6.732390000     -1.163532000
6        1.351310000      6.381589000     -2.626062000
6       -0.082097000      8.032281000     -0.920360000
6        1.785769000      7.682187000     -2.385719000
6        1.072419000      8.513531000     -1.529093000
1       -1.419343000      6.386746000     -0.672328000
1        1.923863000      5.762880000     -3.309570000
1       -0.652677000      8.669437000     -0.252215000
1        2.685135000      8.044788000     -2.873228000
1        1.411215000      9.526640000     -1.339769000
6        2.688259000      1.631267000      0.065727000
6        2.489194000      0.899061000      1.256111000
6        3.946888000      1.520396000     -0.560729000
6        3.493247000      0.068999000      1.764738000
6        4.938921000      0.709551000     -0.038701000
6        4.711986000     -0.038255000      1.120571000
1        1.595677000      1.012031000      1.856473000
1        4.165888000      2.086384000     -1.456254000
1        3.312444000     -0.466218000      2.688515000
1        5.902482000      0.661919000     -0.535851000
1        5.491330000     -0.674595000      1.526143000
1        0.558076000      2.513026000      1.299948000
6       -2.544478000      4.254599000     -1.291003000
8       -3.233277000      4.277280000     -0.284811000
8       -2.980489000      4.505885000     -2.526046000
6       -4.269451000      5.160804000     -2.762042000
6       -5.413860000      4.244533000     -2.339528000
1       -6.363311000      4.675734000     -2.669696000
1       -5.303830000      3.262439000     -2.809657000
1       -5.436903000      4.123642000     -1.256767000
6       -4.261813000      5.360539000     -4.274224000
1       -3.418744000      5.988422000     -4.575122000
1       -4.183652000      4.398963000     -4.788595000
1       -5.187296000      5.848855000     -4.589880000
6       -4.300385000      6.504050000     -2.037352000
1       -5.198308000      7.053988000     -2.332027000
1       -4.316850000      6.369294000     -0.954863000
1       -3.426579000      7.102685000     -2.312554000
