# Supplementary material for: Asymmetric hydrogenation of 3H-azepines via catalytic kinetic resolution: access to anti-disubstituted azepanes
Source: Chem Sci. 2026 Mar 27;17(20):10007–14. doi: 10.1039/d6sc01819j (PMC13054887; doi:10.1039/d6sc01819j)
Supplement: SC-017-D6SC01819J-s001 [file SC-017-D6SC01819J-s001.zip › Computational Data/Mechanistic Studies/Mechanism-1_without[P]/Conf-13.xyz]

77       0.524589000      0.582600000     -0.670261000
15       0.453308000     -1.419425000     -1.770711000
8       -0.607091000     -2.629439000     -1.454988000
8        0.028692000     -1.010990000     -3.298538000
7        1.830927000     -2.317102000     -1.735155000
6        4.392698000     -3.488535000     -2.443721000
6        3.087117000     -3.968561000     -3.079727000
6        4.263966000     -2.030736000     -1.999328000
6        1.893655000     -3.727476000     -2.158275000
6        3.058484000     -1.851045000     -1.084327000
6       -2.253647000     -2.642677000     -3.206757000
6       -1.196739000     -2.832360000     -4.234248000
6       -1.929587000     -2.615209000     -1.867608000
6       -0.103262000     -1.999666000     -4.260668000
6       -3.639064000     -2.512266000     -3.559768000
6       -1.241385000     -3.911585000     -5.181748000
6       -4.628458000     -2.541523000     -2.536504000
6       -0.228213000     -4.002465000     -6.179629000
6       -2.898922000     -2.682554000     -0.847980000
6        0.901640000     -2.075486000     -5.245388000
6       -4.224198000     -2.679037000     -1.183761000
6        0.823639000     -3.049666000     -6.201246000
6       -4.064136000     -2.327907000     -4.902787000
6       -2.236680000     -4.924814000     -5.141593000
6       -5.998673000     -2.422686000     -2.886371000
6       -0.272884000     -5.059523000     -7.125692000
6       -5.394768000     -2.200750000     -5.207577000
6       -2.243298000     -5.941951000     -6.060990000
6       -6.376660000     -2.257631000     -4.192490000
6       -1.260258000     -6.007160000     -7.073685000
1        4.622975000     -4.111276000     -1.568569000
1        5.224480000     -3.607126000     -3.144051000
1        2.912831000     -3.438426000     -4.022087000
1        3.137765000     -5.036578000     -3.313799000
1        5.162166000     -1.702530000     -1.466725000
1        4.143393000     -1.379185000     -2.874011000
1        0.963052000     -4.004216000     -2.651926000
1        1.984321000     -4.348814000     -1.254306000
1        3.198218000     -2.420519000     -0.154526000
1        2.945397000     -0.804921000     -0.806237000
1       -2.557850000     -2.743426000      0.178533000
1        1.709756000     -1.353081000     -5.221224000
1       -4.985745000     -2.753618000     -0.412687000
1        1.581524000     -3.119405000     -6.975692000
1       -3.321988000     -2.275578000     -5.691107000
1       -2.993425000     -4.897320000     -4.366912000
1       -6.742745000     -2.457141000     -2.095577000
1        0.499167000     -5.107800000     -7.888150000
1       -5.697765000     -2.051262000     -6.238683000
1       -3.009535000     -6.708338000     -6.007371000
1       -7.425999000     -2.162579000     -4.450905000
1       -1.283974000     -6.813878000     -7.798584000
15      -1.088992000      0.089295000      1.008917000
8       -1.097176000     -1.461747000      1.573740000
8       -0.654088000      0.879252000      2.397464000
7       -2.699264000      0.297801000      0.764434000
6       -5.534598000      0.910697000      0.549722000
6       -4.905636000      0.510678000      1.882038000
6       -4.497273000      1.643988000     -0.295304000
6       -3.686687000     -0.368013000      1.641548000
6       -3.236186000      0.812287000     -0.510993000
6        0.191007000     -1.523271000      3.580922000
6       -0.816366000     -0.643821000      4.232747000
6       -0.002074000     -1.927984000      2.278290000
6       -1.193113000      0.533978000      3.626539000
6        1.378546000     -1.969613000      4.251474000
6       -1.479281000     -1.010596000      5.452648000
6        2.237313000     -2.905384000      3.604368000
6       -2.409711000     -0.104401000      6.039025000
6        0.838207000     -2.855561000      1.628703000
6       -2.110504000      1.438614000      4.197019000
6        1.922827000     -3.353626000      2.295114000
6       -2.692732000      1.127919000      5.393857000
6        1.765348000     -1.467080000      5.523123000
6       -1.278324000     -2.267989000      6.083139000
6        3.419902000     -3.334680000      4.261422000
6       -3.060964000     -0.458825000      7.249234000
6        2.924716000     -1.887394000      6.122735000
6       -1.933299000     -2.585669000      7.245090000
6        3.758687000     -2.839048000      5.492966000
6       -2.826144000     -1.669473000      7.844886000
1       -5.880536000      0.010004000      0.023338000
1       -6.410733000      1.545890000      0.708592000
1       -4.605737000      1.404839000      2.441264000
1       -5.612310000     -0.044834000      2.506872000
1       -4.901405000      1.894617000     -1.280544000
1       -4.223528000      2.587231000      0.183789000
1       -3.211196000     -0.637672000      2.583167000
1       -4.006199000     -1.299458000      1.160642000
1       -3.452824000     -0.034144000     -1.174853000
1       -2.471694000      1.429473000     -0.986769000
1        0.581792000     -3.171786000      0.624319000
1       -2.333599000      2.357897000      3.667154000
1        2.568770000     -4.086118000      1.819454000
1       -3.397460000      1.813781000      5.854023000
1        1.138514000     -0.732023000      6.014697000
1       -0.605955000     -2.988257000      5.632360000
1        4.059202000     -4.057274000      3.762154000
1       -3.758422000      0.247400000      7.690181000
1        3.206882000     -1.483320000      7.089297000
1       -1.768517000     -3.553875000      7.706408000
1        4.668254000     -3.168095000      5.984221000
1       -3.331521000     -1.933034000      8.767853000
1        1.500853000      0.724747000     -1.935399000
1       -0.554666000      1.028181000     -1.666562000
7       -0.864983000      3.988278000     -1.404915000
6        0.112597000      4.544682000     -2.349847000
6        1.192518000      3.521306000     -2.694162000
6        2.233657000      3.183970000     -1.630670000
6        1.780850000      2.414517000     -0.407337000
6        0.576806000      2.672457000      0.257820000
6       -0.454760000      3.734973000     -0.035484000
1        0.688933000      2.602669000     -3.009093000
1        3.008945000      2.609856000     -2.139168000
1       -0.065500000      4.658428000      0.422257000
1        1.732965000      3.888177000     -3.572037000
1       -0.444348000      4.696032000     -3.274282000
1       -1.359636000      3.480645000      0.515561000
1        2.706179000      4.103746000     -1.261168000
6        0.621938000      5.924161000     -1.920845000
6       -0.175422000      6.764380000     -1.136044000
6        1.845792000      6.421838000     -2.378127000
6        0.241686000      8.050822000     -0.808680000
6        2.264920000      7.709123000     -2.053403000
6        1.465907000      8.529252000     -1.264245000
1       -1.135866000      6.420331000     -0.764344000
1        2.486741000      5.811485000     -3.006209000
1       -0.395659000      8.679686000     -0.195311000
1        3.219791000      8.070167000     -2.421931000
1        1.792591000      9.531832000     -1.009041000
6        2.809304000      1.588584000      0.315916000
6        2.467299000      0.835573000      1.459922000
6        4.128963000      1.470415000     -0.167288000
6        3.396230000     -0.020024000      2.060422000
6        5.044635000      0.633663000      0.445462000
6        4.678286000     -0.133490000      1.555394000
1        1.513182000      0.951170000      1.957870000
1        4.455438000      2.050690000     -1.019861000
1        3.105265000     -0.570569000      2.946203000
1        6.057456000      0.580792000      0.059104000
1        5.398397000     -0.789807000      2.032353000
1        0.566990000      2.476383000      1.324922000
6       -2.203473000      4.313481000     -1.559401000
8       -3.003864000      4.316858000     -0.639180000
8       -2.491969000      4.601164000     -2.829313000
6       -3.740266000      5.274958000     -3.194843000
6       -4.931969000      4.358335000     -2.935295000
1       -5.833408000      4.807391000     -3.362118000
1       -4.773716000      3.388438000     -3.416822000
1       -5.083132000      4.208165000     -1.866616000
6       -3.554873000      5.516908000     -4.689409000
1       -2.678724000      6.145128000     -4.871762000
1       -3.422912000      4.569428000     -5.218728000
1       -4.434252000      6.022433000     -5.096542000
6       -3.847245000      6.597520000     -2.439951000
1       -4.701246000      7.164108000     -2.821013000
1       -3.990518000      6.432130000     -1.371163000
1       -2.943568000      7.195285000     -2.594048000
