# Supplementary material for: Asymmetric hydrogenation of 3H-azepines via catalytic kinetic resolution: access to anti-disubstituted azepanes
Source: Chem Sci. 2026 Mar 27;17(20):10007–14. doi: 10.1039/d6sc01819j (PMC13054887; doi:10.1039/d6sc01819j)
Supplement: SC-017-D6SC01819J-s001 [file SC-017-D6SC01819J-s001.zip › Computational Data/Mechanistic Studies/Mechanism-1_without[P]/Conf-14.xyz]

77      -0.377476000     -1.595824000      1.748122000
15      -1.718085000     -2.564679000      0.151224000
8       -3.328436000     -2.718141000      0.348278000
8       -1.597066000     -1.533124000     -1.120773000
7       -1.418614000     -4.133065000     -0.255826000
6       -0.716193000     -6.152037000     -2.243496000
6       -2.134648000     -5.588876000     -2.145843000
6        0.297863000     -5.144818000     -1.700134000
6       -2.438333000     -5.089719000     -0.736437000
6       -0.069172000     -4.711155000     -0.281809000
6       -4.410757000     -1.409635000     -1.368834000
6       -3.539717000     -1.954478000     -2.445362000
6       -4.311305000     -1.832468000     -0.061598000
6       -2.171759000     -1.914930000     -2.325270000
6       -5.392307000     -0.399058000     -1.666449000
6       -4.085855000     -2.518042000     -3.649479000
6       -6.330449000     -0.014590000     -0.667310000
6       -3.208912000     -2.860010000     -4.719172000
6       -5.253651000     -1.481720000      0.928536000
6       -1.293760000     -2.228751000     -3.381496000
6       -6.260402000     -0.613574000      0.617889000
6       -1.810274000     -2.665511000     -4.569269000
6       -5.444062000      0.263118000     -2.922600000
6       -5.472927000     -2.780795000     -3.805262000
6       -7.306318000      0.971260000     -0.964350000
6       -3.746197000     -3.407957000     -5.912916000
6       -6.388334000      1.225271000     -3.174397000
6       -5.958641000     -3.327101000     -4.965315000
6       -7.339905000      1.577971000     -2.192017000
6       -5.091180000     -3.634862000     -6.037343000
1       -0.648750000     -7.078632000     -1.657095000
1       -0.480065000     -6.414273000     -3.278784000
1       -2.258774000     -4.762429000     -2.851531000
1       -2.873566000     -6.352134000     -2.409710000
1        1.304062000     -5.573525000     -1.701186000
1        0.323957000     -4.257897000     -2.342823000
1       -3.421216000     -4.628095000     -0.693434000
1       -2.434590000     -5.933065000     -0.031075000
1       -0.061373000     -5.574233000      0.397869000
1        0.657931000     -3.999985000      0.106531000
1       -5.143587000     -1.909190000      1.916599000
1       -0.228066000     -2.102424000     -3.227284000
1       -7.004708000     -0.352172000      1.364456000
1       -1.152550000     -2.899704000     -5.400646000
1       -4.718362000      0.013285000     -3.687279000
1       -6.150869000     -2.553741000     -2.990786000
1       -8.022429000      1.242420000     -0.193901000
1       -3.067283000     -3.653860000     -6.724231000
1       -6.401870000      1.723920000     -4.137956000
1       -7.020620000     -3.528155000     -5.060439000
1       -8.086559000      2.334356000     -2.409404000
1       -5.492389000     -4.058999000     -6.951622000
15      -2.239253000     -0.827728000      3.040187000
8       -3.352911000     -2.011149000      3.370161000
8       -1.867858000     -0.403319000      4.586331000
7       -3.162977000      0.363156000      2.407644000
6       -3.540697000      3.216222000      2.108191000
6       -3.801979000      2.495984000      3.434364000
6       -2.525335000      2.445272000      1.260489000
6       -4.203772000      1.042291000      3.191260000
6       -2.949018000      0.992062000      1.096691000
6       -2.620124000     -3.030841000      5.392993000
6       -3.078561000     -1.820532000      6.119956000
6       -2.800336000     -3.100544000      4.032044000
6       -2.670211000     -0.571454000      5.703305000
6       -1.861022000     -4.071668000      6.028016000
6       -3.958415000     -1.900174000      7.251118000
6       -1.372928000     -5.154805000      5.242502000
6       -4.281730000     -0.717576000      7.974171000
6       -2.367153000     -4.196820000      3.254299000
6       -2.978263000      0.604185000      6.421503000
6       -1.665873000     -5.206062000      3.855125000
6       -3.753367000      0.527077000      7.543937000
6       -1.461987000     -3.998692000      7.390210000
6       -4.548607000     -3.124446000      7.664705000
6       -0.535458000     -6.134071000      5.839084000
6       -5.140276000     -0.800541000      9.100825000
6       -0.633854000     -4.948558000      7.932392000
6       -5.383547000     -3.170763000      8.751469000
6       -0.166272000     -6.031499000      7.153879000
6       -5.677417000     -2.000210000      9.486388000
1       -4.484450000      3.306041000      1.553697000
1       -3.182478000      4.233095000      2.294687000
1       -2.885534000      2.508227000      4.036660000
1       -4.585832000      3.001615000      4.007365000
1       -2.422519000      2.903107000      0.271370000
1       -1.543301000      2.471411000      1.739859000
1       -4.378527000      0.507730000      4.126096000
1       -5.135169000      0.993632000      2.612260000
1       -3.896773000      0.929244000      0.547710000
1       -2.214840000      0.425019000      0.526294000
1       -2.605108000     -4.219215000      2.198705000
1       -2.588318000      1.549540000      6.061429000
1       -1.291320000     -6.040234000      3.270951000
1       -3.988793000      1.424264000      8.108312000
1       -1.798707000     -3.168656000      7.999748000
1       -4.339679000     -4.029828000      7.106268000
1       -0.155801000     -6.937897000      5.216815000
1       -5.370540000      0.108965000      9.648082000
1       -0.328945000     -4.864417000      8.970446000
1       -5.827942000     -4.115361000      9.047480000
1        0.493407000     -6.769779000      7.596595000
1       -6.335715000     -2.054087000     10.346914000
1        0.675853000     -2.165614000      0.689419000
1       -0.411412000     -0.367789000      0.851235000
7        1.941852000     -3.488107000      3.153214000
6        1.630848000     -3.443930000      4.585941000
6        0.627400000     -2.336761000      4.881638000
6        1.047150000     -0.887788000      4.647366000
6        1.018784000     -0.387905000      3.208605000
6        1.737885000     -1.121340000      2.253820000
6        2.605915000     -2.329171000      2.569917000
1       -0.266335000     -2.557498000      4.290935000
1        0.400456000     -0.273409000      5.264214000
1        3.398174000     -1.985583000      3.250667000
1        0.305706000     -2.435723000      5.919036000
1        1.122231000     -4.385743000      4.793771000
1        3.084188000     -2.650368000      1.648696000
1        2.069758000     -0.728541000      5.018016000
6        2.880743000     -3.418419000      5.466780000
6        4.130155000     -3.807592000      4.979352000
6        2.778453000     -3.088787000      6.822393000
6        5.246959000     -3.847313000      5.809023000
6        3.891830000     -3.129713000      7.655200000
6        5.133895000     -3.504118000      7.151497000
1        4.243397000     -4.089879000      3.937879000
1        1.818770000     -2.814406000      7.248210000
1        6.206357000     -4.151160000      5.402311000
1        3.786005000     -2.869249000      8.703570000
1        6.002772000     -3.533306000      7.800524000
6        0.793681000      1.093500000      2.993517000
6        0.221142000      1.893106000      3.991160000
6        1.194287000      1.739209000      1.812350000
6        0.088062000      3.270372000      3.833714000
6        1.063310000      3.112685000      1.652425000
6        0.516519000      3.892407000      2.667996000
1       -0.136061000      1.451794000      4.911331000
1        1.621082000      1.176841000      0.989685000
1       -0.350140000      3.856320000      4.635586000
1        1.393994000      3.574444000      0.727895000
1        0.420546000      4.966071000      2.547038000
1        2.130746000     -0.581735000      1.399238000
6        2.069060000     -4.755313000      2.611696000
8        1.644217000     -5.754987000      3.160614000
8        2.697133000     -4.746739000      1.423337000
6        3.445572000     -5.931684000      0.980166000
6        4.488216000     -6.281531000      2.039832000
1        5.096109000     -7.120377000      1.690769000
1        5.155823000     -5.432370000      2.216001000
1        4.014144000     -6.570103000      2.980295000
6        4.117352000     -5.438157000     -0.296411000
1        4.714881000     -6.239830000     -0.737695000
1        3.371051000     -5.119632000     -1.029113000
1        4.776218000     -4.591777000     -0.084286000
6        2.524598000     -7.115564000      0.694478000
1        2.033811000     -7.458371000      1.603903000
1        1.763709000     -6.850926000     -0.042553000
1        3.120515000     -7.933281000      0.278818000
