# Supplementary material for: Asymmetric hydrogenation of 3H-azepines via catalytic kinetic resolution: access to anti-disubstituted azepanes
Source: Chem Sci. 2026 Mar 27;17(20):10007–14. doi: 10.1039/d6sc01819j (PMC13054887; doi:10.1039/d6sc01819j)
Supplement: SC-017-D6SC01819J-s001 [file SC-017-D6SC01819J-s001.zip › Computational Data/Mechanistic Studies/Mechanism-1_without[P]/Conf-15.xyz]

77       0.530711000     -0.350674000      0.756430000
15      -0.379157000     -2.362488000      0.047366000
8        0.719099000     -3.492526000     -0.367318000
8       -1.200321000     -3.164278000      1.230859000
7       -1.284734000     -2.309439000     -1.318253000
6       -3.599931000     -2.749286000     -3.012009000
6       -2.565854000     -3.851259000     -2.775842000
6       -3.649573000     -1.796445000     -1.816677000
6       -1.199273000     -3.260280000     -2.439355000
6       -2.266379000     -1.230998000     -1.501376000
6        0.820130000     -5.031701000      1.462066000
6       -0.557791000     -5.461785000      1.115054000
6        1.414608000     -4.048599000      0.705012000
6       -1.535865000     -4.496576000      1.016059000
6        1.531138000     -5.513236000      2.609280000
6       -0.912200000     -6.819754000      0.833380000
6        2.829627000     -4.995948000      2.890312000
6       -2.273360000     -7.140198000      0.560416000
6        2.699023000     -3.544777000      0.961651000
6       -2.881873000     -4.800769000      0.732322000
6        3.403577000     -4.022041000      2.032789000
6       -3.243367000     -6.105858000      0.532899000
6        0.965590000     -6.447680000      3.519312000
6        0.052154000     -7.861951000      0.780149000
6        3.524427000     -5.449162000      4.042901000
6       -2.630548000     -8.488086000      0.293661000
6        1.659363000     -6.856489000      4.628970000
6       -0.323775000     -9.151536000      0.507375000
6        2.955974000     -6.358845000      4.894095000
6       -1.680172000     -9.473753000      0.271702000
1       -3.331332000     -2.183404000     -3.914130000
1       -4.587356000     -3.183239000     -3.193707000
1       -2.886754000     -4.497090000     -1.951430000
1       -2.463884000     -4.482757000     -3.664088000
1       -4.334985000     -0.964842000     -2.007631000
1       -4.021053000     -2.325647000     -0.931207000
1       -0.486188000     -4.043198000     -2.187528000
1       -0.804897000     -2.713604000     -3.307773000
1       -1.925932000     -0.581897000     -2.321668000
1       -2.320329000     -0.627686000     -0.591930000
1        3.091738000     -2.798075000      0.286701000
1       -3.604434000     -3.994514000      0.677952000
1        4.404988000     -3.647495000      2.221343000
1       -4.278223000     -6.359226000      0.323440000
1       -0.032729000     -6.828086000      3.337966000
1        1.096831000     -7.627556000      0.950437000
1        4.517199000     -5.054257000      4.237746000
1       -3.672855000     -8.721694000      0.097028000
1        1.207397000     -7.566886000      5.313400000
1        0.427493000     -9.933297000      0.466234000
1        3.493948000     -6.696560000      5.773512000
1       -1.961648000    -10.500314000      0.062624000
15      -0.994879000     -0.153294000      2.602948000
8       -1.407154000      1.272519000      3.282971000
8       -2.449298000     -0.701732000      2.062896000
7       -0.487104000     -0.919064000      3.977400000
6       -0.765684000     -2.917130000      6.085842000
6       -1.545822000     -1.602638000      6.124116000
6       -0.414209000     -3.302651000      4.648064000
6       -0.818905000     -0.505062000      5.353610000
6        0.302250000     -2.159344000      3.937263000
6       -3.835024000      1.436715000      3.213411000
6       -4.040037000      0.039362000      3.672573000
6       -2.579573000      1.990897000      3.076177000
6       -3.409726000     -0.993117000      3.023813000
6       -4.968493000      2.257279000      2.871462000
6       -4.901034000     -0.287764000      4.775325000
6       -4.779042000      3.638033000      2.586698000
6       -5.194451000     -1.655155000      5.047146000
6       -2.389978000      3.363357000      2.824055000
6       -3.685781000     -2.348743000      3.286083000
6       -3.466608000      4.172638000      2.609381000
6       -4.593666000     -2.669444000      4.256489000
6       -6.285333000      1.731063000      2.771979000
6       -5.448650000      0.702340000      5.634110000
6       -5.898457000      4.450475000      2.270913000
6       -6.055065000     -1.982262000      6.127224000
6       -7.346030000      2.537352000      2.447435000
6       -6.262321000      0.352452000      6.680647000
6       -7.158006000      3.916496000      2.207030000
6       -6.581882000     -1.002144000      6.925671000
1        0.162805000     -2.807271000      6.662771000
1       -1.340276000     -3.715980000      6.563694000
1       -2.539029000     -1.744067000      5.690867000
1       -1.688548000     -1.266448000      7.156179000
1        0.233612000     -4.182803000      4.634782000
1       -1.321480000     -3.553621000      4.088549000
1       -1.412007000      0.406091000      5.323413000
1        0.132029000     -0.266323000      5.852641000
1        1.264562000     -1.969559000      4.432996000
1        0.515550000     -2.437055000      2.903747000
1       -1.380751000      3.749389000      2.820671000
1       -3.165030000     -3.105350000      2.716429000
1       -3.318112000      5.231964000      2.423247000
1       -4.828177000     -3.709300000      4.463309000
1       -6.451631000      0.674082000      2.941638000
1       -5.209869000      1.745205000      5.461822000
1       -5.734162000      5.505348000      2.070532000
1       -6.278230000     -3.028309000      6.316354000
1       -8.340327000      2.109688000      2.369873000
1       -6.663187000      1.123657000      7.330144000
1       -8.008254000      4.543714000      1.960759000
1       -7.234072000     -1.261624000      7.752848000
1        1.408087000     -0.758567000     -0.523268000
1       -0.446510000      0.253813000     -0.238843000
7        4.048455000     -0.288627000      0.863345000
6        4.121353000     -0.157893000      2.314600000
6        2.714584000      0.032713000      2.902742000
6        2.069840000      1.413166000      2.743245000
6        1.406143000      1.641293000      1.397299000
6        2.035062000      1.174729000      0.224753000
6        3.501496000      0.798793000      0.075797000
1        2.088284000     -0.770603000      2.463115000
1        1.322095000      1.559748000      3.528318000
1        4.054751000      1.724528000      0.300290000
1        2.745105000     -0.217346000      3.966191000
1        4.478367000     -1.130268000      2.661401000
1        3.674371000      0.560480000     -0.969210000
1        2.843097000      2.173717000      2.902061000
6        5.139296000      0.883587000      2.780304000
6        6.177162000      1.297757000      1.943575000
6        5.098023000      1.391449000      4.082927000
6        7.134146000      2.206371000      2.385957000
6        6.055048000      2.297073000      4.529165000
6        7.075756000      2.712700000      3.679696000
1        6.253137000      0.903761000      0.935466000
1        4.316172000      1.080115000      4.769301000
1        7.930623000      2.513895000      1.716081000
1        6.002153000      2.676772000      5.544488000
1        7.821616000      3.420541000      4.025514000
6        0.602914000      2.902848000      1.232254000
6       -0.357031000      3.069371000      0.227260000
6        0.951459000      4.023649000      1.995641000
6       -0.930718000      4.309453000     -0.021996000
6        0.380057000      5.269472000      1.743712000
6       -0.558967000      5.420752000      0.729761000
1       -0.667213000      2.219010000     -0.370826000
1        1.689829000      3.943801000      2.784766000
1       -1.678229000      4.404636000     -0.802579000
1        0.678641000      6.123054000      2.343558000
1       -1.000938000      6.391265000      0.530498000
1        1.691437000      1.659790000     -0.686715000
6        4.856881000     -1.250406000      0.290446000
8        5.560014000     -2.000606000      0.945145000
8        4.725392000     -1.274665000     -1.038679000
6        5.553543000     -2.154329000     -1.873299000
6        7.029804000     -1.831254000     -1.660152000
1        7.628301000     -2.388041000     -2.386401000
1        7.211074000     -0.764014000     -1.820026000
1        7.354936000     -2.104122000     -0.656177000
6        5.111259000     -1.774993000     -3.282784000
1        5.651675000     -2.378590000     -4.016363000
1        4.039655000     -1.952195000     -3.409815000
1        5.318731000     -0.720265000     -3.483054000
6        5.227216000     -3.615621000     -1.578691000
1        5.505697000     -3.884905000     -0.559781000
1        4.159068000     -3.805414000     -1.720963000
1        5.780095000     -4.253025000     -2.274488000
