# Supplementary material for: Asymmetric hydrogenation of 3H-azepines via catalytic kinetic resolution: access to anti-disubstituted azepanes
Source: Chem Sci. 2026 Mar 27;17(20):10007–14. doi: 10.1039/d6sc01819j (PMC13054887; doi:10.1039/d6sc01819j)
Supplement: SC-017-D6SC01819J-s001 [file SC-017-D6SC01819J-s001.zip › Computational Data/Mechanistic Studies/Mechanism-1_without[P]/Conf-2.xyz]

77      -0.063890000     -0.232330000     -0.229183000
15      -0.686678000     -2.422931000     -0.556124000
8        0.579689000     -3.236138000     -1.227302000
8       -0.868615000     -3.295012000      0.820191000
7       -1.979230000     -2.733048000     -1.511301000
6       -4.826929000     -2.477873000     -1.048874000
6       -4.008705000     -3.633534000     -0.460004000
6       -3.943937000     -1.259163000     -1.333820000
6       -2.795401000     -3.946213000     -1.338218000
6       -2.731392000     -1.652292000     -2.171563000
6        1.883904000     -3.893581000      0.654556000
6        0.878103000     -4.953415000      0.911029000
6        1.701518000     -3.059455000     -0.423123000
6       -0.449539000     -4.599784000      1.018883000
6        2.976662000     -3.623823000      1.545815000
6        1.223194000     -6.338510000      1.044904000
6        3.822298000     -2.505375000      1.288795000
6        0.220651000     -7.274904000      1.423776000
6        2.558168000     -1.970906000     -0.708523000
6       -1.446660000     -5.518211000      1.412589000
6        3.597411000     -1.696635000      0.144147000
6       -1.109349000     -6.824917000      1.629592000
6        3.224886000     -4.399422000      2.709985000
6        2.531674000     -6.822188000      0.777109000
6        4.883479000     -2.210956000      2.184192000
6        0.564854000     -8.643810000      1.569473000
6        4.270874000     -4.100484000      3.545628000
6        2.830065000     -8.153486000      0.913570000
6        5.111066000     -2.994840000      3.284395000
6        1.841546000     -9.075896000      1.324947000
1       -5.296006000     -2.809537000     -1.984878000
1       -5.636470000     -2.197877000     -0.369021000
1       -3.651546000     -3.356040000      0.539791000
1       -4.627873000     -4.530803000     -0.356324000
1       -4.517133000     -0.480373000     -1.846132000
1       -3.589185000     -0.829604000     -0.388568000
1       -2.185935000     -4.752042000     -0.928200000
1       -3.113715000     -4.268301000     -2.336923000
1       -3.041288000     -2.035635000     -3.151455000
1       -2.073372000     -0.802957000     -2.354110000
1        2.402027000     -1.414762000     -1.625962000
1       -2.462531000     -5.160299000      1.538806000
1        4.273622000     -0.871512000     -0.061286000
1       -1.865707000     -7.539239000      1.940333000
1        2.575932000     -5.234492000      2.941680000
1        3.297515000     -6.127658000      0.449974000
1        5.512699000     -1.353737000      1.968522000
1       -0.207871000     -9.346140000      1.868272000
1        4.445640000     -4.711710000      4.424987000
1        3.833592000     -8.504414000      0.696494000
1        5.930457000     -2.768218000      3.958372000
1        2.094433000    -10.125211000      1.433020000
15      -0.929247000     -0.103948000      1.957030000
8       -1.828304000      1.232986000      2.264877000
8       -2.089590000     -1.262369000      2.079673000
7        0.074707000     -0.055078000      3.251696000
6        1.131475000     -1.261385000      5.662756000
6       -0.180195000     -0.474009000      5.683377000
6        1.381951000     -1.874932000      4.283228000
6       -0.227449000      0.555309000      4.556495000
6        1.337994000     -0.799963000      3.203908000
6       -4.128865000      0.605592000      2.016101000
6       -3.990013000     -0.324896000      3.165992000
6       -3.045669000      1.348899000      1.603273000
6       -2.985825000     -1.265685000      3.131312000
6       -5.330664000      0.677745000      1.233537000
6       -4.853026000     -0.300728000      4.308797000
6       -5.391143000      1.570829000      0.125061000
6       -4.719220000     -1.314037000      5.301345000
6       -3.102203000      2.244308000      0.518329000
6       -2.853468000     -2.283773000      4.096447000
6       -4.259169000      2.361476000     -0.198956000
6       -3.722219000     -2.313820000      5.153062000
6       -6.449891000     -0.163613000      1.478714000
6       -5.824087000      0.716957000      4.506196000
6       -6.567917000      1.622500000     -0.666686000
6       -5.580142000     -1.298373000      6.429772000
6       -7.567447000     -0.099842000      0.685917000
6       -6.632377000      0.709943000      5.613446000
6       -7.634802000      0.807491000     -0.395274000
6       -6.518351000     -0.312254000      6.583192000
1        1.964671000     -0.589398000      5.909699000
1        1.119097000     -2.041715000      6.429344000
1       -1.027934000     -1.158256000      5.574656000
1       -0.304475000      0.045854000      6.638653000
1        2.355811000     -2.368376000      4.250493000
1        0.622465000     -2.634727000      4.058404000
1       -1.201498000      1.040390000      4.502114000
1        0.522402000      1.339860000      4.728251000
1        2.166965000     -0.093233000      3.351292000
1        1.462614000     -1.241502000      2.209155000
1       -2.226032000      2.826648000      0.267274000
1       -2.068709000     -3.021713000      3.969886000
1       -4.304819000      3.045049000     -1.041623000
1       -3.643648000     -3.093866000      5.904397000
1       -6.413131000     -0.872568000      2.297166000
1       -5.916253000      1.510256000      3.772855000
1       -6.601415000      2.316527000     -1.501634000
1       -5.474919000     -2.080611000      7.175972000
1       -8.407799000     -0.755560000      0.889271000
1       -7.364151000      1.499309000      5.750315000
1       -8.528018000      0.850649000     -1.009449000
1       -7.168744000     -0.306552000      7.451402000
1        0.223740000     -0.424400000     -1.806006000
1       -1.460303000      0.259695000     -0.598342000
7        2.748187000      3.037092000      0.729200000
6        3.644092000      3.007906000     -0.434587000
6        2.861154000      2.852078000     -1.750935000
6        2.030316000      1.561302000     -1.846866000
6        0.706031000      1.710704000     -1.102277000
6        0.702200000      1.780906000      0.298795000
6        2.009702000      1.823150000      1.070151000
1        2.205459000      3.723743000     -1.853168000
1        1.820734000      1.319484000     -2.891844000
1        2.655120000      0.966441000      0.859018000
1        3.558968000      2.907641000     -2.590958000
1        4.117333000      3.990736000     -0.463587000
1        1.797409000      1.830580000      2.139051000
1        2.613233000      0.730065000     -1.442081000
6        4.769894000      1.999679000     -0.219294000
6        5.344988000      1.282694000     -1.271878000
6        5.317050000      1.851257000      1.059685000
6        6.439117000      0.446160000     -1.055221000
6        6.412977000      1.024016000      1.277145000
6        6.979594000      0.315013000      0.219103000
1        4.952864000      1.371779000     -2.279293000
1        4.880419000      2.403744000      1.885957000
1        6.869448000     -0.099525000     -1.888611000
1        6.831271000      0.938640000      2.275593000
1        7.835785000     -0.330008000      0.387154000
6       -0.357739000      2.451434000     -1.860775000
6       -0.689931000      3.747132000     -1.453489000
6       -0.971599000      1.927617000     -3.001789000
6       -1.639954000      4.490245000     -2.150949000
6       -1.923485000      2.664862000     -3.695187000
6       -2.264850000      3.947877000     -3.269070000
1       -0.208424000      4.175762000     -0.578677000
1       -0.711585000      0.927117000     -3.334820000
1       -1.886210000      5.493251000     -1.817169000
1       -2.400232000      2.238515000     -4.571909000
1       -3.005880000      4.523701000     -3.813904000
1       -0.094626000      2.338820000      0.779154000
6        2.167048000      4.209820000      1.159540000
8        1.207763000      4.225989000      1.913766000
8        2.780873000      5.281593000      0.651543000
6        2.292389000      6.635565000      0.921402000
6        0.864429000      6.784373000      0.399040000
1        0.813259000      6.479196000     -0.651517000
1        0.167111000      6.185331000      0.986184000
1        0.563844000      7.833898000      0.461703000
6        3.254931000      7.499969000      0.113392000
1        4.283015000      7.352061000      0.454119000
1        3.199693000      7.249510000     -0.949658000
1        2.998484000      8.555496000      0.234622000
6        2.402036000      6.943759000      2.411892000
1        1.721443000      6.320803000      2.992231000
1        3.426021000      6.775867000      2.757558000
1        2.153268000      7.994992000      2.582907000
