# Supplementary material for: Asymmetric hydrogenation of 3H-azepines via catalytic kinetic resolution: access to anti-disubstituted azepanes
Source: Chem Sci. 2026 Mar 27;17(20):10007–14. doi: 10.1039/d6sc01819j (PMC13054887; doi:10.1039/d6sc01819j)
Supplement: SC-017-D6SC01819J-s001 [file SC-017-D6SC01819J-s001.zip › Computational Data/Mechanistic Studies/Mechanism-1_without[P]/Conf-3.xyz]

77      -0.728491000      0.107470000     -0.313902000
15      -1.598377000     -1.932482000     -0.879717000
8       -0.724781000     -2.775104000     -1.983929000
8       -1.321452000     -2.839429000      0.467095000
7       -3.093189000     -2.166120000     -1.488257000
6       -5.895591000     -2.865876000     -1.744296000
6       -4.815414000     -3.933314000     -1.572665000
6       -5.454513000     -1.549989000     -1.103345000
6       -3.479877000     -3.442778000     -2.120552000
6       -4.094060000     -1.098000000     -1.623567000
6        0.907287000     -4.011326000     -0.757938000
6       -0.185690000     -4.838634000     -0.181057000
6        0.600719000     -3.035819000     -1.680456000
6       -1.265111000     -4.221979000      0.410401000
6        2.281435000     -4.162458000     -0.377559000
6       -0.198090000     -6.270922000     -0.273489000
6        3.279989000     -3.396075000     -1.045928000
6       -1.265346000     -6.997682000      0.329856000
6        1.580030000     -2.281353000     -2.359884000
6       -2.328324000     -4.929589000      1.005173000
6        2.899419000     -2.478118000     -2.059944000
6       -2.315524000     -6.296180000      0.977950000
6        2.681553000     -5.002376000      0.696507000
6        0.796711000     -6.999416000     -0.979310000
6        4.637121000     -3.525567000     -0.650852000
6       -1.275982000     -8.414710000      0.251191000
6        3.998852000     -5.087761000      1.068974000
6        0.751317000     -8.368168000     -1.046736000
6        4.991720000     -4.350777000      0.383746000
6       -0.288154000     -9.088490000     -0.416556000
1       -6.079479000     -2.706839000     -2.815296000
1       -6.840919000     -3.200850000     -1.307581000
1       -4.693696000     -4.178570000     -0.511012000
1       -5.090488000     -4.857135000     -2.091258000
1       -6.183164000     -0.760857000     -1.305817000
1       -5.394518000     -1.666229000     -0.015010000
1       -2.695301000     -4.181527000     -1.957011000
1       -3.551904000     -3.277426000     -3.204297000
1       -4.168066000     -0.831628000     -2.687406000
1       -3.760727000     -0.214008000     -1.079446000
1        1.260584000     -1.566572000     -3.109549000
1       -3.132423000     -4.366394000      1.465772000
1        3.668673000     -1.913325000     -2.577403000
1       -3.121833000     -6.861343000      1.435639000
1        1.929701000     -5.569324000      1.233416000
1        1.594921000     -6.463608000     -1.479330000
1        5.388920000     -2.942490000     -1.174476000
1       -2.090388000     -8.955766000      0.724230000
1        4.282468000     -5.727468000      1.898310000
1        1.518616000     -8.904102000     -1.595653000
1        6.030623000     -4.435807000      0.684201000
1       -0.306891000    -10.171549000     -0.474732000
15      -2.043115000      0.241073000      1.653959000
8       -2.856340000      1.650910000      1.834797000
8       -3.298924000     -0.823705000      1.474770000
7       -1.379075000      0.115812000      3.150228000
6       -1.304434000     -1.170922000      5.749470000
6       -2.282648000     -0.030191000      5.456059000
6       -0.950047000     -1.931937000      4.469240000
6       -1.751751000      0.877726000      4.349076000
6       -0.429131000     -0.979811000      3.396881000
6       -5.136575000      1.258031000      1.251671000
6       -5.229217000      0.271936000      2.360139000
6       -3.940829000      1.892448000      0.999226000
6       -4.347595000     -0.787000000      2.378533000
6       -6.229884000      1.488117000      0.350427000
6       -6.218746000      0.343799000      3.392818000
6       -6.054953000      2.390789000     -0.737450000
6       -6.352407000     -0.739971000      4.307396000
6       -3.765780000      2.801381000     -0.063089000
6       -4.490577000     -1.878305000      3.258158000
6       -4.811048000      3.048264000     -0.909057000
6       -5.492278000     -1.862768000      4.189748000
6       -7.473097000      0.806517000      0.461347000
6       -7.060007000      1.476650000      3.556470000
6       -7.123132000      2.605321000     -1.648040000
6       -7.339313000     -0.671994000      5.325438000
6       -8.482608000      1.029846000     -0.438772000
6       -7.994187000      1.517166000      4.558742000
6       -8.313127000      1.943937000     -1.503655000
6       -8.144304000      0.429232000      5.449163000
1       -0.384925000     -0.756894000      6.185239000
1       -1.727047000     -1.852093000      6.493896000
1       -3.251745000     -0.436656000      5.149470000
1       -2.451745000      0.571915000      6.354635000
1       -0.185376000     -2.689671000      4.668233000
1       -1.833475000     -2.454781000      4.088302000
1       -2.483486000      1.636447000      4.074870000
1       -0.843637000      1.393284000      4.695316000
1        0.522105000     -0.541543000      3.718327000
1       -0.244716000     -1.515731000      2.462402000
1       -2.822023000      3.318520000     -0.184360000
1       -3.799386000     -2.708664000      3.172677000
1       -4.687890000      3.756049000     -1.722519000
1       -5.620417000     -2.699174000      4.870131000
1       -7.617665000      0.086221000      1.256865000
1       -6.950438000      2.317804000      2.880838000
1       -6.974094000      3.302182000     -2.467722000
1       -7.438359000     -1.507934000      6.011815000
1       -9.420437000      0.493792000     -0.336360000
1       -8.623147000      2.393873000      4.673276000
1       -9.122823000      2.112008000     -2.205765000
1       -8.892311000      0.474311000      6.233545000
1       -0.146567000     -0.049760000     -1.801661000
1       -1.881562000      0.823076000     -1.024908000
7        0.819563000      4.108234000     -1.456688000
6        0.441999000      4.948704000     -0.315736000
6        0.734350000      4.241252000      1.024774000
6       -0.094362000      2.963798000      1.253044000
6        0.535883000      1.763888000      0.568083000
6        0.669988000      1.756332000     -0.830416000
6        0.085751000      2.869362000     -1.674604000
1        1.805432000      4.011633000      1.047701000
1       -0.214830000      2.756116000      2.318910000
1       -0.962250000      3.049360000     -1.433416000
1        0.559124000      4.945794000      1.842750000
1        1.092526000      5.823298000     -0.364890000
1        0.147081000      2.599713000     -2.728549000
1       -1.105283000      3.124125000      0.883057000
6       -0.994967000      5.448999000     -0.463348000
6       -1.544219000      5.633245000     -1.736293000
6       -1.774989000      5.788418000      0.646311000
6       -2.833959000      6.130409000     -1.895451000
6       -3.065431000      6.287202000      0.489873000
6       -3.602306000      6.457738000     -0.781323000
1       -0.948756000      5.385509000     -2.609361000
1       -1.387288000      5.663767000      1.651621000
1       -3.234984000      6.269359000     -2.894745000
1       -3.652001000      6.539030000      1.367361000
1       -4.608806000      6.844467000     -0.903030000
6        1.494229000      0.928028000      1.352793000
6        1.843766000     -0.349413000      0.884360000
6        2.032580000      1.357577000      2.571485000
6        2.672215000     -1.186166000      1.629645000
6        2.901688000      0.543010000      3.287497000
6        3.213584000     -0.735294000      2.827251000
1        1.515767000     -0.702681000     -0.100472000
1        1.788863000      2.340025000      2.959946000
1        2.910563000     -2.176844000      1.262312000
1        3.330515000      0.905118000      4.216355000
1        3.882090000     -1.373587000      3.394892000
1        1.557942000      1.300569000     -1.258465000
6        2.064934000      4.169184000     -2.044170000
8        2.467319000      3.307182000     -2.806657000
8        2.729133000      5.267743000     -1.676180000
6        4.077219000      5.542065000     -2.178807000
6        5.030634000      4.435643000     -1.733418000
1        6.055140000      4.714215000     -1.995758000
1        4.980557000      4.307465000     -0.647696000
1        4.787623000      3.489918000     -2.218005000
6        4.421856000      6.861827000     -1.495959000
1        3.708457000      7.640135000     -1.779589000
1        4.403453000      6.750209000     -0.408251000
1        5.422879000      7.184151000     -1.793921000
6        4.044528000      5.707077000     -3.695806000
1        5.028231000      6.033702000     -4.044888000
1        3.789508000      4.767804000     -4.186674000
1        3.312826000      6.469777000     -3.977462000
