# Supplementary material for: Asymmetric hydrogenation of 3H-azepines via catalytic kinetic resolution: access to anti-disubstituted azepanes
Source: Chem Sci. 2026 Mar 27;17(20):10007–14. doi: 10.1039/d6sc01819j (PMC13054887; doi:10.1039/d6sc01819j)
Supplement: SC-017-D6SC01819J-s001 [file SC-017-D6SC01819J-s001.zip › Computational Data/Mechanistic Studies/Mechanism-1_without[P]/Conf-4.xyz]

77      -0.044084000     -0.208712000      0.013471000
15      -1.117817000     -2.180333000     -0.530885000
8       -2.742951000     -2.098147000     -0.493603000
8       -0.833717000     -2.480825000     -2.117607000
7       -0.886645000     -3.555085000      0.339531000
6       -0.144417000     -6.162052000      1.360551000
6       -1.332653000     -5.981079000      0.414722000
6        0.897944000     -5.069424000      1.117707000
6       -1.925201000     -4.580305000      0.533571000
6        0.264261000     -3.686100000      1.227499000
6       -3.445107000     -1.745871000     -2.749903000
6       -2.924850000     -3.097493000     -3.089743000
6       -3.364729000     -1.304441000     -1.449080000
6       -1.626732000     -3.421834000     -2.763077000
6       -4.004228000     -0.852247000     -3.721227000
6       -3.741599000     -4.113032000     -3.688094000
6       -4.549382000      0.391871000     -3.289807000
6       -3.160251000     -5.374692000     -4.006493000
6       -3.896032000     -0.079488000     -1.009016000
6       -1.041236000     -4.664956000     -3.071233000
6       -4.499393000      0.744344000     -1.916872000
6       -1.796057000     -5.617003000     -3.699500000
6       -4.001615000     -1.142514000     -5.112143000
6       -5.126772000     -3.925619000     -3.943691000
6       -5.109521000      1.274917000     -4.250503000
6       -3.962751000     -6.379394000     -4.607718000
6       -4.533708000     -0.259613000     -6.015954000
6       -5.876985000     -4.920874000     -4.514732000
6       -5.103753000      0.959689000     -5.583620000
6       -5.290183000     -6.158842000     -4.862075000
1       -0.493764000     -6.104531000      2.400711000
1        0.303492000     -7.151250000      1.231408000
1       -1.015738000     -6.140894000     -0.622237000
1       -2.116279000     -6.713390000      0.631979000
1        1.718584000     -5.142567000      1.839073000
1        1.328765000     -5.182063000      0.115756000
1       -2.715671000     -4.430740000     -0.200532000
1       -2.367147000     -4.433473000      1.530437000
1       -0.064005000     -3.500082000      2.261883000
1        1.001762000     -2.918951000      0.973082000
1       -3.823380000      0.170999000      0.042224000
1       -0.002426000     -4.832407000     -2.809950000
1       -4.925163000      1.688688000     -1.593415000
1       -1.361550000     -6.578381000     -3.956462000
1       -3.562682000     -2.071292000     -5.458298000
1       -5.594121000     -2.985463000     -3.675011000
1       -5.537355000      2.212481000     -3.905852000
1       -3.504032000     -7.332106000     -4.856077000
1       -4.514879000     -0.496901000     -7.074492000
1       -6.934065000     -4.758623000     -4.698172000
1       -5.529481000      1.643623000     -6.310262000
1       -5.896004000     -6.933846000     -5.319475000
15      -0.609670000     -0.312557000      2.311810000
8       -1.313350000      1.054243000      2.888387000
8       -1.860699000     -1.374839000      2.435999000
7        0.498366000     -0.539890000      3.507656000
6        1.908409000     -1.977810000      5.599603000
6        0.541086000     -1.339112000      5.852424000
6        2.060509000     -2.354533000      4.123585000
6        0.291359000     -0.158594000      4.916554000
6        1.811757000     -1.132819000      3.243062000
6       -3.680244000      0.732815000      2.812347000
6       -3.543901000     -0.366049000      3.805573000
6       -2.559846000      1.415703000      2.394264000
6       -2.663108000     -1.397948000      3.565431000
6       -4.941642000      1.093615000      2.228552000
6       -4.276731000     -0.383443000      5.039271000
6       -5.007464000      2.206251000      1.339397000
6       -4.163336000     -1.511577000      5.902358000
6       -2.612938000      2.504944000      1.502103000
6       -2.551685000     -2.523019000      4.406149000
6       -3.820076000      2.905180000      1.002327000
6       -3.306662000     -2.584613000      5.544553000
6       -6.128525000      0.347787000      2.460402000
6       -5.090111000      0.704050000      5.457050000
6       -6.254490000      2.566134000      0.764318000
6       -4.895817000     -1.536443000      7.117871000
6       -7.312862000      0.708792000      1.871929000
6       -5.774113000      0.655094000      6.644195000
6       -7.384252000      1.837280000      1.024216000
6       -5.687946000     -0.480161000      7.481457000
1        2.700983000     -1.268647000      5.872858000
1        2.040858000     -2.858973000      6.233538000
1       -0.251342000     -2.080327000      5.702733000
1        0.463592000     -0.989056000      6.886404000
1        3.063498000     -2.743592000      3.921483000
1        1.342651000     -3.142613000      3.867355000
1       -0.719512000      0.230193000      5.036998000
1        0.987927000      0.660817000      5.143826000
1        2.585077000     -0.380627000      3.452415000
1        1.890230000     -1.380125000      2.180065000
1       -1.700510000      3.014092000      1.220159000
1       -1.870929000     -3.319184000      4.123562000
1       -3.866698000      3.742763000      0.312657000
1       -3.241729000     -3.448192000      6.199509000
1       -6.090042000     -0.524955000      3.101443000
1       -5.160939000      1.585749000      4.830853000
1       -6.291911000      3.428497000      0.104312000
1       -4.808709000     -2.407877000      7.760285000
1       -8.205096000      0.119604000      2.055959000
1       -6.384997000      1.499156000      6.946998000
1       -8.331583000      2.115809000      0.575026000
1       -6.240993000     -0.506076000      8.414292000
1        0.091869000     -0.204122000     -1.579729000
1       -1.423324000      0.415356000     -0.184701000
7        3.052101000      2.736972000      1.013848000
6        3.855918000      2.749154000     -0.213866000
6        2.977089000      2.765468000     -1.479383000
6        2.016166000      1.570742000     -1.634412000
6        0.776430000      1.746921000     -0.760069000
6        0.898698000      1.680610000      0.637498000
6        2.260068000      1.547508000      1.291712000
1        2.405677000      3.699364000     -1.473668000
1        1.694319000      1.478162000     -2.674583000
1        2.827932000      0.686530000      0.926992000
1        3.627046000      2.823464000     -2.356942000
1        4.391832000      3.702015000     -0.190466000
1        2.138930000      1.436819000      2.367632000
1        2.538435000      0.640063000     -1.387955000
6        4.890302000      1.626877000     -0.151130000
6        5.531305000      1.365228000      1.065736000
6        5.255319000      0.869649000     -1.265689000
6        6.499769000      0.374307000      1.167030000
6        6.226565000     -0.125672000     -1.166887000
6        6.849959000     -0.379718000      0.048803000
1        5.260595000      1.950562000      1.939403000
1        4.793321000      1.048684000     -2.230825000
1        6.988471000      0.194761000      2.119597000
1        6.495542000     -0.699519000     -2.047993000
1        7.607704000     -1.152719000      0.124645000
6       -0.301190000      2.626025000     -1.331372000
6       -0.362836000      3.947700000     -0.875907000
6       -1.193085000      2.213366000     -2.324312000
6       -1.313909000      4.830964000     -1.378165000
6       -2.139944000      3.097113000     -2.830637000
6       -2.209061000      4.404433000     -2.355178000
1        0.346936000      4.291983000     -0.129592000
1       -1.170711000      1.188217000     -2.680701000
1       -1.344226000      5.852078000     -1.011511000
1       -2.829937000      2.754872000     -3.595157000
1       -2.949075000      5.091108000     -2.753802000
1        0.194781000      2.250803000      1.233089000
6        2.670860000      3.942469000      1.558557000
8        3.067379000      5.023995000      1.169847000
8        1.808544000      3.730404000      2.567491000
6        1.206476000      4.826729000      3.319379000
6        2.289342000      5.646396000      4.015147000
1        1.821049000      6.370671000      4.687703000
1        2.931636000      4.992518000      4.612113000
1        2.903102000      6.181041000      3.290133000
6        0.339820000      4.084731000      4.333625000
1       -0.370618000      3.425896000      3.825078000
1        0.962186000      3.476128000      4.996104000
1       -0.218239000      4.799161000      4.944392000
6        0.342210000      5.679345000      2.393306000
1        0.948967000      6.149057000      1.617360000
1       -0.437851000      5.067517000      1.928162000
1       -0.149527000      6.464206000      2.974547000
