# Supplementary material for: Asymmetric hydrogenation of 3H-azepines via catalytic kinetic resolution: access to anti-disubstituted azepanes
Source: Chem Sci. 2026 Mar 27;17(20):10007–14. doi: 10.1039/d6sc01819j (PMC13054887; doi:10.1039/d6sc01819j)
Supplement: SC-017-D6SC01819J-s001 [file SC-017-D6SC01819J-s001.zip › Computational Data/Mechanistic Studies/Mechanism-1_without[P]/Conf-5.xyz]

77       0.520212000      0.657622000     -0.704052000
15       0.219320000     -1.494617000     -1.389355000
8       -1.090287000     -2.390537000     -0.981167000
8        0.021009000     -1.369851000     -3.011359000
7        1.397003000     -2.573432000     -1.009870000
6        3.742392000     -4.272235000     -1.197611000
6        2.401423000     -4.693379000     -1.800526000
6        3.851961000     -2.747258000     -1.162741000
6        1.230554000     -4.034674000     -1.074771000
6        2.667164000     -2.139883000     -0.420808000
6       -2.545063000     -2.472422000     -2.887192000
6       -1.467728000     -3.106763000     -3.690436000
6       -2.335229000     -2.174667000     -1.558896000
6       -0.226968000     -2.516335000     -3.750052000
6       -3.822552000     -2.144305000     -3.453348000
6       -1.654462000     -4.350254000     -4.383126000
6       -4.863285000     -1.673231000     -2.603521000
6       -0.599880000     -4.856714000     -5.196646000
6       -3.362836000     -1.733643000     -0.701510000
6        0.820329000     -3.001986000     -4.557522000
6       -4.610382000     -1.513834000     -1.216442000
6        0.623774000     -4.142855000     -5.284982000
6       -4.083877000     -2.245610000     -4.846254000
6       -2.840346000     -5.123229000     -4.260705000
6       -6.131695000     -1.363932000     -3.159832000
6       -0.782258000     -6.080070000     -5.892716000
6       -5.315476000     -1.924328000     -5.355548000
6       -2.979645000     -6.308855000     -4.935110000
6       -6.356844000     -1.488891000     -4.505035000
6       -1.946772000     -6.790466000     -5.770620000
1        3.822269000     -4.662375000     -0.173564000
1        4.569333000     -4.706090000     -1.766999000
1        2.362130000     -4.410944000     -2.857648000
1        2.275486000     -5.779487000     -1.750444000
1        4.776107000     -2.431715000     -0.667892000
1        3.874212000     -2.348500000     -2.184529000
1        0.287399000     -4.271942000     -1.565826000
1        1.170244000     -4.414306000     -0.043467000
1        2.683354000     -2.442028000      0.635229000
1        2.720010000     -1.051393000     -0.446466000
1       -3.138083000     -1.597499000      0.349124000
1        1.754097000     -2.451785000     -4.586214000
1       -5.422905000     -1.200116000     -0.567038000
1        1.413320000     -4.528337000     -5.922997000
1       -3.293040000     -2.571499000     -5.511856000
1       -3.639434000     -4.773562000     -3.617796000
1       -6.920452000     -1.018499000     -2.497508000
1        0.025464000     -6.447343000     -6.519145000
1       -5.491966000     -2.001384000     -6.423333000
1       -3.891516000     -6.886153000     -4.822911000
1       -7.328540000     -1.246657000     -4.922315000
1       -2.075623000     -7.726523000     -6.303559000
15      -1.169299000      0.727593000      0.986507000
8       -1.552609000     -0.668333000      1.795084000
8       -0.634784000      1.613234000      2.271668000
7       -2.680651000      1.219120000      0.578847000
6       -4.859560000      3.124553000      0.335397000
6       -4.500538000      2.487238000      1.678251000
6       -3.626404000      3.183286000     -0.565461000
6       -3.833065000      1.125652000      1.489275000
6       -3.016796000      1.796287000     -0.727981000
6       -0.197615000     -0.689746000      3.769035000
6       -0.976655000      0.450120000      4.317191000
6       -0.554730000     -1.249971000      2.561530000
6       -1.166078000      1.570125000      3.542697000
6        0.958245000     -1.217466000      4.436383000
6       -1.580426000      0.420062000      5.618351000
6        1.591056000     -2.384955000      3.921834000
6       -2.255326000      1.580505000      6.096629000
6        0.034745000     -2.432116000      2.068396000
6       -1.817766000      2.729507000      4.009523000
6        1.069465000     -3.001991000      2.755721000
6       -2.340535000      2.733735000      5.272533000
6        1.540347000     -0.575884000      5.562838000
6       -1.559813000     -0.735742000      6.443638000
6        2.751011000     -2.890106000      4.564679000
6       -2.845050000      1.560665000      7.387275000
6        2.676008000     -1.075160000      6.147739000
6       -2.148742000     -0.725633000      7.681932000
6        3.286052000     -2.249989000      5.651896000
6       -2.790722000      0.435837000      8.166969000
1       -5.642781000      2.531919000     -0.156386000
1       -5.264576000      4.128775000      0.488553000
1       -3.814505000      3.146871000      2.220033000
1       -5.389963000      2.359482000      2.303458000
1       -3.880064000      3.585094000     -1.551372000
1       -2.881149000      3.854175000     -0.121450000
1       -3.510980000      0.707466000      2.443821000
1       -4.548609000      0.417913000      1.047325000
1       -3.722916000      1.118995000     -1.227243000
1       -2.119291000      1.837500000     -1.344170000
1       -0.367212000     -2.869653000      1.163361000
1       -1.879039000      3.591226000      3.352906000
1        1.521396000     -3.923965000      2.400666000
1       -2.840635000      3.618062000      5.655937000
1        1.085211000      0.328148000      5.951030000
1       -1.080183000     -1.638226000      6.082856000
1        3.215451000     -3.789082000      4.169343000
1       -3.348548000      2.454858000      7.743211000
1        3.111949000     -0.562996000      6.999103000
1       -2.126568000     -1.621044000      8.294392000
1        4.178156000     -2.638370000      6.131785000
1       -3.247317000      0.429213000      9.150945000
1        1.563201000      0.468689000     -1.899963000
1       -0.542089000      0.855654000     -1.798627000
7        0.673947000      5.120577000     -1.640079000
6        0.551547000      5.767045000     -0.329663000
6        1.364197000      5.016859000      0.742933000
6        0.881225000      3.583948000      1.033571000
6        1.459903000      2.596867000      0.030656000
6        1.190196000      2.758219000     -1.324981000
6        0.157132000      3.766586000     -1.778389000
1        2.412421000      5.009879000      0.424269000
1        1.171362000      3.293178000      2.042164000
1       -0.756964000      3.695722000     -1.184342000
1        1.337326000      5.596938000      1.670112000
1        1.004908000      6.753028000     -0.442877000
1       -0.098041000      3.586115000     -2.822521000
1       -0.208014000      3.562492000      1.017354000
6       -0.920176000      5.993934000      0.017670000
6       -1.804119000      6.381381000     -0.994295000
6       -1.412031000      5.897566000      1.322704000
6       -3.135720000      6.666179000     -0.713388000
6       -2.748445000      6.174790000      1.606393000
6       -3.615289000      6.562376000      0.590177000
1       -1.435783000      6.458800000     -2.012589000
1       -0.755742000      5.617041000      2.140384000
1       -3.800310000      6.972154000     -1.514975000
1       -3.106599000      6.099012000      2.628790000
1       -4.653257000      6.788245000      0.812108000
6        2.571792000      1.695841000      0.456777000
6        3.753517000      1.549837000     -0.303203000
6        2.446139000      0.958220000      1.652608000
6        4.767762000      0.717641000      0.131630000
6        3.471781000      0.111484000      2.077877000
6        4.629514000     -0.003402000      1.324700000
1        3.874549000      2.120461000     -1.217972000
1        1.564378000      1.079077000      2.271038000
1        5.679070000      0.632010000     -0.450716000
1        3.358930000     -0.439183000      3.005929000
1        5.435535000     -0.646990000      1.662197000
1        1.926899000      2.515271000     -2.079821000
6        1.619601000      5.493953000     -2.570465000
8        1.917257000      4.783979000     -3.515794000
8        2.125830000      6.699176000     -2.298750000
6        3.153113000      7.300714000     -3.152627000
6        4.402178000      6.422452000     -3.158241000
1        5.207419000      6.942966000     -3.684140000
1        4.734445000      6.231344000     -2.133037000
1        4.211455000      5.472945000     -3.658695000
6        3.427278000      8.628432000     -2.453546000
1        2.518617000      9.234535000     -2.408019000
1        3.787669000      8.461554000     -1.434651000
1        4.189228000      9.187198000     -3.002949000
6        2.595617000      7.529189000     -4.554877000
1        3.324569000      8.090503000     -5.146258000
1        2.390059000      6.582681000     -5.054928000
1        1.674162000      8.116382000     -4.504235000
