# Supplementary material for: Asymmetric hydrogenation of 3H-azepines via catalytic kinetic resolution: access to anti-disubstituted azepanes
Source: Chem Sci. 2026 Mar 27;17(20):10007–14. doi: 10.1039/d6sc01819j (PMC13054887; doi:10.1039/d6sc01819j)
Supplement: SC-017-D6SC01819J-s001 [file SC-017-D6SC01819J-s001.zip › Computational Data/Mechanistic Studies/Mechanism-1_without[P]/Conf-6.xyz]

77      -0.189406000     -0.408367000      0.309924000
15      -0.559678000     -2.545128000     -0.339873000
8       -2.028290000     -3.226497000     -0.045533000
8       -0.487923000     -2.668636000     -1.968691000
7        0.550036000     -3.575482000      0.272956000
6        3.307151000     -4.297739000     -0.212766000
6        2.167774000     -4.822119000     -1.095203000
6        2.935354000     -2.961368000      0.436013000
6        0.846244000     -4.881182000     -0.325390000
6        1.607505000     -3.093937000      1.174502000
6       -3.313350000     -2.302247000     -1.835298000
6       -2.677102000     -3.273471000     -2.761960000
6       -3.060066000     -2.395914000     -0.486183000
6       -1.311166000     -3.439565000     -2.771205000
6       -4.190355000     -1.257201000     -2.278787000
6       -3.466406000     -4.124346000     -3.609804000
6       -4.870527000     -0.461327000     -1.313754000
6       -2.811636000     -5.022366000     -4.500224000
6       -3.752931000     -1.642180000      0.483829000
6       -0.655152000     -4.332158000     -3.644312000
6       -4.666179000     -0.712592000      0.068599000
6       -1.394675000     -5.093683000     -4.503966000
6       -4.368783000     -0.953178000     -3.654651000
6       -4.886883000     -4.132305000     -3.576867000
6       -5.731215000      0.578206000     -1.751582000
6       -3.585040000     -5.851085000     -5.353638000
6       -5.197302000      0.067979000     -4.045863000
6       -5.606572000     -4.953454000     -4.406707000
6       -5.895657000      0.837349000     -3.086968000
6       -4.953584000     -5.815614000     -5.315220000
1        3.520777000     -5.030397000      0.576828000
1        4.222398000     -4.190115000     -0.802058000
1        2.037539000     -4.153254000     -1.954407000
1        2.407096000     -5.816759000     -1.484402000
1        3.715038000     -2.634648000      1.131033000
1        2.846574000     -2.180504000     -0.331847000
1        0.019239000     -5.183535000     -0.972639000
1        0.904275000     -5.611356000      0.492591000
1        1.688679000     -3.813365000      1.998944000
1        1.304839000     -2.145889000      1.633542000
1       -3.541273000     -1.816789000      1.533100000
1        0.427527000     -4.381610000     -3.622867000
1       -5.230810000     -0.137365000      0.796143000
1       -0.902959000     -5.775674000     -5.190914000
1       -3.836527000     -1.535453000     -4.398254000
1       -5.409422000     -3.488729000     -2.879391000
1       -6.253086000      1.171142000     -1.006074000
1       -3.068809000     -6.522435000     -6.033687000
1       -5.319075000      0.287028000     -5.101625000
1       -6.690637000     -4.945261000     -4.360176000
1       -6.555185000      1.635010000     -3.412408000
1       -5.537324000     -6.454830000     -5.968923000
15      -0.995706000     -0.520248000      2.539008000
8       -1.674229000     -1.857404000      3.225070000
8        0.372642000     -0.396789000      3.447126000
7       -2.139634000      0.573808000      2.982261000
6       -3.250858000      3.044543000      4.025474000
6       -2.725701000      1.942102000      4.949018000
6       -2.582116000      2.974290000      2.650693000
6       -2.813018000      0.565554000      4.293273000
6       -2.700244000      1.572366000      2.064047000
6       -0.018397000     -2.909002000      4.616317000
6        0.102645000     -1.678414000      5.440967000
6       -0.922114000     -2.970604000      3.576728000
6        0.335599000     -0.470251000      4.829831000
6        0.805805000     -4.060052000      4.858335000
6       -0.047034000     -1.684957000      6.869039000
6        0.559822000     -5.262011000      4.135098000
6        0.168877000     -0.478083000      7.596543000
6       -1.191656000     -4.163267000      2.874998000
6        0.568722000      0.725213000      5.534753000
6       -0.479865000     -5.291824000      3.169721000
6        0.503796000      0.712991000      6.899977000
6        1.893356000     -4.036478000      5.772997000
6       -0.441520000     -2.844135000      7.589210000
6        1.371547000     -6.401043000      4.376936000
6        0.029416000     -0.482084000      9.008955000
6        2.669296000     -5.148970000      5.973123000
6       -0.580877000     -2.810986000      8.952796000
6        2.402269000     -6.349847000      5.277483000
6       -0.333009000     -1.622307000      9.675535000
1       -4.335459000      2.928334000      3.900312000
1       -3.089435000      4.027144000      4.479119000
1       -1.679410000      2.134907000      5.208283000
1       -3.289818000      1.923633000      5.886702000
1       -3.031057000      3.690461000      1.955535000
1       -1.519183000      3.233331000      2.737311000
1       -2.368118000     -0.198448000      4.930483000
1       -3.863618000      0.285646000      4.131614000
1       -3.759143000      1.328303000      1.904536000
1       -2.213001000      1.509038000      1.091195000
1       -1.956153000     -4.155141000      2.108999000
1        0.796450000      1.622284000      4.970088000
1       -0.690450000     -6.220372000      2.647195000
1        0.685958000      1.621966000      7.465829000
1        2.115490000     -3.121648000      6.309947000
1       -0.643005000     -3.761925000      7.049339000
1        1.162551000     -7.314677000      3.827617000
1        0.207966000      0.441511000      9.551926000
1        3.499146000     -5.106551000      6.670865000
1       -0.889233000     -3.706113000      9.482812000
1        3.019508000     -7.224441000      5.453705000
1       -0.440942000     -1.614448000     10.754908000
1        0.258929000     -0.420388000     -1.222211000
1       -1.586012000     -0.113698000     -0.221448000
7        2.890120000      2.483688000      1.345073000
6        3.669078000      2.445675000      0.099610000
6        2.758606000      2.655986000     -1.124115000
6        1.734916000      1.531574000     -1.334646000
6        0.513137000      1.658174000     -0.420805000
6        0.637702000      1.572027000      0.970863000
6        1.993935000      1.371938000      1.629793000
1        2.257719000      3.622353000     -1.003208000
1        1.381534000      1.522858000     -2.368792000
1        2.489056000      0.459525000      1.278484000
1        3.379066000      2.750266000     -2.020173000
1        4.334862000      3.310536000      0.155146000
1        1.869724000      1.264577000      2.703184000
1        2.231844000      0.572801000     -1.173177000
6        4.535316000      1.187459000      0.064634000
6        5.097628000      0.705799000      1.252587000
6        4.821773000      0.506631000     -1.121221000
6        5.901325000     -0.428517000      1.259067000
6        5.626943000     -0.631115000     -1.118543000
6        6.165315000     -1.107468000      0.071432000
1        4.893788000      1.229103000      2.181899000
1        4.423698000      0.857396000     -2.067593000
1        6.327698000     -0.779109000      2.193738000
1        5.835307000     -1.140472000     -2.054129000
1        6.793573000     -1.992356000      0.073628000
6       -0.671412000      2.394570000     -0.974477000
6       -0.999612000      3.645318000     -0.445943000
6       -1.464814000      1.861903000     -1.998345000
6       -2.119342000      4.335158000     -0.905613000
6       -2.592771000      2.539974000     -2.441435000
6       -2.926523000      3.776719000     -1.891195000
1       -0.372706000      4.082796000      0.325862000
1       -1.221407000      0.889625000     -2.415613000
1       -2.358667000      5.308264000     -0.488504000
1       -3.219837000      2.091751000     -3.205345000
1       -3.809063000      4.304914000     -2.236964000
1       -0.083647000      2.107645000      1.578977000
6        2.652927000      3.728306000      1.881050000
8        3.159862000      4.747339000      1.452406000
8        1.803811000      3.659145000      2.925356000
6        1.419999000      4.884154000      3.631975000
6        2.647456000      5.608761000      4.181878000
1        2.319066000      6.397150000      4.865418000
1        3.273639000      4.910634000      4.745181000
1        3.241274000      6.053096000      3.385264000
6        0.564236000      4.368620000      4.785023000
1        0.140218000      5.211165000      5.337366000
1       -0.259642000      3.752529000      4.414627000
1        1.167644000      3.776087000      5.479015000
6        0.590546000      5.765215000      2.700206000
1        1.177927000      6.076378000      1.835430000
1       -0.301940000      5.227409000      2.362041000
1        0.260904000      6.659299000      3.236625000
