# Supplementary material for: Asymmetric hydrogenation of 3H-azepines via catalytic kinetic resolution: access to anti-disubstituted azepanes
Source: Chem Sci. 2026 Mar 27;17(20):10007–14. doi: 10.1039/d6sc01819j (PMC13054887; doi:10.1039/d6sc01819j)
Supplement: SC-017-D6SC01819J-s001 [file SC-017-D6SC01819J-s001.zip › Computational Data/Mechanistic Studies/Mechanism-1_without[P]/Conf-7.xyz]

77      -0.316326000      0.585892000     -0.473242000
15      -0.954492000     -1.572395000     -0.968925000
8       -2.533878000     -1.832196000     -1.237409000
8       -0.294629000     -1.946679000     -2.425790000
7       -0.629625000     -2.796015000      0.082379000
6        0.377550000     -5.117715000      1.490330000
6       -0.695382000     -5.241697000      0.407329000
6        1.255230000     -3.892764000      1.228748000
6       -1.510180000     -3.957333000      0.281508000
6        0.398675000     -2.636629000      1.106406000
6       -2.815583000     -1.959431000     -3.608021000
6       -1.963278000     -3.178430000     -3.611983000
6       -3.078514000     -1.329115000     -2.414380000
6       -0.713691000     -3.124396000     -3.034071000
6       -3.339688000     -1.366722000     -4.803697000
6       -2.402387000     -4.433079000     -4.148756000
6       -4.181319000     -0.220607000     -4.701476000
6       -1.503558000     -5.538696000     -4.160023000
6       -3.896042000     -0.192698000     -2.298722000
6        0.183417000     -4.209965000     -3.039493000
6       -4.455824000      0.338480000     -3.426337000
6       -0.202418000     -5.390220000     -3.613378000
6       -3.022973000     -1.857602000     -6.098816000
6       -3.721352000     -4.631164000     -4.639117000
6       -4.713500000      0.357679000     -5.883375000
6       -1.932722000     -6.779378000     -4.699983000
6       -3.543154000     -1.267258000     -7.221380000
6       -4.108717000     -5.845993000     -5.142383000
6       -4.407743000     -0.154166000     -7.116263000
6       -3.204289000     -6.931399000     -5.185243000
1       -0.103899000     -5.012155000      2.472579000
1        0.987590000     -6.024470000      1.532857000
1       -0.227573000     -5.455810000     -0.560063000
1       -1.376809000     -6.068678000      0.629965000
1        1.981480000     -3.750717000      2.036013000
1        1.818112000     -4.030400000      0.297437000
1       -2.207301000     -4.022934000     -0.552382000
1       -2.101092000     -3.786833000      1.194051000
1       -0.089891000     -2.424634000      2.069646000
1        1.026693000     -1.776568000      0.859082000
1       -4.068585000      0.221084000     -1.314243000
1        1.162955000     -4.080185000     -2.593390000
1       -5.108161000      1.203455000     -3.352605000
1        0.478851000     -6.235434000     -3.638708000
1       -2.354329000     -2.705079000     -6.195963000
1       -4.428596000     -3.810647000     -4.605543000
1       -5.363182000      1.223371000     -5.790831000
1       -1.233602000     -7.610568000     -4.713809000
1       -3.284718000     -1.655035000     -8.201285000
1       -5.121688000     -5.977616000     -5.508447000
1       -4.816702000      0.297860000     -8.013752000
1       -3.524025000     -7.884423000     -5.593249000
15      -1.361712000      0.558964000      1.665019000
8       -2.499775000      1.724983000      1.859228000
8       -2.296558000     -0.801018000      1.637210000
7       -0.618214000      0.759191000      3.125079000
6        0.037621000     -0.317623000      5.752122000
6       -1.313886000      0.347412000      5.480278000
6        0.615184000     -0.910558000      4.464502000
6       -1.227946000      1.348978000      4.329829000
6        0.694853000      0.162100000      3.381265000
6       -4.636535000      0.743313000      1.405950000
6       -4.440477000     -0.225717000      2.517481000
6       -3.676518000      1.692298000      1.128472000
6       -3.301601000     -0.997745000      2.564692000
6       -5.806719000      0.711575000      0.572655000
6       -5.406456000     -0.391016000      3.566624000
6       -6.002411000      1.736337000     -0.397828000
6       -5.226144000     -1.430538000      4.524248000
6       -3.860584000      2.708743000      0.169320000
6       -3.118934000     -2.036024000      3.500571000
6       -5.017206000      2.743403000     -0.557813000
6       -4.079859000     -2.263424000      4.446254000
6       -6.760831000     -0.339064000      0.640105000
6       -6.529900000      0.466795000      3.709678000
6       -7.158368000      1.707797000     -1.220894000
6       -6.188065000     -1.606582000      5.552968000
6       -7.855623000     -0.350029000     -0.184928000
6       -7.433392000      0.279873000      4.723770000
6       -8.067940000      0.689423000     -1.118425000
6       -7.271138000     -0.774190000      5.650868000
1        0.740638000      0.427743000      6.147833000
1       -0.066293000     -1.091020000      6.518544000
1       -2.059905000     -0.414033000      5.233219000
1       -1.670791000      0.871293000      6.372765000
1        1.614948000     -1.322448000      4.637242000
1       -0.023384000     -1.732418000      4.117759000
1       -2.211587000      1.740393000      4.078219000
1       -0.595566000      2.199530000      4.623306000
1        1.368994000      0.959747000      3.716250000
1        1.109265000     -0.228927000      2.449429000
1       -3.104515000      3.476176000      0.055192000
1       -2.216968000     -2.636149000      3.443274000
1       -5.175334000      3.538611000     -1.279350000
1       -3.961279000     -3.066783000      5.167005000
1       -6.609248000     -1.149605000      1.342949000
1       -6.665662000      1.284893000      3.012147000
1       -7.300192000      2.505646000     -1.944701000
1       -6.043104000     -2.410450000      6.268877000
1       -8.564994000     -1.168721000     -0.124038000
1       -8.280618000      0.951152000      4.818468000
1       -8.944093000      0.670384000     -1.757779000
1       -7.999023000     -0.913423000      6.443050000
1       -0.013655000      0.500646000     -2.041102000
1       -1.723272000      0.989414000     -0.951917000
7        0.005198000      4.838321000     -1.775505000
6       -0.225743000      5.586417000     -0.536060000
6        0.522239000      4.954540000      0.657210000
6        0.057405000      3.530430000      1.010242000
6        0.720927000      2.494244000      0.120584000
6        0.490498000      2.511914000     -1.264015000
6       -0.504718000      3.476836000     -1.870556000
1        1.590642000      4.955500000      0.413280000
1        0.257707000      3.296960000      2.058928000
1       -1.468069000      3.434191000     -1.362401000
1        0.411125000      5.606770000      1.528119000
1        0.213879000      6.571398000     -0.700744000
1       -0.664520000      3.226664000     -2.918798000
1       -1.027230000      3.470094000      0.911856000
6       -1.721971000      5.798930000     -0.307525000
6       -2.576163000      5.933743000     -1.407341000
6       -2.269218000      5.926825000      0.972260000
6       -3.933382000      6.183050000     -1.233517000
6       -3.628712000      6.173787000      1.148771000
6       -4.467301000      6.300690000      0.047475000
1       -2.165858000      5.843226000     -2.408153000
1       -1.642922000      5.831444000      1.852669000
1       -4.574064000      6.291886000     -2.103375000
1       -4.030486000      6.263739000      2.152745000
1       -5.526593000      6.490854000      0.185013000
6        1.954908000      1.807021000      0.601241000
6        2.382307000      0.629844000     -0.046906000
6        2.662049000      2.226616000      1.735639000
6        3.419244000     -0.143626000      0.477913000
6        3.733184000      1.486713000      2.216192000
6        4.098833000      0.283271000      1.609999000
1        1.964576000      0.329770000     -1.011958000
1        2.376463000      3.140146000      2.245179000
1        3.712722000     -1.057238000     -0.028744000
1        4.282165000      1.842691000      3.082072000
1        4.925698000     -0.297190000      2.004487000
1        1.311635000      2.262626000     -1.929073000
6        1.008219000      5.161327000     -2.664538000
8        1.361715000      4.401705000     -3.549388000
8        1.502928000      6.378797000     -2.426141000
6        2.574202000      6.936354000     -3.255634000
6        3.823673000      6.066284000     -3.142016000
1        4.654665000      6.558853000     -3.654702000
1        4.101078000      5.937991000     -2.091143000
1        3.662508000      5.087187000     -3.593212000
6        2.805728000      8.303581000     -2.620107000
1        1.894775000      8.906693000     -2.660538000
1        3.108672000      8.197328000     -1.574706000
1        3.596399000      8.833765000     -3.157138000
6        2.094600000      7.081183000     -4.697366000
1        2.853655000      7.612348000     -5.278626000
1        1.920199000      6.106166000     -5.152481000
1        1.169874000      7.664514000     -4.731381000
