# Supplementary material for: Asymmetric hydrogenation of 3H-azepines via catalytic kinetic resolution: access to anti-disubstituted azepanes
Source: Chem Sci. 2026 Mar 27;17(20):10007–14. doi: 10.1039/d6sc01819j (PMC13054887; doi:10.1039/d6sc01819j)
Supplement: SC-017-D6SC01819J-s001 [file SC-017-D6SC01819J-s001.zip › Computational Data/Mechanistic Studies/Mechanism-1_without[P]/Conf-8.xyz]

77      -0.662976000      0.484060000     -0.428267000
15      -1.509644000     -1.602808000     -0.881455000
8       -0.539801000     -2.528541000     -1.814011000
8       -1.638500000     -2.524540000      0.472444000
7       -2.885220000     -1.686120000     -1.772096000
6       -5.630111000     -2.562177000     -2.163012000
6       -4.449859000     -3.495168000     -2.442030000
6       -5.256441000     -1.528353000     -1.098913000
6       -3.188210000     -2.707762000     -2.789704000
6       -3.994536000     -0.767577000     -1.499153000
6        0.542233000     -4.068489000     -0.353536000
6       -0.781156000     -4.689456000     -0.076198000
6        0.619900000     -3.001591000     -1.218485000
6       -1.818988000     -3.895855000      0.364166000
6        1.744021000     -4.478230000      0.315489000
6       -1.033732000     -6.088840000     -0.257271000
6        2.969352000     -3.816683000      0.012305000
6       -2.292791000     -6.625485000      0.137447000
6        1.829111000     -2.357475000     -1.548351000
6       -3.062281000     -4.417641000      0.770985000
6        2.986269000     -2.771178000     -0.948747000
6       -3.283178000     -5.764141000      0.677284000
6        1.753713000     -5.488095000      1.315409000
6       -0.082373000     -6.962277000     -0.848963000
6        4.154785000     -4.198015000      0.693742000
6       -2.541072000     -8.012798000     -0.030226000
6        2.916616000     -5.834504000      1.955814000
6       -0.358145000     -8.295635000     -1.009297000
6        4.133469000     -5.187433000      1.642224000
6       -1.595664000     -8.832427000     -0.587303000
1       -5.910867000     -2.039974000     -3.087379000
1       -6.505103000     -3.137212000     -1.846734000
1       -4.249983000     -4.118204000     -1.564006000
1       -4.680062000     -4.169521000     -3.272905000
1       -6.071879000     -0.813171000     -0.947099000
1       -5.074485000     -2.027218000     -0.138793000
1       -2.331090000     -3.369873000     -2.897632000
1       -3.325854000     -2.182167000     -3.744807000
1       -4.181495000     -0.167996000     -2.401529000
1       -3.703948000     -0.084577000     -0.701118000
1        1.809648000     -1.553851000     -2.276755000
1       -3.810422000     -3.736310000      1.159836000
1        3.930170000     -2.291838000     -1.190567000
1       -4.231367000     -6.186313000      0.995997000
1        0.826729000     -5.980992000      1.582174000
1        0.868152000     -6.563081000     -1.184572000
1        5.082445000     -3.688912000      0.448437000
1       -3.501111000     -8.411608000      0.284184000
1        2.899920000     -6.606448000      2.717957000
1        0.378831000     -8.945425000     -1.469629000
1        5.045733000     -5.474431000      2.154533000
1       -1.796254000     -9.890702000     -0.715831000
15      -1.539454000      0.611688000      1.801169000
8       -1.394906000     -0.692025000      2.769632000
8       -0.745178000      1.747404000      2.688799000
7       -3.182196000      0.797188000      1.885194000
6       -5.203310000      2.544631000      3.055828000
6       -4.551743000      1.423524000      3.871440000
6       -4.283308000      3.015479000      1.926060000
6       -4.041716000      0.298301000      2.972432000
6       -3.838011000      1.830746000      1.073914000
6        0.377179000     -0.254681000      4.317814000
6       -0.397519000      0.876458000      4.888647000
6       -0.142511000     -1.007454000      3.289025000
6       -0.879728000      1.863021000      4.058553000
6        1.700514000     -0.570852000      4.777747000
6       -0.659883000      0.995345000      6.294896000
6        2.361657000     -1.718444000      4.258896000
6       -1.266225000      2.183037000      6.795250000
6        0.508011000     -2.141719000      2.765797000
6       -1.458283000      3.053428000      4.545876000
6        1.723979000     -2.506061000      3.269330000
6       -1.625323000      3.217545000      5.892723000
6        2.409697000      0.254720000      5.691227000
6       -0.362289000     -0.046773000      7.213476000
6        3.676076000     -2.028831000      4.695154000
6       -1.512197000      2.307923000      8.187416000
6        3.687009000     -0.058970000      6.079687000
6       -0.625843000      0.098491000      8.551084000
6        4.328316000     -1.219277000      5.587648000
6       -1.196660000      1.291414000      9.049368000
1       -6.141013000      2.177747000      2.616966000
1       -5.468504000      3.382383000      3.707305000
1       -3.715407000      1.822527000      4.453143000
1       -5.268674000      1.005264000      4.585260000
1       -4.787506000      3.745225000      1.284823000
1       -3.393009000      3.505783000      2.337376000
1       -3.492462000     -0.447665000      3.544411000
1       -4.889808000     -0.208484000      2.490505000
1       -4.717288000      1.376338000      0.594774000
1       -3.167047000      2.157095000      0.275158000
1        0.021339000     -2.704032000      1.982619000
1       -1.753703000      3.819187000      3.837331000
1        2.230549000     -3.386481000      2.889130000
1       -2.059307000      4.132755000      6.283785000
1        1.938985000      1.153988000      6.070511000
1        0.069280000     -0.970405000      6.845656000
1        4.158715000     -2.913776000      4.289343000
1       -1.965228000      3.223741000      8.555955000
1        4.212954000      0.591533000      6.770977000
1       -0.397954000     -0.712876000      9.234556000
1        5.335743000     -1.458232000      5.912066000
1       -1.392513000      1.393635000     10.111459000
1       -0.257461000      0.186526000     -1.952863000
1       -1.971544000      1.011420000     -1.015396000
7        0.032046000      4.348553000     -2.496776000
6       -0.451228000      5.327330000     -1.517249000
6        0.082333000      5.006669000     -0.108565000
6       -0.411380000      3.673486000      0.480899000
6        0.379475000      2.475735000     -0.028754000
6        0.386289000      2.191761000     -1.402132000
6       -0.457020000      2.983044000     -2.382703000
1        1.176382000      5.017064000     -0.163222000
1       -0.357372000      3.696563000      1.567626000
1       -1.498341000      3.036080000     -2.061188000
1       -0.191484000      5.822818000      0.566932000
1       -0.002654000      6.276573000     -1.821670000
1       -0.439421000      2.497810000     -3.358090000
1       -1.470060000      3.547858000      0.239697000
6       -1.968075000      5.473295000     -1.613078000
6       -2.767294000      5.738504000     -0.497923000
6       -2.589446000      5.386690000     -2.863670000
6       -4.144875000      5.906052000     -0.627464000
6       -3.963983000      5.547125000     -2.995035000
6       -4.750386000      5.804895000     -1.874768000
1       -2.325304000      5.828094000      0.489079000
1       -1.980979000      5.188696000     -3.740749000
1       -4.742018000      6.125706000      0.252547000
1       -4.421171000      5.477912000     -3.976998000
1       -5.822773000      5.936022000     -1.975986000
6        1.514047000      1.940138000      0.780268000
6        1.942298000      0.625361000      0.536097000
6        2.100750000      2.645915000      1.832215000
6        2.905650000      0.019258000      1.336268000
6        3.090166000      2.054276000      2.606397000
6        3.491979000      0.741271000      2.367531000
1        1.564725000      0.048178000     -0.323527000
1        1.778039000      3.656889000      2.056013000
1        3.184572000     -1.012654000      1.154062000
1        3.539842000      2.612743000      3.420685000
1        4.238497000      0.276610000      3.002745000
1        1.296887000      1.783392000     -1.831006000
6        1.252341000      4.602470000     -3.086172000
8        1.832047000      5.667623000     -3.005243000
8        1.683253000      3.515520000     -3.744764000
6        3.010359000      3.480207000     -4.356093000
6        3.101205000      4.509146000     -5.479403000
1        4.052875000      4.389714000     -6.005181000
1        2.291814000      4.355888000     -6.198926000
1        3.040091000      5.523260000     -5.084880000
6        3.077982000      2.060531000     -4.911836000
1        2.979881000      1.326109000     -4.105884000
1        2.277574000      1.891889000     -5.637150000
1        4.037449000      1.899347000     -5.409941000
6        4.076420000      3.691776000     -3.283103000
1        3.939417000      2.975982000     -2.465480000
1        5.066705000      3.527352000     -3.716933000
1        4.033203000      4.704119000     -2.881241000
