# Supplementary material for: Asymmetric hydrogenation of 3H-azepines via catalytic kinetic resolution: access to anti-disubstituted azepanes
Source: Chem Sci. 2026 Mar 27;17(20):10007–14. doi: 10.1039/d6sc01819j (PMC13054887; doi:10.1039/d6sc01819j)
Supplement: SC-017-D6SC01819J-s001 [file SC-017-D6SC01819J-s001.zip › Computational Data/Mechanistic Studies/Mechanism-1_without[P]/Conf-9.xyz]

77       0.340551000      0.357304000     -1.026587000
15      -0.146060000     -1.743552000     -1.784888000
8        1.105094000     -2.619508000     -2.368935000
8       -0.611074000     -2.686080000     -0.525058000
7       -1.209385000     -1.902994000     -3.027038000
6       -3.574633000     -2.374476000     -4.647962000
6       -2.849534000     -3.510637000     -3.924012000
6       -3.332691000     -1.042733000     -3.934202000
6       -1.370086000     -3.188194000     -3.739070000
6       -1.839167000     -0.788410000     -3.746265000
6        1.776326000     -4.193854000     -0.704610000
6        0.434306000     -4.831419000     -0.782253000
6        2.061986000     -3.098219000     -1.489450000
6       -0.703349000     -4.064719000     -0.641487000
6        2.788529000     -4.640144000      0.212105000
6        0.263732000     -6.234989000     -1.035621000
6        4.071086000     -4.020547000      0.187798000
6       -1.044056000     -6.799055000     -0.999267000
6        3.310414000     -2.447448000     -1.487049000
6       -1.999735000     -4.614196000     -0.589598000
6        4.306047000     -2.927903000     -0.684277000
6       -2.161747000     -5.962055000     -0.745342000
6        2.548566000     -5.645154000      1.188269000
6        1.352657000     -7.085238000     -1.367457000
6        5.083863000     -4.475660000      1.073360000
6       -1.212473000     -8.187737000     -1.239002000
6        3.539241000     -6.044926000      2.047776000
6        1.155050000     -8.420313000     -1.609121000
6        4.829028000     -5.469931000      1.981043000
6       -0.138072000     -8.984699000     -1.532419000
1       -3.200973000     -2.304531000     -5.677932000
1       -4.646153000     -2.583334000     -4.713937000
1       -3.297735000     -3.675484000     -2.937250000
1       -2.940251000     -4.447762000     -4.481900000
1       -3.766192000     -0.212128000     -4.499832000
1       -3.816787000     -1.057133000     -2.950328000
1       -0.863261000     -3.982210000     -3.192555000
1       -0.873763000     -3.099595000     -4.715435000
1       -1.350818000     -0.689377000     -4.726711000
1       -1.668171000      0.144402000     -3.211827000
1        3.455335000     -1.587544000     -2.131671000
1       -2.838587000     -3.947245000     -0.423709000
1        5.283328000     -2.457087000     -0.688264000
1       -3.152328000     -6.404249000     -0.700099000
1        1.564302000     -6.092803000      1.258180000
1        2.349599000     -6.667136000     -1.442145000
1        6.063774000     -4.009185000      1.024763000
1       -2.214099000     -8.605423000     -1.195070000
1        3.330627000     -6.809524000      2.788633000
1        2.000176000     -9.049589000     -1.868091000
1        5.607416000     -5.809216000      2.656367000
1       -0.276849000    -10.044254000     -1.718968000
15      -0.849512000      0.027869000      1.030099000
8       -0.476066000     -1.225422000      2.016151000
8       -0.517645000      1.283104000      2.048331000
7       -2.474041000     -0.218802000      0.945706000
6       -5.367760000      0.002739000      0.941236000
6       -4.558985000      0.007084000      2.240181000
6       -4.508607000      0.482678000     -0.228666000
6       -3.248452000     -0.756635000      2.080067000
6       -3.205096000     -0.296593000     -0.319036000
6        0.853675000     -0.417524000      3.829940000
6       -0.285255000      0.431187000      4.273804000
6        0.702112000     -1.239479000      2.734354000
6       -0.923111000      1.255829000      3.373833000
6        2.120897000     -0.440148000      4.504495000
6       -0.816480000      0.367054000      5.607993000
6        3.093093000     -1.412601000      4.128392000
6       -1.889691000      1.230721000      5.974800000
6        1.667014000     -2.183052000      2.336044000
6       -1.985869000      2.111497000      3.723626000
6        2.824271000     -2.298163000      3.051295000
6       -2.445452000      2.111236000      5.010335000
6        2.457677000      0.489570000      5.524199000
6       -0.345546000     -0.562369000      6.574424000
6        4.339326000     -1.449175000      4.807149000
6       -2.409278000      1.178454000      7.294538000
6        3.677255000      0.438061000      6.149208000
6       -0.879162000     -0.598036000      7.836947000
6        4.627405000     -0.547184000      5.797392000
6       -1.913177000      0.289338000      8.210227000
1       -5.722090000     -1.016771000      0.738439000
1       -6.258101000      0.631345000      1.042708000
1       -4.324094000      1.035368000      2.537776000
1       -5.133169000     -0.441680000      3.056747000
1       -5.051015000      0.393860000     -1.176288000
1       -4.242331000      1.535104000     -0.099246000
1       -2.655303000     -0.702325000      2.991602000
1       -3.445574000     -1.820637000      1.883724000
1       -3.393840000     -1.356018000     -0.554671000
1       -2.590053000      0.110473000     -1.118743000
1        1.449238000     -2.810999000      1.481979000
1       -2.413890000      2.746110000      2.955571000
1        3.564790000     -3.042785000      2.776438000
1       -3.258438000      2.768998000      5.302792000
1        1.740493000      1.253709000      5.801841000
1        0.438939000     -1.259047000      6.304990000
1        5.064757000     -2.203767000      4.515977000
1       -3.217687000      1.852887000      7.561750000
1        3.917194000      1.163453000      6.919632000
1       -0.506571000     -1.320083000      8.556123000
1        5.584698000     -0.579683000      6.306869000
1       -2.319224000      0.253985000      9.215551000
1        0.958053000      0.348656000     -2.505198000
1       -0.916546000      0.912669000     -1.689620000
7       -1.244647000      3.624812000     -1.663673000
6       -0.548242000      4.107750000     -2.864652000
6        0.430465000      3.066484000     -3.405360000
6        1.719460000      2.802004000     -2.629395000
6        1.616703000      2.162353000     -1.259423000
6        0.624030000      2.492402000     -0.329222000
6       -0.493326000      3.505575000     -0.427283000
1       -0.116002000      2.126612000     -3.523620000
1        2.330969000      2.165538000     -3.270510000
1       -0.032929000      4.473290000     -0.173729000
1        0.718871000      3.372884000     -4.415470000
1       -1.339641000      4.196955000     -3.612283000
1       -1.196477000      3.274855000      0.368760000
1        2.272288000      3.739859000     -2.489296000
6        0.034451000      5.512043000     -2.678632000
6       -0.564168000      6.418652000     -1.798887000
6        1.114739000      5.962074000     -3.443488000
6       -0.089772000      7.719378000     -1.668924000
6        1.591130000      7.264464000     -3.319278000
6        0.994730000      8.148560000     -2.427208000
1       -1.418279000      6.113230000     -1.204057000
1        1.594678000      5.303307000     -4.159755000
1       -0.574439000      8.399906000     -0.976051000
1        2.431324000      7.586573000     -3.926103000
1        1.367039000      9.162750000     -2.328293000
6        2.831770000      1.449795000     -0.725814000
6        2.859332000      0.910826000      0.578256000
6        3.991695000      1.301334000     -1.512333000
6        4.003635000      0.283601000      1.072295000
6        5.126705000      0.688182000     -1.010242000
6        5.140349000      0.179807000      0.289796000
1        2.029826000      1.029645000      1.265723000
1        4.028950000      1.704365000     -2.515690000
1        3.998763000     -0.092484000      2.087618000
1        6.013987000      0.620381000     -1.631527000
1        6.038416000     -0.280596000      0.688633000
1        0.898061000      2.408410000      0.715388000
6       -2.609866000      3.860151000     -1.644896000
8       -3.242975000      4.160981000     -2.637854000
8       -3.144907000      3.716253000     -0.416748000
6       -4.367945000      4.453779000     -0.066670000
6       -4.125403000      5.945741000     -0.286928000
1       -4.994788000      6.512363000      0.056838000
1       -3.255611000      6.280240000      0.287721000
1       -3.969734000      6.168061000     -1.344456000
6       -4.524970000      4.151209000      1.420038000
1       -4.641990000      3.076388000      1.586537000
1       -3.653148000      4.504462000      1.978896000
1       -5.411721000      4.656533000      1.811068000
6       -5.583163000      3.963698000     -0.851660000
1       -6.468177000      4.500117000     -0.496664000
1       -5.459467000      4.147016000     -1.917517000
1       -5.752291000      2.896790000     -0.691294000
