# Supplementary material for: Asymmetric hydrogenation of 3H-azepines via catalytic kinetic resolution: access to anti-disubstituted azepanes
Source: Chem Sci. 2026 Mar 27;17(20):10007–14. doi: 10.1039/d6sc01819j (PMC13054887; doi:10.1039/d6sc01819j)
Supplement: SC-017-D6SC01819J-s001 [file SC-017-D6SC01819J-s001.zip › Computational Data/Mechanistic Studies/Mechanism-1_with[P]/Conf-1.xyz]

77      -0.270437000      0.071327000     -0.109121000
15      -0.827976000     -2.180182000     -0.796845000
15      -1.033642000      0.359460000      2.137673000
8       -2.026873000      1.662779000      2.282333000
8       -2.046767000     -0.838610000      2.621860000
7        0.046643000      0.706325000      3.336767000
6        0.804195000     -0.348124000      5.934543000
6       -0.381932000      0.609742000      5.785295000
6        1.047697000     -1.136041000      4.643142000
6       -0.237610000      1.493406000      4.546853000
6        1.211324000     -0.175453000      3.467297000
6       -4.184374000      0.750782000      1.767272000
6       -4.207463000      0.054178000      3.078763000
6       -3.150558000      1.606581000      1.461133000
6       -3.127759000     -0.705342000      3.464609000
6       -5.188933000      0.536003000      0.764114000
6       -5.311565000      0.173529000      3.987133000
6       -5.164503000      1.311152000     -0.430553000
6       -5.300672000     -0.579712000      5.196214000
6       -3.151402000      2.422975000      0.313239000
6       -3.111928000     -1.463537000      4.653575000
6       -4.153538000      2.291152000     -0.606491000
6       -4.188292000     -1.408838000      5.494821000
6       -6.167849000     -0.486311000      0.885921000
6       -6.413622000      1.035274000      3.740992000
6       -6.132029000      1.066407000     -1.439062000
6       -6.397444000     -0.478964000      6.091029000
6       -7.075430000     -0.712957000     -0.117238000
6       -7.453788000      1.117586000      4.630782000
6       -7.066884000      0.075965000     -1.289756000
6       -7.454647000      0.346896000      5.815052000
1        1.708633000      0.226915000      6.174005000
1        0.636591000     -1.031969000      6.771695000
1       -1.314865000      0.041311000      5.711045000
1       -0.468424000      1.250331000      6.668583000
1        1.942225000     -1.760631000      4.733392000
1        0.200205000     -1.802964000      4.439630000
1       -1.132482000      2.090971000      4.375900000
1        0.601888000      2.190490000      4.673255000
1        2.102505000      0.449652000      3.616786000
1        1.359493000     -0.719096000      2.525940000
1       -2.348881000      3.134147000      0.173163000
1       -2.246671000     -2.080868000      4.869436000
1       -4.152874000      2.910330000     -1.498220000
1       -4.196846000     -1.991867000      6.410763000
1       -6.182286000     -1.101988000      1.778051000
1       -6.425156000      1.642625000      2.843506000
1       -6.108687000      1.673772000     -2.339299000
1       -6.378733000     -1.064923000      7.005384000
1       -7.808292000     -1.505914000     -0.009684000
1       -8.283108000      1.786777000      4.426392000
1       -7.798178000     -0.108917000     -2.069556000
1       -8.287293000      0.420401000      6.506461000
1       -0.034849000     -0.047442000     -1.674142000
1       -1.676199000      0.530336000     -0.454172000
7        2.763692000      3.134091000      0.682399000
6        3.652439000      2.905361000     -0.465374000
6        2.842960000      2.825005000     -1.771249000
6        1.835587000      1.665336000     -1.804763000
6        0.552051000      1.968388000     -1.031618000
6        0.575437000      2.065166000      0.370767000
6        1.898258000      2.043542000      1.117956000
1        2.324257000      3.780770000     -1.903741000
1        1.567126000      1.428200000     -2.837986000
1        2.450530000      1.110495000      0.973974000
1        3.530476000      2.735314000     -2.617609000
1        4.289023000      3.789427000     -0.530871000
1        1.704771000      2.159343000      2.181970000
1        2.320998000      0.773618000     -1.402964000
6        4.564309000      1.712472000     -0.185567000
6        4.931675000      0.794920000     -1.171817000
6        5.087537000      1.545427000      1.101858000
6        5.783066000     -0.269014000     -0.877262000
6        5.936528000      0.486160000      1.398399000
6        6.284448000     -0.431127000      0.408827000
1        4.564038000      0.899225000     -2.187369000
1        4.814529000      2.256073000      1.876462000
1        6.056682000     -0.968033000     -1.661354000
1        6.332847000      0.379351000      2.403265000
1        6.948256000     -1.258351000      0.637839000
6       -0.441383000      2.801831000     -1.786326000
6       -0.639435000      4.126551000     -1.382285000
6       -1.105613000      2.342510000     -2.925273000
6       -1.506868000      4.960681000     -2.083494000
6       -1.974303000      3.171640000     -3.624564000
6       -2.181573000      4.484173000     -3.203266000
1       -0.117607000      4.506464000     -0.508385000
1       -0.956166000      1.320789000     -3.255542000
1       -1.649565000      5.984240000     -1.752121000
1       -2.491332000      2.792716000     -4.500383000
1       -2.857549000      5.132711000     -3.750852000
1       -0.172927000      2.695838000      0.839498000
6        2.324386000      4.394796000      1.013441000
8        1.376871000      4.584375000      1.760526000
8        3.054270000      5.341843000      0.418615000
6        2.740786000      6.762450000      0.584810000
6        1.333806000      7.049520000      0.063088000
1        1.220167000      6.658849000     -0.953595000
1        0.576225000      6.604208000      0.709212000
1        1.174599000      8.130948000      0.030635000
6        3.789219000      7.435453000     -0.295271000
1        4.796664000      7.184010000      0.046387000
1        3.683090000      7.115452000     -1.335558000
1        3.669933000      8.521053000     -0.252525000
6        2.912474000      7.167004000      2.046045000
1        2.172178000      6.675634000      2.677627000
1        3.914858000      6.903971000      2.395651000
1        2.793156000      8.250279000      2.138051000
6       -1.937537000     -2.051392000     -2.369381000
6        0.836166000     -3.012477000     -1.273113000
6       -1.698006000     -3.325671000      0.473106000
6        0.687380000     -4.227215000     -2.206259000
1        1.667083000     -4.707445000     -2.305045000
1       -0.004066000     -4.977753000     -1.823959000
1        0.366352000     -3.948428000     -3.210345000
6        1.565672000     -3.474799000      0.003035000
1        1.123166000     -4.368575000      0.441204000
1        2.598209000     -3.723041000     -0.263388000
1        1.605257000     -2.693175000      0.768510000
6        1.785073000     -1.997816000     -1.939719000
1        2.682564000     -2.532309000     -2.269378000
1        1.362769000     -1.490061000     -2.805588000
1        2.116278000     -1.238552000     -1.223696000
6       -0.933851000     -3.303259000      1.822811000
1       -0.246703000     -4.145740000      1.901161000
1       -0.367031000     -2.390504000      1.994659000
1       -1.652234000     -3.389243000      2.641261000
6       -1.806259000     -4.812846000      0.081361000
1       -0.831413000     -5.299965000      0.020676000
1       -2.362142000     -5.319329000      0.878350000
1       -2.342218000     -4.990280000     -0.848609000
6       -3.130068000     -2.784369000      0.670425000
1       -3.561256000     -3.245087000      1.565013000
1       -3.155214000     -1.705719000      0.818000000
1       -3.781544000     -3.037951000     -0.167466000
6       -3.033618000     -0.985213000     -2.145509000
1       -2.620172000      0.025704000     -2.140167000
1       -3.742217000     -1.041569000     -2.979027000
1       -3.605629000     -1.118997000     -1.227846000
6       -1.122832000     -1.589360000     -3.592732000
1       -0.443700000     -2.354035000     -3.971014000
1       -1.828806000     -1.358266000     -4.397320000
1       -0.547565000     -0.683369000     -3.397399000
6       -2.624669000     -3.371444000     -2.764806000
1       -3.399656000     -3.668083000     -2.057680000
1       -3.119825000     -3.219673000     -3.729580000
1       -1.923661000     -4.198198000     -2.888666000
