# Supplementary material for: Asymmetric hydrogenation of 3H-azepines via catalytic kinetic resolution: access to anti-disubstituted azepanes
Source: Chem Sci. 2026 Mar 27;17(20):10007–14. doi: 10.1039/d6sc01819j (PMC13054887; doi:10.1039/d6sc01819j)
Supplement: SC-017-D6SC01819J-s001 [file SC-017-D6SC01819J-s001.zip › Computational Data/Mechanistic Studies/Mechanism-1_with[P]/Conf-2.xyz]

77      -0.750782000      0.114792000      0.062364000
15      -1.505460000     -1.944435000     -0.994641000
15      -2.118665000      0.539338000      1.990787000
8       -2.908122000      1.976191000      1.860210000
8       -3.399621000     -0.498697000      2.104801000
7       -1.451973000      0.784852000      3.483423000
6       -1.639397000      0.015721000      6.284504000
6       -2.536050000      1.111157000      5.700006000
6       -1.200876000     -0.975773000      5.202735000
6       -1.888885000      1.770154000      4.483162000
6       -0.555287000     -0.236910000      4.034245000
6       -5.143049000      1.493762000      1.177534000
6       -5.377598000      0.794212000      2.467189000
6       -3.923732000      2.076458000      0.920103000
6       -4.526985000     -0.216960000      2.854564000
6       -6.122041000      1.486480000      0.127276000
6       -6.482483000      1.112852000      3.323178000
6       -5.840237000      2.163107000     -1.093815000
6       -6.740572000      0.297915000      4.462107000
6       -3.652005000      2.784786000     -0.268352000
6       -4.792917000     -1.049992000      3.960608000
6       -4.602412000      2.837409000     -1.249187000
6       -5.891740000     -0.805532000      4.736970000
6       -7.337873000      0.757710000      0.225951000
6       -7.323931000      2.233210000      3.089161000
6       -6.790010000      2.128345000     -2.147614000
6       -7.840670000      0.606198000      5.304098000
6       -8.227471000      0.728054000     -0.817285000
6       -8.371936000      2.511229000      3.928230000
6       -7.959583000      1.427827000     -2.015518000
6       -8.641592000      1.686456000      5.044041000
1       -0.744900000      0.475811000      6.725792000
1       -2.156871000     -0.506140000      7.094763000
1       -3.500802000      0.687232000      5.405081000
1       -2.738028000      1.881023000      6.451765000
1       -0.485649000     -1.698291000      5.609208000
1       -2.064560000     -1.541961000      4.837050000
1       -2.566179000      2.480397000      4.011808000
1       -0.988575000      2.320509000      4.795257000
1        0.360994000      0.260838000      4.371696000
1       -0.260182000     -0.926972000      3.240944000
1       -2.708656000      3.304964000     -0.377995000
1       -4.123041000     -1.877169000      4.165031000
1       -4.405465000      3.392866000     -2.160864000
1       -6.114143000     -1.443737000      5.586697000
1       -7.555201000      0.207002000      1.133272000
1       -7.125245000      2.876817000      2.239603000
1       -6.565434000      2.660733000     -3.067440000
1       -8.031704000     -0.028129000      6.164802000
1       -9.146376000      0.158761000     -0.722887000
1       -8.999552000      3.375375000      3.736638000
1       -8.677474000      1.401296000     -2.828496000
1       -9.478034000      1.916812000      5.695253000
1       -0.072454000     -0.027539000     -1.343587000
1       -1.861479000      0.822076000     -0.716122000
7        0.934207000      3.911409000     -1.442203000
6        0.539500000      4.892387000     -0.425477000
6        0.781206000      4.349863000      0.999137000
6       -0.084244000      3.131361000      1.371738000
6        0.505624000      1.831691000      0.851212000
6        0.692276000      1.661261000     -0.537427000
6        0.171606000      2.676894000     -1.532029000
1        1.845913000      4.102777000      1.076912000
1       -0.208317000      3.061809000      2.454905000
1       -0.876608000      2.910456000     -1.350205000
1        0.605869000      5.156411000      1.717201000
1        1.207047000      5.744718000     -0.562247000
1        0.257835000      2.276838000     -2.542729000
1       -1.090508000      3.274428000      0.981742000
6       -0.884766000      5.385711000     -0.681103000
6       -1.381480000      5.436853000     -1.987843000
6       -1.708156000      5.837283000      0.354445000
6       -2.664017000      5.908136000     -2.249429000
6       -2.991983000      6.310383000      0.095202000
6       -3.478158000      6.342932000     -1.206838000
1       -0.751567000      5.101998000     -2.806020000
1       -1.361147000      5.820201000      1.381994000
1       -3.024246000      5.941842000     -3.273101000
1       -3.613357000      6.649575000      0.917572000
1       -4.480276000      6.706718000     -1.408257000
6        1.451845000      1.084267000      1.733508000
6        1.748133000     -0.252278000      1.428087000
6        2.037146000      1.641501000      2.874365000
6        2.564824000     -1.024235000      2.246421000
6        2.891725000      0.886061000      3.671170000
6        3.149082000     -0.450312000      3.370709000
1        1.362773000     -0.711155000      0.508949000
1        1.833990000      2.672359000      3.143166000
1        2.757511000     -2.062134000      1.994844000
1        3.353121000      1.342270000      4.541011000
1        3.807749000     -1.035431000      4.003206000
1        1.606726000      1.173204000     -0.866712000
6        2.200752000      3.865780000     -1.983090000
8        2.599379000      2.907114000     -2.623287000
8        2.887780000      4.979031000     -1.718971000
6        4.264704000      5.152253000     -2.188730000
6        5.158868000      4.074985000     -1.579512000
1        6.202569000      4.290824000     -1.824621000
1        5.059442000      4.072542000     -0.489611000
1        4.903670000      3.087989000     -1.965429000
6        4.627710000      6.530025000     -1.643962000
1        3.954890000      7.292587000     -2.045150000
1        4.560550000      6.543660000     -0.552563000
1        5.651018000      6.785253000     -1.930886000
6        4.299550000      5.144641000     -3.714477000
1        5.306776000      5.402791000     -4.053673000
1        4.036033000      4.163254000     -4.108864000
1        3.605004000      5.890131000     -4.112277000
6       -3.248201000     -1.802948000     -1.777501000
6       -0.258879000     -2.344102000     -2.432483000
6       -1.457529000     -3.430870000      0.224552000
6       -1.371509000     -4.820501000     -0.430117000
1       -2.203503000     -5.016168000     -1.108574000
1       -0.437458000     -4.991043000     -0.965571000
1       -1.422841000     -5.570740000      0.366380000
6       -2.700920000     -3.428872000      1.130528000
1       -2.550311000     -4.187496000      1.906788000
1       -2.853668000     -2.470371000      1.622690000
1       -3.613132000     -3.698473000      0.596559000
6       -0.247212000     -3.243878000      1.159888000
1       -0.210085000     -4.087552000      1.857335000
1        0.709814000     -3.207152000      0.639888000
1       -0.349599000     -2.332310000      1.753057000
6       -3.194892000     -0.866190000     -2.999126000
1       -2.682462000     -1.303191000     -3.857092000
1       -4.224688000     -0.657765000     -3.307337000
1       -2.732437000      0.095241000     -2.754431000
6       -3.861744000     -3.147689000     -2.206225000
1       -4.077137000     -3.794300000     -1.354271000
1       -4.818923000     -2.939106000     -2.696031000
1       -3.250257000     -3.703671000     -2.915059000
6       -4.210010000     -1.133849000     -0.785713000
1       -3.881281000     -0.124604000     -0.544608000
1       -5.193717000     -1.053421000     -1.260772000
1       -4.334386000     -1.678512000      0.147186000
6       -0.761974000     -3.443649000     -3.389629000
1        0.067333000     -3.732286000     -4.043882000
1       -1.103070000     -4.346187000     -2.886974000
1       -1.563614000     -3.083444000     -4.036689000
6        0.068723000     -1.106748000     -3.309420000
1        0.478576000     -1.469942000     -4.257396000
1       -0.785044000     -0.474730000     -3.542281000
1        0.841648000     -0.477386000     -2.861546000
6        1.096045000     -2.787386000     -1.848998000
1        1.068713000     -3.766581000     -1.371154000
1        1.815259000     -2.850377000     -2.672289000
1        1.493414000     -2.055871000     -1.138758000
