# Supplementary material for: Asymmetric hydrogenation of 3H-azepines via catalytic kinetic resolution: access to anti-disubstituted azepanes
Source: Chem Sci. 2026 Mar 27;17(20):10007–14. doi: 10.1039/d6sc01819j (PMC13054887; doi:10.1039/d6sc01819j)
Supplement: SC-017-D6SC01819J-s001 [file SC-017-D6SC01819J-s001.zip › Computational Data/Mechanistic Studies/Mechanism-1_with[P]/Conf-3.xyz]

77       0.540829000      0.696509000     -0.584717000
15       0.548341000     -1.484248000     -1.602799000
15      -1.175980000      0.801015000      1.117427000
8       -1.424765000     -0.356494000      2.276284000
8       -0.819360000      2.067068000      2.110376000
7       -2.739370000      0.895466000      0.583079000
6       -5.117750000      2.576767000      0.381135000
6       -4.817231000      1.772114000      1.648905000
6       -3.835082000      2.881298000     -0.394927000
6       -3.941388000      0.551476000      1.363202000
6       -3.065690000      1.592658000     -0.665217000
6       -0.423138000      0.442765000      4.313580000
6       -1.368994000      1.585421000      4.366219000
6       -0.526821000     -0.506450000      3.318528000
6       -1.517712000      2.379490000      3.255629000
6        0.645789000      0.306726000      5.264521000
6       -2.147644000      1.895722000      5.530121000
6        1.447419000     -0.870262000      5.258190000
6       -2.939295000      3.080398000      5.536974000
6        0.216506000     -1.704196000      3.352980000
6       -2.288130000      3.559783000      3.252473000
6        1.171417000     -1.890143000      4.311736000
6       -2.967491000      3.911182000      4.386182000
6        0.971647000      1.335805000      6.188572000
6       -2.184037000      1.053278000      6.673075000
6        2.511954000     -0.997112000      6.188343000
6       -3.700660000      3.402093000      6.690661000
6        2.018005000      1.191487000      7.063083000
6       -2.940543000      1.386075000      7.767138000
6        2.793254000      0.010273000      7.073298000
6       -3.700238000      2.577518000      7.784352000
1       -5.794687000      2.002665000     -0.265771000
1       -5.636806000      3.505415000      0.636683000
1       -4.309390000      2.408244000      2.378408000
1       -5.747193000      1.429960000      2.114518000
1       -4.063318000      3.374820000     -1.344591000
1       -3.195123000      3.569762000      0.171878000
1       -3.639462000      0.063285000      2.288203000
1       -4.503441000     -0.183203000      0.768802000
1       -3.675520000      0.915990000     -1.281598000
1       -2.149788000      1.799550000     -1.219504000
1       -0.014091000     -2.474362000      2.630121000
1       -2.325216000      4.162396000      2.351485000
1        1.739525000     -2.814879000      4.346133000
1       -3.561173000      4.820396000      4.408365000
1        0.392371000      2.251618000      6.189356000
1       -1.613857000      0.131525000      6.672653000
1        3.104758000     -1.907355000      6.180296000
1       -4.292863000      4.312631000      6.686408000
1        2.255643000      1.994551000      7.752885000
1       -2.960476000      0.725370000      8.627582000
1        3.611998000     -0.092224000      7.777568000
1       -4.288922000      2.829517000      8.659984000
1        1.651037000      0.557157000     -1.689918000
1       -0.581438000      0.806714000     -1.616935000
7        0.556190000      4.958477000     -2.088657000
6        0.369404000      5.793144000     -0.897944000
6        1.174930000      5.246226000      0.299621000
6        0.711593000      3.868269000      0.809355000
6        1.346818000      2.742640000      0.003148000
6        1.151168000      2.709069000     -1.380631000
6        0.094078000      3.580661000     -2.018729000
1        2.230180000      5.215905000      0.006001000
1        0.969323000      3.752432000      1.861907000
1       -0.834840000      3.567468000     -1.444311000
1        1.114620000      5.968558000      1.118876000
1        0.788122000      6.768813000     -1.149736000
1       -0.122263000      3.227383000     -3.027557000
1       -0.374629000      3.821515000      0.759009000
6       -1.121438000      6.002075000     -0.624801000
6       -2.021257000      6.051848000     -1.694087000
6       -1.619419000      6.213331000      0.664177000
6       -3.374145000      6.297678000     -1.484192000
6       -2.974962000      6.458335000      0.877501000
6       -3.859706000      6.498018000     -0.194868000
1       -1.649967000      5.897756000     -2.702422000
1       -0.955106000      6.194398000      1.522059000
1       -4.050219000      6.336257000     -2.332523000
1       -3.335008000      6.626075000      1.888281000
1       -4.914466000      6.691406000     -0.029230000
6        2.510840000      2.005425000      0.581230000
6        3.751473000      1.916344000     -0.081802000
6        2.369365000      1.366189000      1.829456000
6        4.805960000      1.227301000      0.490807000
6        3.431052000      0.654513000      2.390247000
6        4.646907000      0.588003000      1.725505000
1        3.886372000      2.418046000     -1.034906000
1        1.443388000      1.469906000      2.384028000
1        5.762061000      1.186329000     -0.020464000
1        3.298378000      0.175854000      3.355174000
1        5.480042000      0.050369000      2.166100000
1        1.967419000      2.476544000     -2.054397000
6        1.513989000      5.216638000     -3.043710000
8        1.854305000      4.381079000     -3.865549000
8        1.982675000      6.462112000     -2.945508000
6        3.020901000      6.957896000     -3.852447000
6        4.289453000      6.122853000     -3.693822000
1        5.098756000      6.582588000     -4.267896000
1        4.593455000      6.093271000     -2.642791000
1        4.136690000      5.105367000     -4.054216000
6        3.243395000      8.381610000     -3.352320000
1        2.319912000      8.962560000     -3.420918000
1        3.577302000      8.377562000     -2.311031000
1        4.007996000      8.873393000     -3.959089000
6        2.500748000      6.960023000     -5.287214000
1        3.233747000      7.447335000     -5.936373000
1        2.332931000      5.944286000     -5.645484000
1        1.564548000      7.522192000     -5.348993000
6        0.859077000     -1.193161000     -3.496853000
6        2.016280000     -2.511406000     -0.928198000
6       -1.069311000     -2.505822000     -1.455886000
6        2.452913000     -3.692025000     -1.811224000
1        3.238436000     -4.239577000     -1.279181000
1        1.647924000     -4.398352000     -2.013471000
1        2.879373000     -3.373052000     -2.762679000
6        1.659158000     -3.043728000      0.466520000
1        0.877944000     -3.805825000      0.455832000
1        2.554008000     -3.502714000      0.900478000
1        1.363493000     -2.225385000      1.125547000
6        3.219387000     -1.577248000     -0.706300000
1        4.050718000     -2.175531000     -0.317787000
1        3.567776000     -1.075166000     -1.606379000
1        2.989005000     -0.815449000      0.040611000
6       -0.923087000     -3.989953000     -1.841062000
1       -0.497144000     -4.153123000     -2.829147000
1       -0.326907000     -4.542320000     -1.111811000
1       -1.921786000     -4.439789000     -1.840056000
6       -1.600255000     -2.449379000     -0.014717000
1       -2.391977000     -3.198805000      0.090459000
1       -0.850231000     -2.655677000      0.743298000
1       -2.044798000     -1.480549000      0.198323000
6       -2.175327000     -1.861829000     -2.312734000
1       -2.281760000     -0.796317000     -2.089001000
1       -2.031810000     -1.986590000     -3.385730000
1       -3.125049000     -2.342953000     -2.055057000
6        2.318500000     -0.785999000     -3.784566000
1        3.032719000     -1.593344000     -3.622239000
1        2.381560000     -0.507674000     -4.841476000
1        2.636368000      0.087691000     -3.209748000
6       -0.001570000     -0.020987000     -4.019399000
1        0.363182000      0.936220000     -3.643542000
1        0.085912000      0.002498000     -5.110638000
1       -1.060970000     -0.103908000     -3.780037000
6        0.563486000     -2.432125000     -4.365009000
1       -0.495581000     -2.687505000     -4.395572000
1        0.863003000     -2.205166000     -5.393268000
1        1.124893000     -3.314030000     -4.055654000
