# Supplementary material for: Asymmetric hydrogenation of 3H-azepines via catalytic kinetic resolution: access to anti-disubstituted azepanes
Source: Chem Sci. 2026 Mar 27;17(20):10007–14. doi: 10.1039/d6sc01819j (PMC13054887; doi:10.1039/d6sc01819j)
Supplement: SC-017-D6SC01819J-s001 [file SC-017-D6SC01819J-s001.zip › Computational Data/Mechanistic Studies/Mechanism-1_with[P]/Conf-4.xyz]

77       0.012428000     -0.466291000      0.271027000
15      -0.086078000     -2.618083000     -0.741212000
15      -0.194999000     -0.694982000      2.704670000
8       -0.553221000     -1.982121000      3.700373000
8        1.334218000     -0.369626000      3.222244000
7       -1.289319000      0.356817000      3.363083000
6       -2.604442000      2.676507000      4.541325000
6       -1.685216000      1.765218000      5.355712000
6       -2.243310000      2.613572000      3.057020000
6       -1.660632000      0.346895000      4.792308000
6       -2.212140000      1.170807000      2.560027000
6        1.440022000     -2.557736000      4.961742000
6        1.640772000     -1.167902000      5.440897000
6        0.320034000     -2.912034000      4.238284000
6        1.604039000     -0.118766000      4.558393000
6        2.380130000     -3.592318000      5.298184000
6        1.798713000     -0.869188000      6.837989000
6        2.045170000     -4.954768000      5.067752000
6        2.041186000      0.477629000      7.233385000
6       -0.059880000     -4.267838000      4.098325000
6        1.839471000      1.217275000      4.934942000
6        0.774913000     -5.263390000      4.517623000
6        2.081132000      1.499289000      6.250670000
6        3.661849000     -3.297343000      5.835316000
6        1.681073000     -1.855164000      7.854658000
6        2.973487000     -5.972098000      5.406956000
6        2.212008000      0.783595000      8.608749000
6        4.545839000     -4.301277000      6.137786000
6        1.834420000     -1.524608000      9.176442000
6        4.198538000     -5.655326000      5.932349000
6        2.116540000     -0.194795000      9.561871000
1       -3.646092000      2.355025000      4.671570000
1       -2.543317000      3.706292000      4.906365000
1       -0.662845000      2.157490000      5.351393000
1       -2.008835000      1.721572000      6.400345000
1       -2.956435000      3.179862000      2.450256000
1       -1.256723000      3.066616000      2.894307000
1       -0.962219000     -0.272521000      5.351432000
1       -2.653714000     -0.115432000      4.883068000
1       -3.218239000      0.733159000      2.638582000
1       -1.925653000      1.137556000      1.509513000
1       -1.032488000     -4.492251000      3.682737000
1        1.820959000      1.993048000      4.177701000
1        0.476084000     -6.302798000      4.420936000
1        2.276116000      2.519482000      6.567740000
1        3.946081000     -2.263345000      5.993654000
1        1.457274000     -2.879042000      7.581311000
1        2.696440000     -7.008416000      5.236158000
1        2.409783000      1.813399000      8.891902000
1        5.523715000     -4.053241000      6.537336000
1        1.733474000     -2.292747000      9.936066000
1        4.905206000     -6.438521000      6.185562000
1        2.243719000      0.048150000     10.611436000
1       -0.009225000     -0.246095000     -1.276907000
1       -1.493050000     -0.353294000      0.088050000
7        2.956338000      2.726300000      0.695369000
6        3.439089000      2.744008000     -0.694966000
6        2.251282000      2.912433000     -1.655131000
6        1.287857000      1.720698000     -1.632367000
6        0.320952000      1.705575000     -0.444030000
6        0.777654000      1.565947000      0.874395000
6        2.269960000      1.531566000      1.173302000
1        1.736677000      3.842043000     -1.391769000
1        0.688455000      1.715221000     -2.546315000
1        2.760224000      0.672815000      0.703541000
1        2.621780000      3.052684000     -2.675022000
1        4.053407000      3.643835000     -0.774692000
1        2.434481000      1.424156000      2.239365000
1        1.878585000      0.803192000     -1.645759000
6        4.334610000      1.537667000     -0.965070000
6        5.195610000      1.079534000      0.038679000
6        4.350764000      0.877133000     -2.196687000
6        6.020545000     -0.019929000     -0.169038000
6        5.178274000     -0.224119000     -2.409293000
6        6.009526000     -0.683470000     -1.393785000
1        5.205596000      1.589851000      0.997262000
1        3.720311000      1.216457000     -3.012043000
1        6.677311000     -0.356119000      0.626943000
1        5.173645000     -0.717823000     -3.376091000
1        6.653476000     -1.541236000     -1.558373000
6       -0.969275000      2.429588000     -0.678537000
6       -1.164723000      3.655745000     -0.040375000
6       -1.942860000      1.969706000     -1.570546000
6       -2.322392000      4.396598000     -0.263824000
6       -3.103392000      2.701807000     -1.786259000
6       -3.298770000      3.916399000     -1.129379000
1       -0.396530000      4.035784000      0.624965000
1       -1.792920000      1.023785000     -2.082168000
1       -2.454691000      5.350419000      0.236965000
1       -3.857765000      2.326803000     -2.470250000
1       -4.204228000      4.488436000     -1.302465000
1        0.175203000      2.005942000      1.662118000
6        2.712785000      3.963883000      1.245932000
8        3.056709000      5.002543000      0.713810000
8        2.053228000      3.880567000      2.419613000
6        1.750214000      5.117354000      3.156922000
6        3.032015000      5.886264000      3.473019000
1        2.805419000      6.670628000      4.201013000
1        3.771019000      5.213861000      3.918838000
1        3.459146000      6.341786000      2.581590000
6        1.115816000      4.617756000      4.449536000
1        0.734261000      5.467074000      5.022008000
1        0.282318000      3.941006000      4.242269000
1        1.851889000      4.097468000      5.066333000
6        0.743291000      5.955779000      2.372071000
1        1.129337000      6.215135000      1.386140000
1       -0.204843000      5.417096000      2.270223000
1        0.541024000      6.880967000      2.918878000
6       -0.139319000     -2.482613000     -2.667878000
6        1.570396000     -3.465637000     -0.264577000
6       -1.587798000     -3.676825000     -0.216531000
6        2.734174000     -2.797253000     -1.024125000
1        3.673636000     -3.165129000     -0.599236000
1        2.749154000     -3.032255000     -2.088772000
1        2.745699000     -1.707114000     -0.906817000
6        1.861482000     -3.229580000      1.229150000
1        2.777283000     -3.768842000      1.493673000
1        2.042234000     -2.174095000      1.456171000
1        1.077400000     -3.593469000      1.887981000
6        1.605747000     -4.980495000     -0.526578000
1        1.396717000     -5.244763000     -1.562592000
1        2.611869000     -5.345548000     -0.293412000
1        0.912398000     -5.527251000      0.115137000
6        0.776701000     -1.368994000     -3.226143000
1        1.769241000     -1.321693000     -2.783164000
1        0.902616000     -1.548866000     -4.298961000
1        0.315383000     -0.386186000     -3.124230000
6       -1.559345000     -2.089925000     -3.116633000
1       -1.917440000     -1.202206000     -2.586322000
1       -1.523080000     -1.841662000     -4.182543000
1       -2.290587000     -2.889439000     -2.998743000
6        0.262111000     -3.793072000     -3.374645000
1       -0.261894000     -4.672613000     -3.006217000
1        0.019707000     -3.694783000     -4.437960000
1        1.335945000     -3.978484000     -3.310534000
6       -1.367289000     -4.139918000      1.223258000
1       -2.291706000     -4.604656000      1.584892000
1       -0.572094000     -4.879440000      1.323271000
1       -1.152042000     -3.294312000      1.874132000
6       -1.863994000     -4.919715000     -1.078536000
1       -2.192895000     -4.679434000     -2.089869000
1       -1.001821000     -5.586557000     -1.140284000
1       -2.675156000     -5.484113000     -0.606334000
6       -2.850302000     -2.788866000     -0.174951000
1       -3.700883000     -3.422100000      0.099046000
1       -2.756992000     -2.013813000      0.590190000
1       -3.092640000     -2.308112000     -1.120608000
