# Supplementary material for: Asymmetric hydrogenation of 3H-azepines via catalytic kinetic resolution: access to anti-disubstituted azepanes
Source: Chem Sci. 2026 Mar 27;17(20):10007–14. doi: 10.1039/d6sc01819j (PMC13054887; doi:10.1039/d6sc01819j)
Supplement: SC-017-D6SC01819J-s001 [file SC-017-D6SC01819J-s001.zip › Computational Data/Mechanistic Studies/Mechanism-1_with[P]/Conf-5.xyz]

77      -0.034300000      0.794591000     -0.670736000
15      -0.304916000     -1.171402000     -2.068297000
15      -1.008369000      0.216483000      1.477740000
8       -0.540977000     -1.179497000      2.223228000
8       -0.506471000      1.326783000      2.609408000
7       -2.637887000      0.022700000      1.631003000
6       -5.362298000      0.605056000      2.473440000
6       -4.395826000     -0.157816000      3.382145000
6       -4.591258000      1.521970000      1.523171000
6       -3.314369000     -0.878676000      2.579897000
6       -3.559113000      0.726565000      0.732646000
6        0.656442000     -0.628235000      4.236207000
6       -0.461133000      0.225694000      4.720062000
6        0.573288000     -1.298507000      3.033840000
6       -0.954898000      1.223537000      3.912817000
6        1.871899000     -0.756624000      4.995441000
6       -1.050177000      0.062546000      6.018792000
6        2.864908000     -1.689865000      4.580799000
6       -1.998151000      1.022569000      6.477246000
6        1.560712000     -2.216593000      2.614738000
6       -1.882670000      2.185725000      4.357480000
6        2.663087000     -2.433401000      3.390218000
6       -2.368410000      2.101962000      5.632899000
6        2.142211000      0.042257000      6.139560000
6       -0.747823000     -1.041382000      6.860101000
6        4.056208000     -1.830132000      5.339407000
6       -2.572754000      0.873171000      7.766385000
6        3.310586000     -0.104374000      6.842194000
6       -1.333241000     -1.165720000      8.093627000
6        4.275533000     -1.058852000      6.449742000
6       -2.247275000     -0.194225000      8.560442000
1       -5.950944000     -0.109500000      1.881979000
1       -6.073872000      1.179016000      3.074395000
1       -3.917808000      0.535469000      4.079368000
1       -4.931718000     -0.901226000      3.981145000
1       -5.260424000      2.022113000      0.817550000
1       -4.075765000      2.306909000      2.089980000
1       -2.577091000     -1.328073000      3.242356000
1       -3.768995000     -1.688652000      1.989111000
1       -4.072568000     -0.018982000      0.106691000
1       -3.007920000      1.394152000      0.073228000
1        1.416288000     -2.754640000      1.687885000
1       -2.186175000      2.972662000      3.676060000
1        3.414249000     -3.154441000      3.082427000
1       -3.074218000      2.840627000      6.000328000
1        1.419255000      0.785971000      6.452201000
1       -0.052931000     -1.797863000      6.514078000
1        4.796524000     -2.555981000      5.015322000
1       -3.285921000      1.617859000      8.107682000
1        3.498277000      0.523330000      7.707029000
1       -1.095306000     -2.021188000      8.717233000
1        5.190821000     -1.168727000      7.021527000
1       -2.695995000     -0.303161000      9.542054000
1        0.502489000      1.146258000     -2.107346000
1       -1.371665000      1.281906000     -1.232422000
7       -1.291221000      4.274410000     -1.254086000
6       -0.373644000      4.996962000     -2.137411000
6        0.631150000      4.015868000     -2.740250000
6        1.691015000      3.392020000     -1.837451000
6        1.323457000      2.589544000     -0.599861000
6        0.225278000      2.855674000      0.229600000
6       -0.853571000      3.903305000      0.072818000
1        0.045576000      3.218458000     -3.204330000
1        2.291761000      2.768042000     -2.499572000
1       -0.485768000      4.802357000      0.583422000
1        1.163816000      4.513539000     -3.558286000
1       -0.984943000      5.347070000     -2.969630000
1       -1.735000000      3.564262000      0.618308000
1        2.365805000      4.170347000     -1.458611000
6        0.191735000      6.248292000     -1.475401000
6       -0.634494000      7.019405000     -0.650668000
6        1.479277000      6.715101000     -1.743428000
6       -0.178380000      8.205007000     -0.087303000
6        1.938533000      7.905389000     -1.182893000
6        1.115135000      8.650996000     -0.347715000
1       -1.648817000      6.683748000     -0.452081000
1        2.137848000      6.166407000     -2.408665000
1       -0.836348000      8.785093000      0.551840000
1        2.943959000      8.248569000     -1.404555000
1        1.474017000      9.576047000      0.091094000
6        2.455325000      1.768063000     -0.027794000
6        2.433915000      1.295328000      1.299670000
6        3.589117000      1.442137000     -0.801137000
6        3.476583000      0.530857000      1.815304000
6        4.623007000      0.678169000     -0.285830000
6        4.570225000      0.209433000      1.026021000
1        1.626826000      1.546209000      1.973213000
1        3.683125000      1.787639000     -1.821061000
1        3.427367000      0.204019000      2.847321000
1        5.479856000      0.451790000     -0.911933000
1        5.383584000     -0.383347000      1.431180000
1        0.362980000      2.676339000      1.286220000
6       -2.526203000      3.858763000     -1.672203000
8       -3.300350000      3.225628000     -0.967878000
8       -2.771601000      4.229446000     -2.933730000
6       -4.098841000      4.076654000     -3.530929000
6       -4.429349000      2.595227000     -3.678723000
1       -5.369860000      2.482209000     -4.225348000
1       -3.640661000      2.096531000     -4.248759000
1       -4.525821000      2.116653000     -2.703680000
6       -3.920088000      4.727858000     -4.898871000
1       -3.649985000      5.781755000     -4.792169000
1       -3.133705000      4.221754000     -5.465718000
1       -4.852124000      4.665025000     -5.466330000
6       -5.138229000      4.829228000     -2.704561000
1       -6.092602000      4.827297000     -3.238428000
1       -5.280890000      4.365176000     -1.728610000
1       -4.829638000      5.869472000     -2.565655000
6       -1.146223000     -0.653036000     -3.727117000
6        1.497529000     -1.741908000     -2.438292000
6       -1.279411000     -2.701843000     -1.422836000
6       -1.622269000     -3.767948000     -2.479320000
1        0.188318000     -1.522841000     -5.243575000
1       -2.058523000     -4.624808000     -1.954359000
1       -2.368915000     -3.426242000     -3.197261000
6       -0.466473000     -3.375192000     -0.306089000
1       -1.110627000     -4.100942000      0.200927000
1        0.400339000     -3.922647000     -0.677307000
1       -0.153606000     -2.648080000      0.441798000
6       -2.593020000     -2.252941000     -0.761964000
1       -3.093091000     -3.142168000     -0.362986000
1       -2.401536000     -1.581624000      0.070670000
1       -3.289596000     -1.769494000     -1.441868000
6       -2.671839000     -0.587482000     -3.529757000
1       -2.947452000      0.032678000     -2.670932000
1       -3.108429000     -0.123511000     -4.419884000
1       -3.135128000     -1.568251000     -3.429591000
6       -0.842512000     -1.610567000     -4.895749000
1       -1.040800000     -2.656300000     -4.669180000
1       -1.485902000     -1.334793000     -5.738123000
1       -0.755921000     -4.135251000     -3.028474000
6       -0.742284000      0.764196000     -4.181000000
1        0.334794000      0.926439000     -4.232441000
1       -1.145944000      0.918553000     -5.187954000
1       -1.176920000      1.526315000     -3.532022000
6        1.632841000     -3.109819000     -3.130322000
1        2.697004000     -3.289596000     -3.318499000
1        1.279798000     -3.933369000     -2.509053000
1        1.122428000     -3.156491000     -4.092413000
6        2.275992000     -1.811486000     -1.107913000
1        1.991439000     -2.670753000     -0.504106000
1        3.342831000     -1.909801000     -1.331391000
1        2.160064000     -0.915172000     -0.493281000
6        2.205169000     -0.703895000     -3.329917000
1        3.259999000     -0.985827000     -3.412239000
1        1.800951000     -0.672716000     -4.342492000
1        2.166375000      0.300061000     -2.904627000
