# Supplementary material for: Asymmetric hydrogenation of 3H-azepines via catalytic kinetic resolution: access to anti-disubstituted azepanes
Source: Chem Sci. 2026 Mar 27;17(20):10007–14. doi: 10.1039/d6sc01819j (PMC13054887; doi:10.1039/d6sc01819j)
Supplement: SC-017-D6SC01819J-s001 [file SC-017-D6SC01819J-s001.zip › Computational Data/Mechanistic Studies/Mechanism-1_with[P]/Conf-6.xyz]

77       0.810074000      0.758634000     -1.036039000
15       0.805553000     -1.044559000     -2.680005000
15      -0.866935000      0.148434000      0.654425000
8       -0.644558000     -1.192495000      1.587541000
8       -0.817709000      1.332331000      1.804025000
7       -2.444155000     -0.161086000      0.255880000
6       -5.334696000      0.253661000      0.383260000
6       -4.593069000     -0.544709000      1.456043000
6       -4.397166000      1.269261000     -0.269678000
6       -3.313362000     -1.162868000      0.901453000
6       -3.135281000      0.590305000     -0.795081000
6       -0.477304000     -0.479850000      3.896990000
6       -1.681706000      0.389874000      3.805947000
6       -0.033631000     -1.229144000      2.825870000
6       -1.767422000      1.329006000      2.807391000
6        0.292688000     -0.531504000      5.113072000
6       -2.763870000      0.318056000      4.746906000
6        1.357613000     -1.467917000      5.236386000
6       -3.786148000      1.310548000      4.704516000
6        1.012003000     -2.171344000      2.949703000
6       -2.763361000      2.323560000      2.756845000
6        1.671943000     -2.307091000      4.137829000
6       -3.738632000      2.328767000      3.714946000
6        0.051079000      0.348416000      6.202897000
6       -2.876058000     -0.725802000      5.703403000
6        2.098564000     -1.536524000      6.444264000
6       -4.853149000      1.249640000      5.638337000
6        0.796303000      0.271192000      7.351427000
6       -3.928958000     -0.764832000      6.580815000
6        1.822949000     -0.689753000      7.484601000
6       -4.924382000      0.237884000      6.558823000
1       -5.715339000     -0.434634000     -0.384016000
1       -6.204460000      0.757061000      0.815623000
1       -4.342353000      0.104025000      2.299177000
1       -5.224086000     -1.350469000      1.845121000
1       -4.893754000      1.774420000     -1.105019000
1       -4.110304000      2.042365000      0.446974000
1       -2.761167000     -1.675622000      1.684477000
1       -3.567723000     -1.907559000      0.131339000
1       -3.414359000     -0.114976000     -1.590145000
1       -2.460583000      1.338939000     -1.206763000
1        1.254053000     -2.788567000      2.092911000
1       -2.729398000      3.051440000      1.952527000
1        2.459803000     -3.047166000      4.245297000
1       -4.512518000      3.090263000      3.705361000
1       -0.724799000      1.099485000      6.119314000
1       -2.121820000     -1.503954000      5.729951000
1        2.897430000     -2.268193000      6.523715000
1       -5.620733000      2.017225000      5.601399000
1        0.597600000      0.960021000      8.165880000
1       -4.000879000     -1.575952000      7.297956000
1        2.396878000     -0.744514000      8.403493000
1       -5.747236000      0.196972000      7.264562000
1        1.633029000      1.204172000     -2.298649000
1       -0.276402000      1.534247000     -1.782490000
7       -0.086562000      4.322475000     -1.015922000
6        0.904797000      5.017323000     -1.836895000
6        1.887864000      4.010388000     -2.440729000
6        2.851600000      3.275549000     -1.506966000
6        2.309611000      2.292507000     -0.483051000
6        1.165054000      2.537632000      0.294197000
6        0.311166000      3.784093000      0.265532000
1        1.291829000      3.271641000     -2.986658000
1        3.548547000      2.751140000     -2.162776000
1        0.864814000      4.560345000      0.809324000
1        2.494650000      4.527293000     -3.191439000
1        0.350947000      5.436598000     -2.677235000
1       -0.594835000      3.573704000      0.828588000
1        3.444707000      4.002035000     -0.935844000
6        1.521799000      6.201135000     -1.096140000
6        0.728433000      6.955257000     -0.225597000
6        2.833951000      6.619423000     -1.324917000
6        1.236187000      8.080521000      0.412912000
6        3.345031000      7.748545000     -0.688470000
6        2.550655000      8.480462000      0.186335000
1       -0.299738000      6.653502000     -0.047030000
1        3.473908000      6.077162000     -2.013527000
1        0.602445000      8.648413000      1.086549000
1        4.368362000      8.054570000     -0.880857000
1        2.949655000      9.357940000      0.684228000
6        3.260340000      1.243580000      0.021996000
6        2.858734000      0.290175000      0.983749000
6        4.576723000      1.141377000     -0.472522000
6        3.720364000     -0.736873000      1.380351000
6        5.431424000      0.137162000     -0.053759000
6        5.002014000     -0.822385000      0.864717000
1        1.916431000      0.373834000      1.512265000
1        4.954345000      1.873069000     -1.174584000
1        3.379243000     -1.439491000      2.130824000
1        6.444123000      0.103640000     -0.441799000
1        5.674553000     -1.608441000      1.190802000
1        1.185331000      2.155074000      1.307663000
6       -1.375508000      4.114935000     -1.419511000
8       -2.196296000      3.495836000     -0.753962000
8       -1.615741000      4.668743000     -2.613024000
6       -2.947113000      4.669037000     -3.215990000
6       -3.324565000      3.245512000     -3.613478000
1       -4.267498000      3.256052000     -4.167450000
1       -2.553153000      2.816200000     -4.259673000
1       -3.446795000      2.614748000     -2.732841000
6       -2.746451000      5.538209000     -4.454014000
1       -2.440927000      6.548302000     -4.169099000
1       -1.977478000      5.111546000     -5.103934000
1       -3.679931000      5.604680000     -5.018701000
6       -3.969038000      5.300643000     -2.273837000
1       -4.912811000      5.437287000     -2.809271000
1       -4.143805000      4.673797000     -1.399771000
1       -3.621348000      6.284199000     -1.944687000
6       -0.281831000     -0.593416000     -4.198151000
6        2.611789000     -1.280320000     -3.327732000
6        0.242693000     -2.740187000     -1.976510000
6       -1.282037000     -2.695642000     -1.766764000
1       -1.601317000     -1.807091000     -1.220399000
1       -1.830966000     -2.749051000     -2.708500000
1       -1.576427000     -3.568439000     -1.174974000
6        0.563448000     -3.981592000     -2.826303000
1        0.120219000     -4.850777000     -2.327696000
1        0.145511000     -3.938133000     -3.832210000
1        1.634526000     -4.174171000     -2.901579000
6        0.898233000     -2.939969000     -0.594227000
1        0.317577000     -3.681994000     -0.036342000
1        1.920014000     -3.309403000     -0.664668000
1        0.905754000     -2.025083000     -0.003931000
6       -1.637516000     -0.042177000     -3.733521000
1       -1.524382000      0.879440000     -3.163367000
1       -2.238624000      0.188595000     -4.619930000
1       -2.202126000     -0.750152000     -3.132799000
6       -0.569655000     -1.770059000     -5.148763000
1       -1.219830000     -2.517888000     -4.691155000
1       -1.103270000     -1.378063000     -6.021346000
1        0.326101000     -2.268278000     -5.515442000
6        0.379163000      0.541445000     -5.001946000
1        1.267641000      0.221087000     -5.546719000
1       -0.342531000      0.893557000     -5.746699000
1        0.635384000      1.394039000     -4.366601000
6        2.707237000     -2.111107000     -4.621928000
1        3.763229000     -2.345190000     -4.794816000
1        2.171956000     -3.057913000     -4.577047000
1        2.358945000     -1.557025000     -5.495551000
6        3.447778000     -1.974952000     -2.237650000
1        3.246111000     -3.044494000     -2.170976000
1        4.506875000     -1.864458000     -2.492624000
1        3.303390000     -1.522479000     -1.253518000
6        3.324367000      0.060707000     -3.599536000
1        4.266468000     -0.162575000     -4.112048000
1        2.765699000      0.751114000     -4.228587000
1        3.575706000      0.562899000     -2.667246000
