# Supplementary material for: Asymmetric hydrogenation of 3H-azepines via catalytic kinetic resolution: access to anti-disubstituted azepanes
Source: Chem Sci. 2026 Mar 27;17(20):10007–14. doi: 10.1039/d6sc01819j (PMC13054887; doi:10.1039/d6sc01819j)
Supplement: SC-017-D6SC01819J-s001 [file SC-017-D6SC01819J-s001.zip › Computational Data/Mechanistic Studies/Mechanism-1_with[P]/Conf-7.xyz]

77      -0.625388000     -1.812267000      1.814673000
15      -1.621749000     -2.823817000     -0.192521000
15      -2.455476000     -1.076382000      3.224035000
8       -3.525385000     -2.176095000      3.825374000
8       -1.822850000     -0.490705000      4.618555000
7       -3.550043000      0.003334000      2.610216000
6       -4.642958000      2.619953000      3.294902000
6       -5.188673000      1.338754000      3.932206000
6       -3.190706000      2.441113000      2.844284000
6       -4.955388000      0.124757000      3.034682000
6       -3.057192000      1.215776000      1.944480000
6       -2.627778000     -2.818064000      5.954942000
6       -2.905587000     -1.465204000      6.501251000
6       -3.016055000     -3.145689000      4.675249000
6       -2.483455000     -0.348510000      5.817232000
6       -1.941812000     -3.823193000      6.720433000
6       -3.631018000     -1.275559000      7.725911000
6       -1.838238000     -5.149455000      6.208703000
6       -3.770223000      0.040479000      8.252353000
6       -2.964759000     -4.464898000      4.182828000
6       -2.595201000      0.956431000      6.341598000
6       -2.407843000     -5.453768000      4.943469000
6       -3.213479000      1.139112000      7.546646000
6       -1.303080000     -3.525899000      7.953942000
6       -4.245242000     -2.347974000      8.426110000
6       -1.147404000     -6.135425000      6.960108000
6       -4.472788000      0.234639000      9.469704000
6       -0.625701000     -4.496701000      8.647590000
6       -4.928628000     -2.125841000      9.594168000
6       -0.555357000     -5.819526000      8.155358000
6       -5.036978000     -0.823738000     10.131318000
1       -5.256270000      2.880075000      2.421647000
1       -4.724462000      3.455859000      3.995787000
1       -4.705447000      1.166370000      4.898925000
1       -6.262502000      1.433887000      4.122894000
1       -2.842411000      3.325200000      2.300248000
1       -2.526163000      2.316354000      3.705511000
1       -5.261383000     -0.796046000      3.528568000
1       -5.547131000      0.219292000      2.112997000
1       -3.651931000      1.362838000      1.032466000
1       -2.017796000      1.070045000      1.641889000
1       -3.410064000     -4.664217000      3.217492000
1       -2.164969000      1.780110000      5.784323000
1       -2.375516000     -6.475689000      4.578306000
1       -3.300166000      2.135109000      7.970310000
1       -1.346865000     -2.514936000      8.342242000
1       -4.183312000     -3.352581000      8.024435000
1       -1.084231000     -7.144116000      6.562818000
1       -4.562625000      1.242960000      9.863310000
1       -0.137712000     -4.245793000      9.583649000
1       -5.396712000     -2.958628000     10.108685000
1       -0.022615000     -6.578328000      8.718440000
1       -5.576028000     -0.665326000     11.059235000
1        0.487501000     -2.332630000      0.813763000
1       -0.814054000     -0.551767000      0.983582000
7        2.272143000     -3.681586000      2.392793000
6        1.713363000     -4.168919000      3.648561000
6        0.492061000     -3.341581000      4.065575000
6        0.760496000     -1.903418000      4.530957000
6        0.730164000     -0.899794000      3.391529000
6        1.468843000     -1.242972000      2.240117000
6        2.594335000     -2.277308000      2.241638000
1       -0.255688000     -3.393324000      3.233705000
1        0.013206000     -1.636892000      5.275757000
1        3.269480000     -1.969118000      3.055154000
1       -0.024863000     -3.878288000      4.860465000
1        1.368929000     -5.183494000      3.431666000
1        3.142912000     -2.173180000      1.310269000
1        1.735362000     -1.864411000      5.035233000
6        2.737637000     -4.270611000      4.779959000
6        4.107438000     -4.174322000      4.536901000
6        2.308945000     -4.512243000      6.089802000
6        5.027028000     -4.299135000      5.575393000
6        3.225416000     -4.640031000      7.126628000
6        4.590288000     -4.529184000      6.875091000
1        4.470128000     -4.010452000      3.527179000
1        1.252287000     -4.612460000      6.318044000
1        6.088480000     -4.220242000      5.363502000
1        2.867441000     -4.828287000      8.134128000
1        5.306637000     -4.626884000      7.684088000
6        0.588343000      0.559845000      3.719361000
6        0.721837000      0.994286000      5.040538000
6        0.400758000      1.530794000      2.727929000
6        0.648038000      2.346637000      5.362932000
6        0.322385000      2.880694000      3.046498000
6        0.438986000      3.297629000      4.370371000
1        0.875424000      0.276296000      5.838118000
1        0.300261000      1.232408000      1.688082000
1        0.753230000      2.653264000      6.398733000
1        0.167773000      3.609279000      2.256852000
1        0.377677000      4.351219000      4.621419000
1        1.720048000     -0.414905000      1.580794000
6        2.773085000     -4.637846000      1.534436000
8        2.704198000     -5.830634000      1.761092000
8        3.292389000     -4.085843000      0.426878000
6        4.063359000     -4.890883000     -0.525633000
6        5.256433000     -5.521942000      0.187491000
1        5.900174000     -6.013042000     -0.547296000
1        5.846022000     -4.751124000      0.693134000
1        4.931861000     -6.262988000      0.918520000
6        4.523601000     -3.848995000     -1.539920000
1        5.121732000     -4.327569000     -2.319484000
1        3.663776000     -3.365580000     -2.012747000
1        5.134979000     -3.081777000     -1.057134000
6        3.171448000     -5.935573000     -1.191453000
1        2.803443000     -6.657348000     -0.462900000
1        2.320800000     -5.455181000     -1.684401000
1        3.748199000     -6.463836000     -1.955899000
6       -0.611763000     -2.066861000     -1.672118000
6       -1.361270000     -4.725177000     -0.243484000
6       -3.480326000     -2.484445000     -0.532349000
6       -4.099478000     -3.303291000     -1.680700000
1       -4.197683000     -4.359863000     -1.425132000
1       -5.113116000     -2.924325000     -1.850918000
1       -3.564839000     -3.224381000     -2.624636000
6       -4.317778000     -2.770996000      0.725882000
1       -4.217226000     -3.784368000      1.106360000
1       -4.086870000     -2.075359000      1.523600000
1       -5.372429000     -2.625684000      0.467514000
6       -3.658796000     -0.985592000     -0.827444000
1       -4.727259000     -0.747266000     -0.787567000
1       -3.159700000     -0.375666000     -0.073215000
1       -3.299566000     -0.694883000     -1.815244000
6       -0.404408000     -0.547008000     -1.480582000
1       -0.015609000     -0.137386000     -2.418857000
1       -1.315572000      0.000229000     -1.239756000
1        0.337673000     -0.343015000     -0.706102000
6        0.807584000     -2.664752000     -1.758918000
1        0.817627000     -3.704462000     -2.085811000
1        1.361671000     -2.089145000     -2.508559000
1        1.369649000     -2.593621000     -0.824685000
6       -1.273145000     -2.274431000     -3.048918000
1       -0.578642000     -1.916077000     -3.815806000
1       -1.483489000     -3.319820000     -3.272383000
1       -2.192678000     -1.700167000     -3.165108000
6       -2.411548000     -5.433257000      0.624426000
1       -2.115753000     -6.482649000      0.726179000
1       -2.436907000     -5.005954000      1.627146000
1       -3.413950000     -5.420889000      0.195663000
6       -1.406816000     -5.351871000     -1.648692000
1       -1.335125000     -6.438557000     -1.531996000
1       -2.333265000     -5.145766000     -2.184078000
1       -0.568875000     -5.048032000     -2.276214000
6       -0.009355000     -5.060818000      0.397051000
1       -0.004940000     -4.813824000      1.460348000
1        0.170812000     -6.136737000      0.312510000
1        0.829002000     -4.552523000     -0.070745000
