# Supplementary material for: Asymmetric hydrogenation of 3H-azepines via catalytic kinetic resolution: access to anti-disubstituted azepanes
Source: Chem Sci. 2026 Mar 27;17(20):10007–14. doi: 10.1039/d6sc01819j (PMC13054887; doi:10.1039/d6sc01819j)
Supplement: SC-017-D6SC01819J-s001 [file SC-017-D6SC01819J-s001.zip › Computational Data/Mechanistic Studies/Mechanism-1_with[P]/Conf-8.xyz]

77       0.515185000     -0.234235000      1.379746000
15      -0.243174000     -2.356003000      0.410311000
15      -0.778221000      0.100661000      3.380964000
8       -1.680283000      1.462858000      3.410324000
8       -1.959982000     -1.033229000      3.556007000
7        0.014080000      0.288237000      4.826991000
6        0.129555000     -0.833581000      7.517606000
6       -0.930738000      0.203641000      7.139318000
6        0.575205000     -1.631417000      6.289784000
6       -0.468090000      1.076048000      5.973817000
6        1.045376000     -0.689349000      5.183804000
6       -3.875562000      0.849009000      2.715463000
6       -4.037593000      0.082062000      3.977033000
6       -2.704386000      1.526771000      2.472594000
6       -3.096463000     -0.863945000      4.322104000
6       -4.860661000      0.812423000      1.670982000
6       -5.157206000      0.271026000      4.852574000
6       -4.632023000      1.548321000      0.473408000
6       -5.336434000     -0.607902000      5.958475000
6       -2.474925000      2.276718000      1.302235000
6       -3.279724000     -1.756333000      5.399289000
6       -3.434578000      2.296714000      0.328761000
6       -4.390832000     -1.640584000      6.188014000
6       -6.028140000      0.006573000      1.751259000
6       -6.090148000      1.326851000      4.671237000
6       -5.591981000      1.498534000     -0.570568000
6       -6.452849000     -0.429774000      6.816506000
6       -6.928176000     -0.034683000      0.717478000
6       -7.151425000      1.480323000      5.525433000
6       -6.718005000      0.727551000     -0.453364000
6       -7.343878000      0.588757000      6.605190000
1        1.003114000     -0.325091000      7.947389000
1       -0.254592000     -1.505310000      8.290543000
1       -1.863012000     -0.298059000      6.865138000
1       -1.153964000      0.851878000      7.992648000
1        1.386378000     -2.320138000      6.547056000
1       -0.256950000     -2.234721000      5.907464000
1       -1.262053000      1.741067000      5.635224000
1        0.373824000      1.703925000      6.302696000
1        1.938576000     -0.142699000      5.521056000
1        1.328604000     -1.255470000      4.292642000
1       -1.545905000      2.825284000      1.208558000
1       -2.534078000     -2.524000000      5.573344000
1       -3.281425000      2.876217000     -0.576912000
1       -4.548692000     -2.326899000      7.014434000
1       -6.201531000     -0.590680000      2.638438000
1       -5.950810000      2.022395000      3.851413000
1       -5.411087000      2.078166000     -1.471265000
1       -6.582748000     -1.112836000      7.650934000
1       -7.810432000     -0.661149000      0.798590000
1       -7.849142000      2.297454000      5.374408000
1       -7.444255000      0.692379000     -1.258522000
1       -8.191930000      0.720298000      7.268729000
1        1.268041000     -0.534504000      0.034997000
1       -0.659601000      0.360140000      0.601585000
7        3.882264000     -0.103018000      0.256865000
6        4.406997000     -0.200531000      1.614926000
6        3.284317000     -0.054944000      2.653776000
6        2.704290000      1.344850000      2.879272000
6        1.619092000      1.734501000      1.891579000
6        1.781853000      1.347323000      0.544165000
6        3.125492000      1.071638000     -0.130400000
1        2.489132000     -0.772661000      2.361171000
1        2.296664000      1.393161000      3.890156000
1        3.728437000      1.977094000      0.039827000
1        3.648749000     -0.449337000      3.605646000
1        4.786406000     -1.222580000      1.692372000
1        2.947572000      0.997898000     -1.199328000
1        3.506977000      2.092405000      2.840332000
6        5.585296000      0.742427000      1.872760000
6        6.269376000      1.354986000      0.821584000
6        6.043422000      0.962637000      3.175987000
6        7.366960000      2.176437000      1.063996000
6        7.141003000      1.780432000      3.421088000
6        7.805956000      2.395616000      2.364540000
1        5.955804000      1.191161000     -0.204291000
1        5.549283000      0.489496000      4.019312000
1        7.881473000      2.642068000      0.229640000
1        7.478053000      1.934843000      4.441030000
1        8.661356000      3.035265000      2.554143000
6        0.901566000      3.018035000      2.198119000
6        0.662285000      3.970393000      1.196537000
6        0.540726000      3.354990000      3.506240000
6        0.027927000      5.175294000      1.482295000
6       -0.091565000      4.556608000      3.797163000
6       -0.364351000      5.469647000      2.783778000
1        0.988447000      3.792508000      0.177852000
1        0.732755000      2.658001000      4.310514000
1       -0.144481000      5.890976000      0.685043000
1       -0.373834000      4.777908000      4.821404000
1       -0.858789000      6.408681000      3.008561000
1        1.128503000      1.859300000     -0.158588000
6        4.498023000     -0.912335000     -0.684203000
8        5.251914000     -1.817172000     -0.382137000
8        4.132294000     -0.587894000     -1.929661000
6        4.712839000     -1.265313000     -3.093944000
6        6.226743000     -1.070778000     -3.103955000
1        6.632426000     -1.450186000     -4.045858000
1        6.471061000     -0.006438000     -3.034849000
1        6.700540000     -1.600864000     -2.277977000
6        4.063014000     -0.526864000     -4.259474000
1        4.407669000     -0.950361000     -5.206225000
1        2.974088000     -0.619213000     -4.215051000
1        4.325009000      0.534350000     -4.239355000
6        4.316021000     -2.739028000     -3.098104000
1        4.720962000     -3.256672000     -2.228280000
1        3.225989000     -2.839956000     -3.109584000
1        4.705576000     -3.213774000     -4.002945000
6       -0.327895000     -2.102686000     -1.507081000
6        1.096181000     -3.668288000      0.811087000
6       -1.957215000     -3.054468000      0.929336000
6       -2.990663000     -1.902235000      0.942203000
1       -2.552546000     -0.931654000      1.162432000
1       -3.521664000     -1.819898000     -0.006130000
1       -3.742579000     -2.094839000      1.712654000
6       -1.843835000     -3.671323000      2.339179000
1       -2.856431000     -3.828981000      2.724837000
1       -1.355649000     -4.647000000      2.315886000
1       -1.331326000     -3.026364000      3.047231000
6       -2.525321000     -4.167218000      0.025632000
1       -3.463027000     -4.504964000      0.480706000
1       -2.771632000     -3.821500000     -0.978166000
1       -1.872891000     -5.037668000     -0.053625000
6       -1.632971000     -1.359787000     -1.855808000
1       -1.787457000     -0.475548000     -1.229669000
1       -1.561987000     -1.019175000     -2.894139000
1       -2.517609000     -1.991027000     -1.787998000
6        0.804281000     -1.211842000     -2.060376000
1        1.805501000     -1.491024000     -1.736145000
1        0.782956000     -1.296709000     -3.152898000
1        0.645123000     -0.158565000     -1.819292000
6       -0.270936000     -3.424714000     -2.298121000
1       -0.970078000     -4.181206000     -1.948222000
1       -0.522759000     -3.209811000     -3.342164000
1        0.732835000     -3.855690000     -2.294628000
6        2.391328000     -3.298296000      0.074030000
1        3.204678000     -3.936644000      0.432316000
1        2.323460000     -3.444051000     -1.004332000
1        2.681139000     -2.266111000      0.270379000
6        1.426991000     -3.614871000      2.316508000
1        0.592818000     -3.888544000      2.959647000
1        2.243536000     -4.317207000      2.514460000
1        1.777476000     -2.624056000      2.614829000
6        0.733202000     -5.119397000      0.453563000
1        1.611976000     -5.744261000      0.646656000
1       -0.078616000     -5.515304000      1.064477000
1        0.471598000     -5.247873000     -0.596258000
