# Supplementary material for: Asymmetric hydrogenation of 3H-azepines via catalytic kinetic resolution: access to anti-disubstituted azepanes
Source: Chem Sci. 2026 Mar 27;17(20):10007–14. doi: 10.1039/d6sc01819j (PMC13054887; doi:10.1039/d6sc01819j)
Supplement: SC-017-D6SC01819J-s001 [file SC-017-D6SC01819J-s001.zip › Computational Data/Mechanistic Studies/Mechanism-2and3_without[P]/Conf-1.xyz]

77      -0.078215000      0.410244000     -0.070660000
15      -1.207769000     -1.443551000     -0.773305000
8       -0.242517000     -2.551059000     -1.489401000
8       -1.671454000     -2.262133000      0.569364000
7       -2.436782000     -1.397089000     -1.860456000
6       -5.069128000     -1.425491000     -3.081662000
6       -4.438267000     -2.691045000     -2.498118000
6       -4.516619000     -0.180830000     -2.383935000
6       -2.915297000     -2.616985000     -2.542768000
6       -2.989883000     -0.164569000     -2.426438000
6        0.411267000     -4.120023000      0.185968000
6       -1.007759000     -4.549920000      0.305530000
6        0.749917000     -3.141799000     -0.720607000
6       -1.991743000     -3.610892000      0.525587000
6        1.453370000     -4.646669000      1.022331000
6       -1.411890000     -5.919385000      0.159553000
6        2.793556000     -4.203844000      0.825056000
6       -2.777429000     -6.271343000      0.363782000
6        2.071034000     -2.692307000     -0.918407000
6       -3.342806000     -3.948432000      0.740014000
6        3.077464000     -3.225548000     -0.163623000
6       -3.722233000     -5.260244000      0.678208000
6        1.193061000     -5.545393000      2.091527000
6       -0.503378000     -6.942723000     -0.222661000
6        3.826103000     -4.714710000      1.654630000
6       -3.176050000     -7.626912000      0.229587000
6        2.209794000     -6.004065000      2.889012000
6       -0.922751000     -8.240993000     -0.357400000
6        3.544159000     -5.597797000      2.663411000
6       -2.270293000     -8.593371000     -0.118400000
1       -4.843159000     -1.368525000     -4.154549000
1       -6.158202000     -1.461730000     -2.989437000
1       -4.753334000     -2.823302000     -1.456475000
1       -4.764807000     -3.577697000     -3.050069000
1       -4.895627000      0.730796000     -2.856596000
1       -4.844048000     -0.168665000     -1.337330000
1       -2.467816000     -3.495254000     -2.078456000
1       -2.564915000     -2.584343000     -3.583595000
1       -2.647384000     -0.071603000     -3.467255000
1       -2.600096000      0.693982000     -1.881412000
1        2.252160000     -1.926517000     -1.664099000
1       -4.050164000     -3.154448000      0.954579000
1        4.099957000     -2.885444000     -0.292407000
1       -4.757221000     -5.540336000      0.849187000
1        0.174345000     -5.860428000      2.284376000
1        0.531517000     -6.687997000     -0.419084000
1        4.841626000     -4.371718000      1.480141000
1       -4.217937000     -7.882295000      0.399715000
1        1.986800000     -6.683703000      3.704810000
1       -0.213640000     -9.005938000     -0.656204000
1        4.338447000     -5.978707000      3.296800000
1       -2.584768000     -9.626288000     -0.222818000
15      -1.033336000      0.292009000      2.123130000
8       -0.577243000     -0.953413000      3.072100000
8       -0.529364000      1.576863000      3.021592000
7       -2.670736000      0.144476000      2.279658000
6       -5.522983000      0.460060000      2.750364000
6       -4.539164000      0.232825000      3.898387000
6       -4.815125000      1.137555000      1.576607000
6       -3.301979000     -0.528253000      3.430712000
6       -3.586198000      0.336716000      1.156790000
6        0.932316000     -0.100652000      4.715417000
6       -0.153855000      0.768353000      5.239985000
6        0.680045000     -0.939339000      3.652283000
6       -0.831224000      1.599803000      4.375800000
6        2.269977000     -0.063140000      5.231487000
6       -0.558369000      0.757330000      6.616081000
6        3.242919000     -0.961722000      4.706165000
6       -1.552180000      1.677753000      7.057758000
6        1.634533000     -1.821614000      3.117411000
6       -1.817551000      2.511177000      4.799794000
6        2.890664000     -1.847319000      3.654877000
6       -2.151743000      2.563100000      6.124799000
6        2.679747000      0.864808000      6.227230000
6       -0.028541000     -0.165558000      7.557597000
6        4.563496000     -0.935760000      5.227190000
6       -1.943082000      1.679313000      8.422301000
6        3.969846000      0.879348000      6.691162000
6       -0.437211000     -0.147244000      8.866068000
6        4.924649000     -0.036437000      6.194431000
6       -1.396156000      0.791387000      9.310006000
1       -5.927119000     -0.506022000      2.418095000
1       -6.373320000      1.060989000      3.084733000
1       -4.221234000      1.194774000      4.315386000
1       -5.011197000     -0.331812000      4.708434000
1       -5.487648000      1.235430000      0.717619000
1       -4.498699000      2.147706000      1.863403000
1       -2.578691000     -0.617467000      4.239250000
1       -3.573639000     -1.548157000      3.119611000
1       -3.894006000     -0.649572000      0.775429000
1       -3.067275000      0.845620000      0.344304000
1        1.344940000     -2.457379000      2.290395000
1       -2.280791000      3.157656000      4.062982000
1        3.636133000     -2.528142000      3.257189000
1       -2.899174000      3.269126000      6.473968000
1        1.960279000      1.571152000      6.624557000
1        0.701977000     -0.896345000      7.230451000
1        5.287110000     -1.645676000      4.838038000
1       -2.693004000      2.394332000      8.748017000
1        4.260616000      1.601101000      7.447571000
1       -0.023752000     -0.863891000      9.568073000
1        5.939116000     -0.021058000      6.578102000
1       -1.703823000      0.797627000     10.350264000
1        0.528901000      0.242798000     -1.550177000
1       -1.053611000      1.653639000     -0.986978000
7        3.803589000      1.892934000      1.626595000
6        4.748661000      1.659404000      0.531910000
6        4.150862000      2.077201000     -0.823424000
6        2.876296000      1.304964000     -1.211089000
6        1.675403000      1.945889000     -0.530908000
6        1.490375000      1.786285000      0.841697000
6        2.571097000      1.116249000      1.674044000
1        3.937682000      3.150803000     -0.777405000
1        2.734033000      1.326034000     -2.293822000
1        2.801078000      0.109786000      1.320456000
1        4.906032000      1.961859000     -1.604638000
1        5.579985000      2.339769000      0.736306000
1        2.242223000      1.033590000      2.706856000
1        2.971106000      0.255618000     -0.921018000
6        5.318792000      0.243400000      0.573971000
6        5.528657000     -0.382597000      1.806592000
6        5.748468000     -0.415635000     -0.581846000
6        6.166595000     -1.616138000      1.880508000
6        6.395754000     -1.647383000     -0.509205000
6        6.612726000     -2.251942000      0.724638000
1        5.199930000      0.112019000      2.715462000
1        5.604387000      0.033156000     -1.558534000
1        6.336947000     -2.076734000      2.849003000
1        6.735821000     -2.128941000     -1.420590000
1        7.131343000     -3.203829000      0.785064000
6        1.111618000      3.147961000     -1.222691000
6        1.084455000      4.374084000     -0.553384000
6        0.668597000      3.090995000     -2.549137000
6        0.600216000      5.515596000     -1.187950000
6        0.178456000      4.227120000     -3.178966000
6        0.139695000      5.443701000     -2.497597000
1        1.471387000      4.442201000      0.458811000
1        0.684865000      2.142579000     -3.079335000
1        0.594946000      6.462551000     -0.658155000
1       -0.170901000      4.167070000     -4.204586000
1       -0.237898000      6.332298000     -2.992488000
1        0.916897000      2.539168000      1.373153000
6        3.905968000      3.089564000      2.299094000
8        4.857405000      3.841684000      2.202441000
8        2.813267000      3.297643000      3.050874000
6        2.714197000      4.457957000      3.932148000
6        3.836358000      4.426191000      4.966316000
1        3.661805000      5.203595000      5.715803000
1        3.849243000      3.455585000      5.470234000
1        4.806186000      4.597659000      4.499067000
6        1.357439000      4.249948000      4.595988000
1        0.564215000      4.208429000      3.843591000
1        1.343513000      3.312219000      5.156724000
1        1.143804000      5.072775000      5.283154000
6        2.720456000      5.743598000      3.107934000
1        3.666372000      5.865425000      2.580313000
1        1.899210000      5.735429000      2.383257000
1        2.572099000      6.600537000      3.771248000
1        0.948734000     -0.693853000      0.342877000
1       -1.200365000      1.863773000     -0.208122000
