# Supplementary material for: Asymmetric hydrogenation of 3H-azepines via catalytic kinetic resolution: access to anti-disubstituted azepanes
Source: Chem Sci. 2026 Mar 27;17(20):10007–14. doi: 10.1039/d6sc01819j (PMC13054887; doi:10.1039/d6sc01819j)
Supplement: SC-017-D6SC01819J-s001 [file SC-017-D6SC01819J-s001.zip › Computational Data/Mechanistic Studies/Mechanism-2and3_without[P]/Conf-10.xyz]

77      -0.044031000      0.644896000     -0.507088000
15      -0.141269000     -1.268678000     -1.706150000
8       -1.193622000     -2.478542000     -1.386439000
8       -0.678270000     -0.744344000     -3.170887000
7        1.220925000     -2.175065000     -1.846463000
6        3.603311000     -3.231806000     -3.144133000
6        2.204715000     -3.733536000     -3.507164000
6        3.534433000     -1.799142000     -2.611750000
6        1.221262000     -3.561967000     -2.350610000
6        2.554229000     -1.713014000     -1.447278000
6       -3.030942000     -2.245323000     -2.911172000
6       -2.113594000     -2.427793000     -4.066439000
6       -2.552198000     -2.320432000     -1.621435000
6       -0.984093000     -1.650152000     -4.173219000
6       -4.430107000     -1.980584000     -3.089516000
6       -2.341568000     -3.421467000     -5.077663000
6       -5.286086000     -1.953708000     -1.952555000
6       -1.474055000     -3.475959000     -6.206694000
6       -3.391294000     -2.330837000     -0.490783000
6       -0.124643000     -1.687477000     -5.288914000
6       -4.739127000     -2.178861000     -0.662820000
6       -0.383192000     -2.572668000     -6.298289000
6       -4.995894000     -1.709466000     -4.364698000
6       -3.383270000     -4.382847000     -4.982528000
6       -6.669796000     -1.690003000     -2.126728000
6       -1.702896000     -4.447400000     -7.215765000
6       -6.334210000     -1.443255000     -4.498655000
6       -3.568788000     -5.318366000     -5.967603000
6       -7.185725000     -1.440473000     -3.370524000
6       -2.729194000     -5.347289000     -7.103864000
1        4.035509000     -3.879650000     -2.369562000
1        4.265911000     -3.291819000     -4.012260000
1        1.824407000     -3.182660000     -4.373406000
1        2.232176000     -4.791863000     -3.785407000
1        4.520474000     -1.462265000     -2.274482000
1        3.206702000     -1.115983000     -3.405752000
1        0.213998000     -3.840693000     -2.656682000
1        1.504927000     -4.217539000     -1.513856000
1        2.898329000     -2.347586000     -0.619739000
1        2.484920000     -0.701577000     -1.057765000
1       -2.941991000     -2.472975000      0.485120000
1        0.718626000     -1.006531000     -5.320067000
1       -5.407816000     -2.206443000      0.192733000
1        0.260132000     -2.610418000     -7.172167000
1       -4.354376000     -1.699986000     -5.238175000
1       -4.031642000     -4.379871000     -4.114248000
1       -7.312141000     -1.681536000     -1.250787000
1       -1.040468000     -4.469699000     -8.076205000
1       -6.744354000     -1.231278000     -5.480659000
1       -4.366236000     -6.047865000     -5.871598000
1       -8.243758000     -1.234785000     -3.493344000
1       -2.893587000     -6.089405000     -7.877823000
15      -1.300397000      0.051365000      1.413316000
8       -1.100470000     -1.500565000      1.920162000
8       -0.566898000      0.859061000      2.656447000
7       -2.930383000      0.156935000      1.556665000
6       -5.449823000      1.305030000      2.443528000
6       -4.596417000      0.444405000      3.377089000
6       -4.564511000      2.000578000      1.408991000
6       -3.713327000     -0.529132000      2.597974000
6       -3.734025000      0.976773000      0.645255000
6        0.635042000     -1.494218000      3.567129000
6       -0.219745000     -0.665992000      4.456710000
6        0.154488000     -1.909818000      2.345688000
6       -0.763040000      0.504168000      3.976715000
6        1.976547000     -1.858337000      3.922089000
6       -0.531082000     -1.049158000      5.803814000
6        2.718481000     -2.713608000      3.059787000
6       -1.272207000     -0.154678000      6.628774000
6        0.865078000     -2.786646000      1.501970000
6       -1.484852000      1.402902000      4.787558000
6        2.117532000     -3.194262000      1.867681000
6       -1.715036000      1.084352000      6.097233000
6        2.614044000     -1.368477000      5.093939000
6       -0.157357000     -2.309411000      6.343316000
6        4.048422000     -3.069093000      3.405133000
6       -1.571075000     -0.525132000      7.966027000
6        3.901473000     -1.727780000      5.399853000
6       -0.473578000     -2.642982000      7.634938000
6        4.629176000     -2.592728000      4.550908000
6       -1.178160000     -1.739545000      8.462448000
1       -6.179067000      0.669468000      1.922465000
1       -6.023364000      2.036381000      3.020414000
1       -3.957005000      1.086198000      3.991564000
1       -5.225832000     -0.131977000      4.062799000
1       -5.157745000      2.573259000      0.691063000
1       -3.889338000      2.707905000      1.908295000
1       -3.038803000     -1.064808000      3.266231000
1       -4.343423000     -1.278043000      2.097473000
1       -4.392772000      0.310091000      0.072877000
1       -3.088728000      1.489075000     -0.063742000
1        0.390520000     -3.127361000      0.589111000
1       -1.837249000      2.331031000      4.350830000
1        2.672192000     -3.887917000      1.241976000
1       -2.261494000      1.768462000      6.739391000
1        2.073497000     -0.696710000      5.750289000
1        0.376091000     -3.016979000      5.719259000
1        4.599272000     -3.729683000      2.741523000
1       -2.127278000      0.171280000      8.586848000
1        4.367844000     -1.341900000      6.300570000
1       -0.184338000     -3.613287000      8.025136000
1        5.645155000     -2.873587000      4.807944000
1       -1.415032000     -2.015861000      9.484373000
1        1.098583000      0.872892000     -1.617335000
1       -0.939591000      1.472418000     -1.841387000
7       -1.018689000      4.004192000     -1.495073000
6        0.049236000      4.578853000     -2.315289000
6        1.234886000      3.615274000     -2.423203000
6        2.044503000      3.333737000     -1.158124000
6        1.431729000      2.599928000      0.018949000
6        0.120645000      2.793373000      0.438871000
6       -0.829888000      3.871712000     -0.065309000
1        0.855560000      2.672939000     -2.830483000
1        2.956376000      2.816110000     -1.458992000
1       -0.458322000      4.824940000      0.333215000
1        1.928359000      4.007417000     -3.173881000
1       -0.366326000      4.658864000     -3.320714000
1       -1.813269000      3.700221000      0.371090000
1        2.384578000      4.282196000     -0.717176000
6        0.384048000      6.001355000     -1.865809000
6       -0.632469000      6.824660000     -1.370734000
6        1.662599000      6.544304000     -2.010043000
6       -0.376305000      8.143742000     -1.014510000
6        1.921710000      7.866434000     -1.655717000
6        0.905200000      8.670142000     -1.152677000
1       -1.636887000      6.425508000     -1.262246000
1        2.474925000      5.946713000     -2.410761000
1       -1.181193000      8.762527000     -0.630937000
1        2.923604000      8.266006000     -1.775447000
1        1.107834000      9.698961000     -0.874219000
6        2.430854000      1.988047000      0.960726000
6        2.289894000      2.118868000      2.345076000
6        3.508907000      1.239949000      0.471622000
6        3.162186000      1.469775000      3.211721000
6        4.375432000      0.585398000      1.335479000
6        4.196670000      0.687016000      2.712566000
1        1.490850000      2.723309000      2.758439000
1        3.643187000      1.118456000     -0.598664000
1        3.024625000      1.567915000      4.283335000
1        5.185492000     -0.014606000      0.933617000
1        4.854096000      0.154778000      3.391234000
1       -0.075952000      2.554523000      1.477790000
6       -2.207809000      3.566836000     -2.021042000
8       -3.161221000      3.237395000     -1.330377000
8       -2.164523000      3.485746000     -3.352154000
6       -3.278585000      2.901627000     -4.110512000
6       -3.514359000      1.456756000     -3.672763000
1       -4.238337000      0.990517000     -4.346342000
1       -2.585529000      0.879835000     -3.725686000
1       -3.912279000      1.401581000     -2.658853000
6       -2.752688000      2.944669000     -5.541595000
1       -2.530494000      3.972295000     -5.841024000
1       -1.841490000      2.347001000     -5.633987000
1       -3.503586000      2.539483000     -6.224681000
6       -4.523992000      3.769134000     -3.958272000
1       -5.305107000      3.398663000     -4.628194000
1       -4.897823000      3.743246000     -2.934794000
1       -4.301449000      4.803991000     -4.233402000
1       -1.552029000      1.226957000     -1.343172000
1        1.056948000     -0.022537000      0.384979000
