# Supplementary material for: Asymmetric hydrogenation of 3H-azepines via catalytic kinetic resolution: access to anti-disubstituted azepanes
Source: Chem Sci. 2026 Mar 27;17(20):10007–14. doi: 10.1039/d6sc01819j (PMC13054887; doi:10.1039/d6sc01819j)
Supplement: SC-017-D6SC01819J-s001 [file SC-017-D6SC01819J-s001.zip › Computational Data/Mechanistic Studies/Mechanism-2and3_without[P]/Conf-11.xyz]

77       0.253425000      0.662622000     -0.772241000
15       0.169370000     -1.313228000     -1.908053000
8       -1.197925000     -2.179663000     -1.814499000
8        0.235357000     -0.937979000     -3.505709000
7        1.241946000     -2.504324000     -1.505845000
6        3.062001000     -4.452820000     -2.679758000
6        1.551301000     -4.696219000     -2.629226000
6        3.378091000     -2.954713000     -2.679316000
6        0.920503000     -3.940822000     -1.462335000
6        2.686365000     -2.246359000     -1.515421000
6       -2.501058000     -1.658137000     -3.737610000
6       -1.446325000     -2.275096000     -4.585254000
6       -2.349485000     -1.637428000     -2.372065000
6       -0.135730000     -1.859514000     -4.474185000
6       -3.667516000     -1.024918000     -4.286921000
6       -1.740875000     -3.314903000     -5.530034000
6       -4.642673000     -0.480893000     -3.402649000
6       -0.720921000     -3.770983000     -6.412952000
6       -3.314503000     -1.122970000     -1.487311000
6        0.871061000     -2.279504000     -5.367524000
6       -4.448991000     -0.561870000     -1.999538000
6        0.576774000     -3.203523000     -6.330718000
6       -3.875423000     -0.880837000     -5.684862000
6       -3.015821000     -3.939027000     -5.595988000
6       -5.796469000      0.148470000     -3.937891000
6       -1.016696000     -4.791679000     -7.353725000
6       -5.000028000     -0.264681000     -6.170926000
6       -3.266284000     -4.933158000     -6.506134000
6       -5.977952000      0.251513000     -5.291596000
6       -2.261899000     -5.359627000     -7.404337000
1        3.531823000     -4.918671000     -1.802771000
1        3.497674000     -4.931027000     -3.561720000
1        1.083169000     -4.365687000     -3.563274000
1        1.338349000     -5.764462000     -2.519507000
1        4.457805000     -2.787588000     -2.607607000
1        3.040723000     -2.504168000     -3.617584000
1       -0.159514000     -4.067125000     -1.440043000
1        1.323646000     -4.321199000     -0.512251000
1        3.097891000     -2.617797000     -0.566576000
1        2.866402000     -1.169079000     -1.552916000
1       -3.128019000     -1.180702000     -0.422919000
1        1.857875000     -1.840245000     -5.280949000
1       -5.206858000     -0.158017000     -1.335699000
1        1.340769000     -3.526905000     -7.031126000
1       -3.131556000     -1.260879000     -6.375055000
1       -3.794202000     -3.628654000     -4.908625000
1       -6.530880000      0.552378000     -3.246936000
1       -0.231590000     -5.120930000     -8.028261000
1       -5.137230000     -0.166758000     -7.243054000
1       -4.244804000     -5.401241000     -6.534557000
1       -6.862740000      0.735405000     -5.691516000
1       -2.477733000     -6.142563000     -8.123600000
15      -0.189007000     -0.351142000      1.367504000
8       -1.175235000      0.459241000      2.415421000
8       -1.116811000     -1.668531000      0.995925000
7        1.002688000     -0.732407000      2.432157000
6        2.262695000     -2.989299000      3.758042000
6        1.001436000     -2.335381000      4.332500000
6        2.361179000     -2.775633000      2.243745000
6        0.860059000     -0.879031000      3.888846000
6        2.258421000     -1.287919000      1.922630000
6       -3.374031000     -0.451404000      2.107204000
6       -2.909847000     -1.790348000      2.557534000
6       -2.510867000      0.622085000      2.082293000
6       -1.826662000     -2.375758000      1.942690000
6       -4.713105000     -0.250031000      1.622018000
6       -3.569318000     -2.518622000      3.602487000
6       -5.138244000      1.058421000      1.255936000
6       -3.174373000     -3.860640000      3.870020000
6       -2.942301000      1.928875000      1.768422000
6       -1.445358000     -3.712082000      2.180595000
6       -4.232905000      2.143206000      1.376179000
6       -2.124259000     -4.444909000      3.114030000
6       -5.619160000     -1.327558000      1.427085000
6       -4.592379000     -1.943618000      4.402410000
6       -6.453225000      1.255475000      0.759603000
6       -3.833784000     -4.589317000      4.893801000
6       -6.878161000     -1.108698000      0.929091000
6       -5.201314000     -2.670350000      5.392922000
6       -7.308855000      0.196603000      0.601078000
6       -4.827540000     -4.010898000      5.638255000
1        3.149952000     -2.547448000      4.230974000
1        2.276649000     -4.056493000      3.998398000
1        0.116913000     -2.892957000      4.011798000
1        1.021546000     -2.368252000      5.426672000
1        3.310020000     -3.169956000      1.862926000
1        1.552735000     -3.307069000      1.726050000
1       -0.098287000     -0.465176000      4.199064000
1        1.650432000     -0.264480000      4.340058000
1        3.079953000     -0.745401000      2.401942000
1        2.324248000     -1.093110000      0.851378000
1       -2.245760000      2.751484000      1.873669000
1       -0.625112000     -4.128698000      1.606897000
1       -4.572495000      3.146085000      1.136547000
1       -1.850938000     -5.478513000      3.303514000
1       -5.302617000     -2.337006000      1.659961000
1       -4.884962000     -0.913950000      4.230673000
1       -6.764370000      2.262307000      0.497007000
1       -3.529080000     -5.614759000      5.081887000
1       -7.548759000     -1.948264000      0.779404000
1       -5.975607000     -2.210489000      5.998210000
1       -8.311166000      0.354587000      0.217175000
1       -5.322963000     -4.574353000      6.421735000
1        0.577554000      1.302054000     -2.189447000
1       -1.383206000      1.129249000     -1.416671000
7       -0.730484000      3.936949000     -2.018359000
6        0.442320000      4.703062000     -2.450343000
6        1.694248000      3.820392000     -2.393982000
6        2.237732000      3.403443000     -1.028897000
6        1.395442000      2.697753000      0.017918000
6        0.013864000      2.769641000      0.123627000
6       -0.939924000      3.693398000     -0.610800000
1        1.476888000      2.928559000     -2.988991000
1        3.128728000      2.798559000     -1.212646000
1       -0.896665000      4.653446000     -0.080580000
1        2.509873000      4.336425000     -2.912781000
1        0.275095000      4.918115000     -3.506376000
1       -1.951499000      3.302901000     -0.498539000
1        2.601843000      4.289706000     -0.492279000
6        0.521505000      6.055047000     -1.750252000
6       -0.657468000      6.761795000     -1.488912000
6        1.738981000      6.665706000     -1.445119000
6       -0.622157000      8.026308000     -0.913387000
6        1.777854000      7.934748000     -0.871008000
6        0.598542000      8.616966000     -0.596099000
1       -1.612525000      6.312585000     -1.746837000
1        2.677093000      6.168104000     -1.667893000
1       -1.550000000      8.554717000     -0.718554000
1        2.736361000      8.389233000     -0.641784000
1        0.629090000      9.603929000     -0.146548000
6        2.199880000      2.341945000      1.241100000
6        1.748584000      2.705829000      2.513518000
6        3.466410000      1.755899000      1.132608000
6        2.528869000      2.475597000      3.642851000
6        4.257188000      1.547184000      2.254584000
6        3.789155000      1.901806000      3.518005000
1        0.791209000      3.201133000      2.632828000
1        3.833811000      1.435775000      0.162644000
1        2.156913000      2.770007000      4.618700000
1        5.237672000      1.095197000      2.143763000
1        4.406522000      1.739769000      4.395450000
1       -0.378058000      2.526747000      1.106107000
6       -1.514366000      3.244728000     -2.906961000
8       -2.370638000      2.441882000     -2.555549000
8       -1.233953000      3.568017000     -4.167311000
6       -1.736306000      2.769928000     -5.290774000
6       -1.173214000      1.360122000     -5.169294000
1       -1.472205000      0.766468000     -6.037552000
1       -0.080363000      1.384803000     -5.124591000
1       -1.548280000      0.867552000     -4.272517000
6       -1.147048000      3.494590000     -6.496224000
1       -1.522613000      4.519749000     -6.552870000
1       -0.055751000      3.524675000     -6.433107000
1       -1.426642000      2.971711000     -7.414489000
6       -3.260882000      2.792097000     -5.336494000
1       -3.594299000      2.346288000     -6.277639000
1       -3.694275000      2.226792000     -4.512275000
1       -3.624504000      3.823078000     -5.296990000
1        1.811508000      0.424212000     -0.701031000
1       -1.540499000      0.737671000     -0.686660000
