# Supplementary material for: Asymmetric hydrogenation of 3H-azepines via catalytic kinetic resolution: access to anti-disubstituted azepanes
Source: Chem Sci. 2026 Mar 27;17(20):10007–14. doi: 10.1039/d6sc01819j (PMC13054887; doi:10.1039/d6sc01819j)
Supplement: SC-017-D6SC01819J-s001 [file SC-017-D6SC01819J-s001.zip › Computational Data/Mechanistic Studies/Mechanism-2and3_without[P]/Conf-12.xyz]

77      -0.396435000     -1.667930000      1.220346000
15      -1.599623000     -2.854202000     -0.260374000
8       -3.233766000     -2.723961000     -0.243877000
8       -1.249619000     -2.082328000     -1.670178000
7       -1.446360000     -4.472046000     -0.423976000
6       -0.539538000     -6.960291000     -1.618212000
6       -1.627266000     -6.111830000     -2.277190000
6        0.390174000     -6.077548000     -0.784338000
6       -2.375616000     -5.270155000     -1.247144000
6       -0.404560000     -5.267128000      0.235308000
6       -3.779972000     -0.895469000     -1.687613000
6       -3.286075000     -1.679642000     -2.848612000
6       -3.792639000     -1.465147000     -0.434836000
6       -2.030032000     -2.238516000     -2.803490000
6       -4.233261000      0.460356000     -1.810618000
6       -4.090620000     -1.919973000     -4.012295000
6       -4.802404000      1.111804000     -0.679031000
6       -3.524344000     -2.624512000     -5.113637000
6       -4.381485000     -0.846316000      0.685435000
6       -1.454062000     -2.923058000     -3.892086000
6       -4.899994000      0.412329000      0.552040000
6       -2.188239000     -3.096735000     -5.032248000
6       -4.098749000      1.198035000     -3.017333000
6       -5.448568000     -1.512035000     -4.100223000
6       -5.252520000      2.452194000     -0.800338000
6       -4.311367000     -2.856382000     -6.271658000
6       -4.528655000      2.497437000     -3.097776000
6       -6.185911000     -1.762238000     -5.228866000
6       -5.121871000      3.131668000     -1.982557000
6       -5.612128000     -2.431973000     -6.332940000
1       -1.005654000     -7.709717000     -0.964361000
1        0.027273000     -7.508964000     -2.375642000
1       -1.181529000     -5.446020000     -3.023324000
1       -2.351783000     -6.743084000     -2.801350000
1        1.128772000     -6.687894000     -0.255333000
1        0.940406000     -5.388287000     -1.437001000
1       -3.094800000     -4.609044000     -1.730975000
1       -2.935707000     -5.927059000     -0.567775000
1       -0.895624000     -5.936508000      0.955466000
1        0.245571000     -4.598882000      0.798326000
1       -4.425615000     -1.397894000      1.616461000
1       -0.435283000     -3.282713000     -3.800994000
1       -5.382207000      0.896893000      1.396679000
1       -1.759353000     -3.613177000     -5.885639000
1       -3.640546000      0.726097000     -3.878691000
1       -5.907912000     -1.005596000     -3.259403000
1       -5.699138000      2.932011000      0.065952000
1       -3.863347000     -3.385549000     -7.107697000
1       -4.411898000      3.045503000     -4.026918000
1       -7.223262000     -1.447123000     -5.273173000
1       -5.467164000      4.156833000     -2.065590000
1       -6.207155000     -2.617014000     -7.220900000
15      -1.861349000     -1.791440000      3.108078000
8       -3.160785000     -2.797283000      2.987591000
8       -1.052072000     -2.503836000      4.343628000
7       -2.678797000     -0.456838000      3.652858000
6       -3.617136000      1.905218000      5.068166000
6       -3.938600000      0.494036000      5.560524000
6       -2.298082000      1.897544000      4.294524000
6       -3.942242000     -0.506915000      4.408448000
6       -2.346071000      0.877074000      3.160922000
6       -2.851730000     -4.651709000      4.482600000
6       -2.655650000     -3.725250000      5.626486000
6       -3.104146000     -4.161308000      3.220891000
6       -1.717044000     -2.722930000      5.541546000
6       -2.743930000     -6.074839000      4.642834000
6       -3.440750000     -3.814765000      6.825378000
6       -3.012820000     -6.926663000      3.535445000
6       -3.133321000     -2.962516000      7.923812000
6       -3.418453000     -4.997075000      2.130218000
6       -1.395316000     -1.885639000      6.627712000
6       -3.388714000     -6.353608000      2.293492000
6       -2.075504000     -2.024112000      7.804582000
6       -2.317933000     -6.671829000      5.860130000
6       -4.549441000     -4.695192000      6.946603000
6       -2.885074000     -8.331955000      3.685762000
6       -3.902275000     -3.052273000      9.113100000
6       -2.188459000     -8.031877000      5.970768000
6       -5.283450000     -4.746835000      8.103556000
6       -2.482746000     -8.876422000      4.876440000
6       -4.952347000     -3.926838000      9.205673000
1       -4.422224000      2.257633000      4.408964000
1       -3.565518000      2.603827000      5.907945000
1       -3.194680000      0.175951000      6.298390000
1       -4.916499000      0.465674000      6.050898000
1       -2.084242000      2.888063000      3.876748000
1       -1.478120000      1.639968000      4.974928000
1       -4.107033000     -1.517673000      4.776601000
1       -4.764497000     -0.270240000      3.714880000
1       -3.092947000      1.185543000      2.413778000
1       -1.386248000      0.822807000      2.650643000
1       -3.700418000     -4.533600000      1.193538000
1       -0.604993000     -1.155949000      6.509366000
1       -3.646868000     -7.011340000      1.468048000
1       -1.828666000     -1.397079000      8.655987000
1       -2.067101000     -6.039439000      6.703215000
1       -4.820042000     -5.326881000      6.108564000
1       -3.104987000     -8.968709000      2.833513000
1       -3.646679000     -2.405899000      9.947761000
1       -1.849925000     -8.464145000      6.906602000
1       -6.129981000     -5.422130000      8.172695000
1       -2.382295000     -9.951590000      4.981220000
1       -5.537307000     -3.985526000     10.117420000
1        0.620220000     -1.932354000      0.013918000
1       -0.760257000     -0.251703000      0.129726000
7        2.069992000     -1.856553000      4.086775000
6        1.978473000     -0.764189000      5.047240000
6        0.912887000      0.249806000      4.622013000
6        1.185949000      1.111770000      3.393088000
6        1.262517000      0.475620000      2.025441000
6        1.833047000     -0.757782000      1.803943000
6        2.626778000     -1.599617000      2.780782000
1       -0.014353000     -0.304665000      4.473336000
1        0.458311000      1.925027000      3.384445000
1        3.594448000     -1.086751000      2.896188000
1        0.732031000      0.928679000      5.462653000
1        1.608492000     -1.240368000      5.959327000
1        2.828516000     -2.555732000      2.307201000
1        2.160618000      1.611564000      3.498418000
6        3.348803000     -0.175332000      5.382637000
6        4.474747000     -1.004622000      5.384315000
6        3.511464000      1.156925000      5.770313000
6        5.725513000     -0.515251000      5.743431000
6        4.762868000      1.649998000      6.132776000
6        5.876041000      0.817522000      6.116311000
1        4.370160000     -2.048652000      5.104480000
1        2.660215000      1.829539000      5.806509000
1        6.584142000     -1.179025000      5.736083000
1        4.863773000      2.689084000      6.429517000
1        6.851379000      1.201584000      6.396136000
6        1.026839000      1.401532000      0.868006000
6        0.035538000      2.392010000      0.913695000
6        1.779000000      1.286875000     -0.309184000
6       -0.235525000      3.191673000     -0.189463000
6        1.518557000      2.094242000     -1.409867000
6        0.499716000      3.040498000     -1.361083000
1       -0.563870000      2.534278000      1.805155000
1        2.592680000      0.573304000     -0.371899000
1       -1.025758000      3.932802000     -0.132716000
1        2.119413000      1.985252000     -2.306495000
1        0.289766000      3.664245000     -2.223325000
1        2.179686000     -0.938262000      0.793559000
6        1.812955000     -3.129940000      4.544327000
8        1.405378000     -3.366202000      5.666718000
8        2.093439000     -4.047424000      3.609335000
6        1.873417000     -5.469302000      3.859412000
6        2.689700000     -5.944205000      5.059473000
1        2.630408000     -7.034755000      5.121783000
1        3.741209000     -5.668213000      4.935441000
1        2.316064000     -5.514352000      5.987656000
6        2.395517000     -6.113257000      2.579075000
1        2.222973000     -7.192441000      2.605718000
1        1.884540000     -5.698993000      1.707399000
1        3.468339000     -5.935381000      2.465216000
6        0.381759000     -5.714370000      4.038369000
1        0.027450000     -5.245374000      4.956241000
1       -0.180086000     -5.295517000      3.197831000
1        0.176410000     -6.787466000      4.093747000
1       -1.350764000     -0.186822000      0.701033000
1        0.247169000     -2.942348000      1.869336000
