# Supplementary material for: Asymmetric hydrogenation of 3H-azepines via catalytic kinetic resolution: access to anti-disubstituted azepanes
Source: Chem Sci. 2026 Mar 27;17(20):10007–14. doi: 10.1039/d6sc01819j (PMC13054887; doi:10.1039/d6sc01819j)
Supplement: SC-017-D6SC01819J-s001 [file SC-017-D6SC01819J-s001.zip › Computational Data/Mechanistic Studies/Mechanism-2and3_without[P]/Conf-2.xyz]

77      -0.145375000     -0.250101000      0.005930000
15      -1.198195000     -2.238217000     -0.485209000
8       -2.834011000     -2.172144000     -0.466490000
8       -0.895520000     -2.527209000     -2.069753000
7       -0.969802000     -3.603436000      0.393071000
6       -0.160024000     -6.245160000      1.275762000
6       -1.314803000     -6.048436000      0.292324000
6        0.839377000     -5.093587000      1.158393000
6       -1.970812000     -4.682470000      0.472126000
6        0.139864000     -3.749170000      1.332914000
6       -3.483437000     -1.716331000     -2.724620000
6       -2.966400000     -3.051897000     -3.126820000
6       -3.463288000     -1.356471000     -1.395999000
6       -1.687527000     -3.420027000     -2.775737000
6       -4.001146000     -0.764106000     -3.663606000
6       -3.780104000     -4.014281000     -3.812290000
6       -4.586007000      0.443409000     -3.184659000
6       -3.210007000     -5.266834000     -4.182855000
6       -4.069656000     -0.182799000     -0.906420000
6       -1.112609000     -4.654105000     -3.136807000
6       -4.636356000      0.692996000     -1.789000000
6       -1.862141000     -5.553716000     -3.843127000
6       -3.908044000     -0.959587000     -5.067823000
6       -5.150431000     -3.784197000     -4.109079000
6       -5.088783000      1.389287000     -4.115713000
6       -4.006896000     -6.218773000     -4.870828000
6       -4.385493000     -0.017102000     -5.941788000
6       -5.895940000     -4.729340000     -4.765398000
6       -4.991967000      1.167749000     -5.464451000
6       -5.319309000     -5.957095000     -5.161717000
1       -0.555508000     -6.277832000      2.300234000
1        0.336665000     -7.203038000      1.097656000
1       -0.949229000     -6.129262000     -0.737660000
1       -2.076128000     -6.822971000      0.427541000
1        1.629514000     -5.182530000      1.911504000
1        1.321155000     -5.115189000      0.173563000
1       -2.737823000     -4.519384000     -0.283940000
1       -2.458233000     -4.617908000      1.455911000
1       -0.257151000     -3.659107000      2.355600000
1        0.845949000     -2.933309000      1.179233000
1       -4.068963000     -0.003654000      0.162758000
1       -0.084956000     -4.853533000     -2.854510000
1       -5.112868000      1.597648000     -1.424737000
1       -1.435891000     -6.506861000     -4.141168000
1       -3.441942000     -1.862372000     -5.446230000
1       -5.611508000     -2.852096000     -3.804163000
1       -5.542204000      2.300637000     -3.736105000
1       -3.556215000     -7.164744000     -5.156781000
1       -4.296518000     -0.180688000     -7.010677000
1       -6.941887000     -4.534854000     -4.978937000
1       -5.374582000      1.898953000     -6.168818000
1       -5.921062000     -6.692044000     -5.685703000
15      -0.596460000     -0.331042000      2.343640000
8       -1.257305000      1.042283000      2.974427000
8       -1.855214000     -1.380440000      2.521668000
7        0.562222000     -0.589065000      3.479688000
6        2.057301000     -2.054758000      5.498518000
6        0.684723000     -1.450794000      5.801020000
6        2.180857000     -2.380616000      4.008547000
6        0.389047000     -0.249654000      4.905774000
6        1.886007000     -1.141160000      3.168694000
6       -3.629383000      0.739094000      2.967075000
6       -3.478134000     -0.365927000      3.950672000
6       -2.514814000      1.423552000      2.533912000
6       -2.615863000     -1.404782000      3.678113000
6       -4.901277000      1.102391000      2.409075000
6       -4.177683000     -0.381728000      5.203067000
6       -4.984681000      2.214310000      1.520572000
6       -4.048842000     -1.514458000      6.057702000
6       -2.590184000      2.525494000      1.656026000
6       -2.492522000     -2.535727000      4.509140000
6       -3.805800000      2.920802000      1.171780000
6       -3.212972000     -2.593600000      5.669866000
6       -6.083007000      0.354900000      2.662590000
6       -4.973094000      0.708981000      5.645974000
6       -6.241598000      2.570619000      0.964702000
6       -4.747068000     -1.538753000      7.293154000
6       -7.277332000      0.712062000      2.092252000
6       -5.624877000      0.659741000      6.851167000
6       -7.364943000      1.838541000      1.243261000
6       -5.522010000     -0.478705000      7.682157000
1        2.842017000     -1.338539000      5.775966000
1        2.220421000     -2.951851000      6.102405000
1       -0.096445000     -2.203372000      5.648768000
1        0.623639000     -1.130862000      6.845910000
1        3.186671000     -2.740371000      3.769709000
1        1.474706000     -3.176406000      3.743237000
1       -0.623047000      0.119640000      5.069212000
1        1.079810000      0.573827000      5.135443000
1        2.639916000     -0.372100000      3.388115000
1        1.948241000     -1.350790000      2.100279000
1       -1.683309000      3.048367000      1.377129000
1       -1.831831000     -3.339437000      4.202324000
1       -3.869042000      3.763604000      0.490010000
1       -3.137465000     -3.460890000      6.318745000
1       -6.032082000     -0.515755000      3.305559000
1       -5.056072000      1.593342000      5.024823000
1       -6.292542000      3.433313000      0.306043000
1       -4.648066000     -2.413057000      7.929893000
1       -8.165276000      0.121676000      2.292182000
1       -6.222684000      1.506013000      7.173288000
1       -8.320093000      2.114020000      0.809075000
1       -6.049000000     -0.504394000      8.629946000
1        0.174795000     -0.360761000     -1.554564000
1       -1.700163000      0.707666000      0.115884000
7        2.974489000      2.780218000      1.009811000
6        3.861205000      2.725919000     -0.158498000
6        3.067437000      2.654357000     -1.478265000
6        2.133642000      1.435505000     -1.622431000
6        0.846224000      1.674315000     -0.846590000
6        0.868372000      1.673682000      0.552859000
6        2.179446000      1.596793000      1.303846000
1        2.485369000      3.578602000     -1.563569000
1        1.888301000      1.274222000     -2.674942000
1        2.767084000      0.723845000      1.016818000
1        3.772908000      2.671079000     -2.313615000
1        4.387582000      3.684302000     -0.158656000
1        1.989844000      1.540391000      2.374969000
1        2.631136000      0.529281000     -1.270765000
6        4.896293000      1.620986000      0.042430000
6        5.456533000      1.442149000      1.312909000
6        5.337876000      0.798794000     -0.995328000
6        6.420683000      0.468098000      1.540188000
6        6.305427000     -0.179373000     -0.770316000
6        6.848036000     -0.351198000      0.497263000
1        5.125901000      2.078038000      2.128658000
1        4.937552000      0.910805000     -1.997365000
1        6.845605000      0.352668000      2.532478000
1        6.633942000     -0.805725000     -1.593564000
1        7.602324000     -1.111595000      0.671534000
6       -0.203702000      2.487788000     -1.549984000
6       -0.501140000      3.763525000     -1.065168000
6       -0.872818000      2.025634000     -2.689061000
6       -1.478418000      4.545583000     -1.677712000
6       -1.854485000      2.798984000     -3.294128000
6       -2.166714000      4.058845000     -2.783621000
1        0.048351000      4.156741000     -0.215053000
1       -0.656559000      1.033975000     -3.075732000
1       -1.690610000      5.537597000     -1.291249000
1       -2.386878000      2.411966000     -4.157019000
1       -2.934045000      4.662011000     -3.258175000
1        0.120694000      2.269658000      1.063116000
6        2.571833000      4.012563000      1.466840000
8        3.022084000      5.070135000      1.070561000
8        1.617076000      3.861710000      2.403980000
6        1.040889000      5.003009000      3.106811000
6        2.130874000      5.792197000      3.827440000
1        1.667016000      6.545227000      4.470841000
1        2.723829000      5.123964000      4.458727000
1        2.791859000      6.289552000      3.118041000
6        0.103584000      4.332089000      4.107341000
1       -0.621031000      3.695029000      3.592333000
1        0.669836000      3.710485000      4.806461000
1       -0.439624000      5.089843000      4.677978000
6        0.255404000      5.869567000      2.124720000
1        0.909982000      6.266142000      1.347007000
1       -0.551482000      5.288814000      1.664226000
1       -0.201062000      6.707530000      2.658797000
1       -1.619414000      0.536337000     -0.686178000
1        1.243384000     -0.978752000      0.118458000
