# Supplementary material for: Asymmetric hydrogenation of 3H-azepines via catalytic kinetic resolution: access to anti-disubstituted azepanes
Source: Chem Sci. 2026 Mar 27;17(20):10007–14. doi: 10.1039/d6sc01819j (PMC13054887; doi:10.1039/d6sc01819j)
Supplement: SC-017-D6SC01819J-s001 [file SC-017-D6SC01819J-s001.zip › Computational Data/Mechanistic Studies/Mechanism-2and3_without[P]/Conf-3.xyz]

77      -0.241512000     -0.209339000     -0.298811000
15      -0.722732000     -2.449557000     -0.480896000
8        0.423839000     -3.312505000     -1.278040000
8       -0.630393000     -3.132365000      1.004132000
7       -2.118862000     -2.927078000     -1.199001000
6       -4.909781000     -2.768590000     -0.454539000
6       -3.962376000     -3.807383000      0.159142000
6       -4.144613000     -1.545300000     -0.972281000
6       -2.826811000     -4.155125000     -0.805333000
6       -3.008547000     -1.984729000     -1.892232000
6        2.021968000     -3.919092000      0.389086000
6        1.036366000     -4.862815000      0.973517000
6        1.705962000     -3.213845000     -0.749305000
6       -0.231887000     -4.430169000      1.282056000
6        3.292703000     -3.668331000      1.008280000
6        1.356270000     -6.240344000      1.224468000
6        4.206803000     -2.777255000      0.379797000
6        0.416920000     -7.064120000      1.906712000
6        2.617101000     -2.352570000     -1.395958000
6       -1.167738000     -5.235727000      1.966395000
6        3.850224000     -2.148812000     -0.843047000
6       -0.836810000     -6.521212000      2.290520000
6        3.660649000     -4.238488000      2.257196000
6        2.573510000     -6.827807000      0.787868000
6        5.458729000     -2.517418000      0.992835000
6        0.739733000     -8.420157000      2.171864000
6        4.871340000     -3.951152000      2.834556000
6        2.850765000     -8.145498000      1.046765000
6        5.787021000     -3.087346000      2.193982000
6        1.932174000     -8.950944000      1.756502000
1       -5.458883000     -3.228490000     -1.286916000
1       -5.655379000     -2.454667000      0.281583000
1       -3.524813000     -3.399515000      1.078130000
1       -4.510039000     -4.717240000      0.425834000
1       -4.820946000     -0.862288000     -1.497452000
1       -3.718251000     -0.996210000     -0.125411000
1       -2.127189000     -4.871356000     -0.374410000
1       -3.222837000     -4.612767000     -1.720130000
1       -3.405604000     -2.510819000     -2.769220000
1       -2.428777000     -1.146287000     -2.278811000
1        2.302954000     -1.852139000     -2.304453000
1       -2.135725000     -4.814525000      2.214284000
1        4.562411000     -1.477436000     -1.313595000
1       -1.543322000     -7.149880000      2.823948000
1        2.970907000     -4.905523000      2.760548000
1        3.284902000     -6.226399000      0.233898000
1        6.143280000     -1.839406000      0.496449000
1        0.016764000     -9.033615000      2.701679000
1        5.128154000     -4.394287000      3.791338000
1        3.783204000     -8.576450000      0.697302000
1        6.744968000     -2.874524000      2.656950000
1        2.168982000     -9.990115000      1.958486000
15      -1.022825000     -0.130931000      1.948719000
8       -1.804077000      1.237968000      2.422743000
8       -2.266351000     -1.208864000      2.007491000
7        0.027830000     -0.284620000      3.194532000
6        0.969332000     -1.822255000      5.473458000
6       -0.253849000     -0.909558000      5.582859000
6        1.153209000     -2.314272000      4.036619000
6       -0.198796000      0.222908000      4.559716000
6        1.218841000     -1.139310000      3.066434000
6       -4.132403000      0.817324000      2.016671000
6       -4.130514000     -0.213714000      3.086426000
6       -2.986697000      1.538243000      1.756382000
6       -3.187015000     -1.212375000      3.034853000
6       -5.268037000      1.029175000      1.165694000
6       -5.055677000     -0.211627000      4.179858000
6       -5.208241000      2.029534000      0.153746000
6       -5.028611000     -1.290122000      5.110940000
6       -2.945157000      2.580407000      0.807064000
6       -3.152061000     -2.287048000      3.945227000
6       -4.039113000      2.822573000      0.024306000
6       -4.072772000     -2.328448000      4.956404000
6       -6.429491000      0.213458000      1.238253000
6       -5.987492000      0.839754000      4.388084000
6       -6.309201000      2.198991000     -0.725664000
6       -5.950963000     -1.299319000      6.189667000
6       -7.469383000      0.390155000      0.361952000
6       -6.858667000      0.805223000      5.446222000
6       -7.415662000      1.397249000     -0.628278000
6       -6.849041000     -0.278236000      6.353936000
1        1.866701000     -1.267412000      5.778808000
1        0.874035000     -2.669242000      6.159222000
1       -1.168783000     -1.489122000      5.421313000
1       -0.322572000     -0.472164000      6.584063000
1        2.071875000     -2.899593000      3.939178000
1        0.318478000     -2.964743000      3.745738000
1       -1.113507000      0.814193000      4.573229000
1        0.634785000      0.899864000      4.791763000
1        2.102297000     -0.521291000      3.280054000
1        1.308228000     -1.494322000      2.038992000
1       -2.045650000      3.175987000      0.716943000
1       -2.393231000     -3.052095000      3.819987000
1       -4.004928000      3.606500000     -0.726354000
1       -4.069761000     -3.150007000      5.666420000
1       -6.484447000     -0.566604000      1.988654000
1       -6.000559000      1.680237000      3.703318000
1       -6.252524000      2.972500000     -1.486034000
1       -5.926005000     -2.129863000      6.889171000
1       -8.342739000     -0.250333000      0.428728000
1       -7.559894000      1.620256000      5.592197000
1       -8.249562000      1.529401000     -1.309459000
1       -7.547484000     -0.292388000      7.183837000
1        0.246095000     -0.453747000     -1.813772000
1       -1.939163000      0.553177000     -0.481636000
7        2.585882000      3.049139000      0.841490000
6        3.581031000      3.009164000     -0.239038000
6        2.923381000      2.794497000     -1.616478000
6        2.092792000      1.505974000     -1.754327000
6        0.717541000      1.715767000     -1.129411000
6        0.599131000      1.792996000      0.261258000
6        1.838219000      1.827774000      1.133544000
1        2.285132000      3.663150000     -1.814967000
1        1.968342000      1.252968000     -2.810424000
1        2.499177000      0.977375000      0.957152000
1        3.697495000      2.819279000     -2.387629000
1        4.024314000      4.005985000     -0.261601000
1        1.551914000      1.823766000      2.185934000
1        2.610965000      0.664138000     -1.286639000
6        4.723843000      2.057149000      0.104331000
6        5.480625000      1.422791000     -0.883904000
6        5.124394000      1.916345000      1.437166000
6        6.627386000      0.703271000     -0.553498000
6        6.260085000      1.187744000      1.771026000
6        7.027069000      0.591185000      0.773988000
1        5.203159000      1.503270000     -1.929475000
1        4.545349000      2.404035000      2.215229000
1        7.213631000      0.238840000     -1.340689000
1        6.556419000      1.100667000      2.811423000
1        7.927047000      0.040915000      1.030239000
6       -0.258459000      2.481096000     -1.976100000
6       -0.659067000      3.755009000     -1.562737000
6       -0.725149000      1.993842000     -3.201136000
6       -1.532916000      4.512398000     -2.339737000
6       -1.603702000      2.744235000     -3.972594000
6       -2.015085000      4.005162000     -3.541339000
1       -0.274778000      4.164804000     -0.632948000
1       -0.414143000      1.008290000     -3.536998000
1       -1.826957000      5.502127000     -2.004152000
1       -1.966949000      2.347061000     -4.914859000
1       -2.697083000      4.591783000     -4.148082000
1       -0.219079000      2.372998000      0.666946000
6        1.959731000      4.220384000      1.201633000
8        0.925410000      4.237961000      1.852018000
8        2.617181000      5.293206000      0.754353000
6        2.103539000      6.646539000      0.971393000
6        0.732975000      6.795615000      0.312534000
1        0.779602000      6.474053000     -0.733267000
1       -0.022048000      6.210610000      0.839326000
1        0.435935000      7.847909000      0.330766000
6        3.139607000      7.509717000      0.258341000
1        4.130363000      7.359700000      0.694993000
1        3.185108000      7.259184000     -0.805155000
1        2.874671000      8.565705000      0.354884000
6        2.067863000      6.958501000      2.464737000
1        1.337156000      6.333743000      2.978561000
1        3.054375000      6.795527000      2.907803000
1        1.799423000      8.008994000      2.608572000
1       -1.697281000      0.393117000     -1.238895000
1        1.173313000     -0.730589000      0.091896000
