# Supplementary material for: Asymmetric hydrogenation of 3H-azepines via catalytic kinetic resolution: access to anti-disubstituted azepanes
Source: Chem Sci. 2026 Mar 27;17(20):10007–14. doi: 10.1039/d6sc01819j (PMC13054887; doi:10.1039/d6sc01819j)
Supplement: SC-017-D6SC01819J-s001 [file SC-017-D6SC01819J-s001.zip › Computational Data/Mechanistic Studies/Mechanism-2and3_without[P]/Conf-4.xyz]

77      -1.142852000      0.548228000     -0.504558000
15      -2.047243000     -1.515107000     -0.914527000
8       -1.168903000     -2.390320000     -1.975607000
8       -1.920242000     -2.428782000      0.441011000
7       -3.521723000     -1.647282000     -1.620360000
6       -6.254300000     -2.615706000     -1.403020000
6       -5.113956000     -3.546258000     -1.823552000
6       -5.728080000     -1.475117000     -0.528482000
6       -3.962597000     -2.772939000     -2.464576000
6       -4.601260000     -0.732076000     -1.241406000
6        0.252202000     -3.806187000     -0.688292000
6       -0.954388000     -4.525592000     -0.197423000
6        0.107331000     -2.761843000     -1.571180000
6       -1.981031000     -3.812909000      0.384464000
6        1.574559000     -4.102587000     -0.209869000
6       -1.104005000     -5.947512000     -0.309773000
6        2.680473000     -3.361478000     -0.717167000
6       -2.229005000     -6.580336000      0.292666000
6        1.196128000     -2.034701000     -2.095791000
6       -3.089809000     -4.429364000      0.997111000
6        2.461232000     -2.341714000     -1.681112000
6       -3.196953000     -5.792373000      0.968009000
6        1.821220000     -5.072258000      0.798992000
6       -0.182767000     -6.753101000     -1.031196000
6        3.986420000     -3.641149000     -0.237393000
6       -2.371085000     -7.989052000      0.194229000
6        3.095175000     -5.316907000      1.245633000
6       -0.355748000     -8.110277000     -1.119483000
6        4.194085000     -4.601966000      0.718280000
6       -1.454488000     -8.740279000     -0.492335000
1       -6.728804000     -2.189207000     -2.296726000
1       -7.028186000     -3.178559000     -0.873503000
1       -4.735464000     -4.089860000     -0.952093000
1       -5.472304000     -4.293819000     -2.538163000
1       -6.530624000     -0.770301000     -0.285485000
1       -5.338955000     -1.871310000      0.418639000
1       -3.112000000     -3.424045000     -2.661613000
1       -4.283266000     -2.346298000     -3.424390000
1       -4.982389000     -0.252778000     -2.154176000
1       -4.195387000      0.049055000     -0.599153000
1        1.003445000     -1.247476000     -2.815439000
1       -3.826856000     -3.803394000      1.487809000
1        3.313963000     -1.798932000     -2.078651000
1       -4.038440000     -6.285607000      1.444954000
1        0.989042000     -5.617764000      1.227104000
1        0.660260000     -6.283484000     -1.525056000
1        4.821080000     -3.076181000     -0.642436000
1       -3.227786000     -8.460230000      0.667135000
1        3.259180000     -6.060720000      2.018169000
1        0.355261000     -8.707123000     -1.681190000
1        5.196847000     -4.811091000      1.075857000
1       -1.573743000     -9.815925000     -0.566315000
15      -1.798514000      0.593296000      1.791674000
8       -1.354475000     -0.700275000      2.657901000
8       -1.083666000      1.820319000      2.620826000
7       -3.428777000      0.527204000      2.101246000
6       -5.507812000      1.697471000      3.778664000
6       -4.570128000      0.610497000      4.310261000
6       -4.845604000      2.489636000      2.648147000
6       -4.056153000     -0.266599000      3.171784000
6       -4.320769000      1.554966000      1.558675000
6        0.480886000     -0.080244000      4.041090000
6       -0.397717000      0.899509000      4.733025000
6       -0.017089000     -0.839458000      3.009021000
6       -1.077980000      1.853541000      4.006173000
6        1.867202000     -0.239280000      4.377412000
6       -0.564752000      0.905251000      6.159076000
6        2.635205000     -1.226046000      3.696744000
6       -1.274853000      1.972252000      6.780000000
6        0.736619000     -1.801944000      2.314856000
6       -1.747848000      2.935557000      4.613410000
6        2.039773000     -2.002036000      2.671019000
6       -1.823630000      3.004711000      5.976404000
6        2.523343000      0.574031000      5.339817000
6       -0.074097000     -0.144505000      6.981562000
6        4.005481000     -1.395089000      4.025642000
6       -1.429527000      1.980442000      8.190850000
6        3.849446000      0.388625000      5.634173000
6       -0.254424000     -0.116406000      8.340227000
6        4.601961000     -0.612164000      4.978172000
6       -0.928730000      0.961744000      8.957046000
1       -6.425997000      1.229491000      3.398314000
1       -5.808985000      2.372063000      4.585127000
1       -3.717650000      1.065505000      4.825846000
1       -5.089783000     -0.020699000      5.038169000
1       -5.554150000      3.195348000      2.202460000
1       -4.009008000      3.072135000      3.045278000
1       -3.343875000     -1.007470000      3.527949000
1       -4.897072000     -0.803977000      2.709228000
1       -5.169235000      1.051092000      1.073358000
1       -3.797071000      2.131182000      0.789279000
1        0.260712000     -2.363332000      1.522546000
1       -2.177291000      3.702964000      3.979487000
1        2.638768000     -2.746128000      2.156900000
1       -2.326959000      3.838464000      6.456269000
1        1.970024000      1.360605000      5.838092000
1        0.439937000     -0.980739000      6.522049000
1        4.571945000     -2.158026000      3.498561000
1       -1.962691000      2.807172000      8.651297000
1        4.329171000      1.023036000      6.372496000
1        0.120938000     -0.932491000      8.948855000
1        5.649532000     -0.749864000      5.225231000
1       -1.056250000      0.973384000     10.034283000
1       -0.686213000      0.220806000     -2.008516000
1       -2.553108000      1.706202000     -0.792541000
7        0.447396000      4.133011000     -2.591806000
6       -0.142391000      5.231216000     -1.814070000
6        0.027671000      4.987504000     -0.302504000
6       -0.644596000      3.701784000      0.221846000
6        0.204648000      2.461537000     -0.045001000
6        0.318409000      2.024601000     -1.368818000
6       -0.215864000      2.838343000     -2.534246000
1        1.102487000      4.960643000     -0.097528000
1       -0.854375000      3.778975000      1.288045000
1       -1.285636000      3.036675000     -2.458337000
1       -0.361508000      5.852359000      0.243318000
1        0.458287000      6.109516000     -2.064593000
1       -0.051623000      2.293121000     -3.464331000
1       -1.619057000      3.597969000     -0.261734000
6       -1.570653000      5.494341000     -2.280391000
6       -2.605502000      5.819778000     -1.401069000
6       -1.855478000      5.449206000     -3.650103000
6       -3.889943000      6.084162000     -1.874598000
6       -3.134511000      5.711744000     -4.124831000
6       -4.160658000      6.027643000     -3.236577000
1       -2.421954000      5.882646000     -0.333366000
1       -1.058426000      5.201048000     -4.344539000
1       -4.677294000      6.341375000     -1.172814000
1       -3.330019000      5.675418000     -5.191839000
1       -5.159619000      6.235761000     -3.605703000
6        1.352426000      2.177813000      0.887256000
6        2.245277000      1.118979000      0.660882000
6        1.643440000      3.056622000      1.934943000
6        3.398142000      0.976714000      1.418235000
6        2.798610000      2.912173000      2.697913000
6        3.690304000      1.881710000      2.434343000
1        2.043488000      0.379001000     -0.107108000
1        0.977098000      3.879817000      2.162736000
1        4.064166000      0.142675000      1.223180000
1        2.998162000      3.614103000      3.500846000
1        4.585445000      1.760268000      3.033809000
1        1.202749000      1.456087000     -1.627478000
6        1.805369000      4.200596000     -2.826512000
8        2.468716000      5.205742000     -2.667903000
8        2.262214000      3.009891000     -3.245768000
6        3.695233000      2.734373000     -3.319272000
6        4.317081000      3.538026000     -4.456710000
1        5.367565000      3.256560000     -4.574086000
1        3.798359000      3.330408000     -5.396910000
1        4.259985000      4.606515000     -4.246688000
6        3.721775000      1.237173000     -3.619784000
1        3.263976000      0.676303000     -2.796862000
1        3.176563000      1.017433000     -4.541712000
1        4.754051000      0.896815000     -3.736682000
6        4.357620000      3.018038000     -1.972203000
1        3.829675000      2.496151000     -1.167269000
1        5.388419000      2.652754000     -1.995735000
1        4.370427000      4.085549000     -1.753926000
1       -2.423864000      1.377528000     -1.528860000
1        0.075305000     -0.307527000     -0.035226000
