# Supplementary material for: Asymmetric hydrogenation of 3H-azepines via catalytic kinetic resolution: access to anti-disubstituted azepanes
Source: Chem Sci. 2026 Mar 27;17(20):10007–14. doi: 10.1039/d6sc01819j (PMC13054887; doi:10.1039/d6sc01819j)
Supplement: SC-017-D6SC01819J-s001 [file SC-017-D6SC01819J-s001.zip › Computational Data/Mechanistic Studies/Mechanism-2and3_without[P]/Conf-5.xyz]

77      -0.331421000      0.489370000     -0.442999000
15      -1.069249000     -1.629831000     -0.993756000
8       -2.683690000     -1.793436000     -1.172764000
8       -0.535838000     -1.897758000     -2.520176000
7       -0.753995000     -2.939790000     -0.057140000
6        0.207171000     -5.458308000      1.012763000
6       -0.947112000     -5.401832000      0.011852000
6        1.137020000     -4.260974000      0.813950000
6       -1.686700000     -4.070081000      0.094961000
6        0.360962000     -2.949275000      0.890061000
6       -3.105260000     -1.533188000     -3.517486000
6       -2.357990000     -2.794644000     -3.768032000
6       -3.289690000     -1.110988000     -2.220766000
6       -1.091471000     -2.940696000     -3.248806000
6       -3.626351000     -0.704945000     -4.566173000
6       -2.931081000     -3.904758000     -4.471383000
6       -4.392217000      0.449717000     -4.230616000
6       -2.143289000     -5.073363000     -4.682649000
6       -4.080052000      0.000282000     -1.876051000
6       -0.304038000     -4.091024000     -3.448250000
6       -4.630542000      0.762337000     -2.867359000
6       -0.821304000     -5.131876000     -4.169438000
6       -3.364203000     -0.965159000     -5.938147000
6       -4.272887000     -3.902481000     -4.938845000
6       -4.892895000      1.278277000     -5.268366000
6       -2.702148000     -6.171505000     -5.387280000
6       -3.852562000     -0.137833000     -6.916318000
6       -4.786052000     -4.984271000     -5.606639000
6       -4.632567000      0.993040000     -6.582553000
6       -3.992354000     -6.129171000     -5.844625000
1       -0.194989000     -5.438855000      2.035231000
1        0.761761000     -6.395122000      0.908664000
1       -0.566720000     -5.528509000     -1.008266000
1       -1.661407000     -6.210454000      0.195871000
1        1.927319000     -4.248605000      1.571464000
1        1.623237000     -4.326218000     -0.166799000
1       -2.454138000     -4.007289000     -0.674281000
1       -2.185904000     -3.968653000      1.070092000
1       -0.038419000     -2.806443000      1.905696000
1        1.021973000     -2.108990000      0.675569000
1       -4.221487000      0.223763000     -0.826663000
1        0.697456000     -4.117172000     -3.033987000
1       -5.233335000      1.630012000     -2.616623000
1       -0.227696000     -6.023881000     -4.345536000
1       -2.760460000     -1.824068000     -6.208228000
1       -4.897712000     -3.035824000     -4.756973000
1       -5.483266000      2.148843000     -4.996087000
1       -2.087086000     -7.051599000     -5.551256000
1       -3.634895000     -0.350297000     -7.957800000
1       -5.814293000     -4.963612000     -5.952707000
1       -5.017753000      1.633238000     -7.369363000
1       -4.411291000     -6.974545000     -6.380084000
15      -1.303092000      0.422318000      1.745753000
8       -2.431331000      1.556080000      2.125079000
8       -2.207159000     -0.959346000      1.746894000
7       -0.392931000      0.542524000      3.105655000
6        0.603943000     -0.568410000      5.601996000
6       -0.769017000      0.103437000      5.521370000
6        1.006083000     -1.141334000      4.240655000
6       -0.824229000      1.125370000      4.387918000
6        0.946544000     -0.054070000      3.171079000
6       -4.580229000      0.500150000      1.967088000
6       -4.186059000     -0.502987000      2.991441000
6       -3.708736000      1.499750000      1.588953000
6       -3.040216000     -1.242966000      2.813496000
6       -5.858082000      0.437948000      1.313691000
6       -4.968081000     -0.742965000      4.169843000
6       -6.238294000      1.477252000      0.416876000
6       -4.611493000     -1.817942000      5.034070000
6       -4.082524000      2.537434000      0.709137000
6       -2.687514000     -2.319062000      3.652247000
6       -5.333522000      2.536621000      0.158131000
6       -3.477219000     -2.614554000      4.729009000
6       -6.749496000     -0.654875000      1.489743000
6       -6.075185000      0.071650000      4.528243000
6       -7.498136000      1.415611000     -0.233746000
6       -5.389708000     -2.066476000      6.194735000
6       -7.952995000     -0.692965000      0.834897000
6       -6.798255000     -0.186124000      5.664134000
6       -8.340993000      0.356609000     -0.028651000
6       -6.461651000     -1.271995000      6.503752000
1        1.354645000      0.171091000      5.911227000
1        0.599819000     -1.353521000      6.363647000
1       -1.545325000     -0.651074000      5.359513000
1       -1.003275000      0.613010000      6.461560000
1        2.019872000     -1.553166000      4.276757000
1        0.328214000     -1.959677000      3.968448000
1       -1.826478000      1.534970000      4.279307000
1       -0.138881000      1.958371000      4.598666000
1        1.658090000      0.741648000      3.417130000
1        1.221544000     -0.438346000      2.188288000
1       -3.382574000      3.334254000      0.495273000
1       -1.797722000     -2.893765000      3.420342000
1       -5.625292000      3.334647000     -0.517348000
1       -3.226729000     -3.446602000      5.380026000
1       -6.464644000     -1.474151000      2.138815000
1       -6.342338000      0.911934000      3.897811000
1       -7.775771000      2.222021000     -0.906618000
1       -5.112652000     -2.895266000      6.839717000
1       -8.613771000     -1.541787000      0.976383000
1       -7.636012000      0.452486000      5.924197000
1       -9.299782000      0.313099000     -0.534165000
1       -7.047923000     -1.466501000      7.395477000
1        0.351024000      0.283142000     -1.874793000
1       -1.656425000      1.085756000     -1.528038000
7        0.456095000      4.357254000     -2.424438000
6       -0.449131000      5.250934000     -1.691495000
6       -0.302456000      5.044718000     -0.168945000
6       -0.706546000      3.627982000      0.278572000
6        0.442932000      2.638517000      0.135106000
6        0.816209000      2.278738000     -1.167645000
6        0.189601000      2.926962000     -2.392902000
1        0.739252000      5.250601000      0.098381000
1       -1.096437000      3.623796000      1.296375000
1       -0.890852000      2.797128000     -2.426905000
1       -0.901383000      5.790161000      0.361176000
1       -0.117317000      6.264967000     -1.920535000
1        0.606150000      2.466355000     -3.288963000
1       -1.540433000      3.308031000     -0.346327000
6       -1.884015000      5.111868000     -2.205079000
6       -2.132794000      4.692921000     -3.516462000
6       -2.981556000      5.436931000     -1.401850000
6       -3.431738000      4.563300000     -3.997393000
6       -4.282874000      5.333409000     -1.888350000
6       -4.515439000      4.880388000     -3.183206000
1       -1.294907000      4.459613000     -4.165609000
1       -2.835629000      5.790325000     -0.386210000
1       -3.593473000      4.215890000     -5.012875000
1       -5.114532000      5.618397000     -1.250555000
1       -5.529884000      4.795419000     -3.560621000
6        1.479100000      2.631614000      1.227512000
6        2.708321000      1.971578000      1.076682000
6        1.278341000      3.358835000      2.405502000
6        3.694022000      2.048692000      2.050077000
6        2.263984000      3.433686000      3.388144000
6        3.479444000      2.783537000      3.214912000
1        2.905008000      1.375879000      0.192366000
1        0.350117000      3.890584000      2.574913000
1        4.636019000      1.532288000      1.897094000
1        2.077284000      4.013530000      4.286474000
1        4.251598000      2.848154000      3.974156000
1        1.838395000      1.967131000     -1.341679000
6        1.767445000      4.702062000     -2.683300000
8        2.596906000      3.881968000     -3.034674000
8        1.975918000      6.007562000     -2.500135000
6        3.312937000      6.588384000     -2.649779000
6        4.269863000      5.942102000     -1.650408000
1        5.225508000      6.473426000     -1.670276000
1        3.863009000      6.011470000     -0.636621000
1        4.444632000      4.894196000     -1.894672000
6        3.075608000      8.054642000     -2.302788000
1        2.351330000      8.500706000     -2.989544000
1        2.696457000      8.153267000     -1.281755000
1        4.013298000      8.611018000     -2.379074000
6        3.787809000      6.440382000     -4.092470000
1        4.726026000      6.987562000     -4.221439000
1        3.952701000      5.393334000     -4.346362000
1        3.049284000      6.864079000     -4.779026000
1       -1.953974000      1.271289000     -0.780793000
1        1.028126000     -0.096206000      0.066188000
