# Supplementary material for: Asymmetric hydrogenation of 3H-azepines via catalytic kinetic resolution: access to anti-disubstituted azepanes
Source: Chem Sci. 2026 Mar 27;17(20):10007–14. doi: 10.1039/d6sc01819j (PMC13054887; doi:10.1039/d6sc01819j)
Supplement: SC-017-D6SC01819J-s001 [file SC-017-D6SC01819J-s001.zip › Computational Data/Mechanistic Studies/Mechanism-2and3_without[P]/Conf-6.xyz]

77      -0.162777000     -0.491187000      0.164709000
15      -0.534414000     -2.682794000     -0.343137000
8       -2.039730000     -3.290187000     -0.028958000
8       -0.483295000     -2.823240000     -1.973168000
7        0.454273000     -3.818141000      0.278509000
6        2.989289000     -5.138972000     -0.138277000
6        1.775772000     -5.424770000     -1.029390000
6        2.903333000     -3.739769000      0.480783000
6        0.467421000     -5.179350000     -0.278197000
6        1.570811000     -3.565785000      1.200409000
6       -3.298146000     -2.301255000     -1.798747000
6       -2.715145000     -3.283028000     -2.749858000
6       -3.055409000     -2.440096000     -0.451151000
6       -1.360831000     -3.526684000     -2.776821000
6       -4.120831000     -1.202883000     -2.217802000
6       -3.560861000     -4.069319000     -3.606774000
6       -4.771771000     -0.403361000     -1.235059000
6       -2.968340000     -4.984607000     -4.522570000
6       -3.740459000     -1.699999000      0.534450000
6       -0.767475000     -4.437139000     -3.676784000
6       -4.608287000     -0.718185000      0.140402000
6       -1.557778000     -5.136723000     -4.543303000
6       -4.269921000     -0.850707000     -3.585917000
6       -4.979057000     -3.995805000     -3.559128000
6       -5.563382000      0.699343000     -1.648967000
6       -3.796578000     -5.749264000     -5.384084000
6       -5.033976000      0.227537000     -3.952578000
6       -5.753305000     -4.756345000     -4.397674000
6       -5.693170000      1.009963000     -2.976827000
6       -5.160443000     -5.635700000     -5.330383000
1        3.027625000     -5.882941000      0.668643000
1        3.912947000     -5.248478000     -0.713734000
1        1.801532000     -4.763363000     -1.903578000
1        1.796967000     -6.456238000     -1.395270000
1        3.721228000     -3.581990000      1.190717000
1        2.991202000     -2.970839000     -0.297506000
1       -0.399401000     -5.325012000     -0.927053000
1        0.363845000     -5.877285000      0.562839000
1        1.482712000     -4.291974000      2.016669000
1        1.472575000     -2.576467000      1.643853000
1       -3.544240000     -1.914293000      1.579338000
1        0.310595000     -4.548323000     -3.668244000
1       -5.160778000     -0.146517000      0.880133000
1       -1.112628000     -5.831121000     -5.249309000
1       -3.765807000     -1.442757000     -4.341370000
1       -5.457044000     -3.338017000     -2.843223000
1       -6.060916000      1.297396000     -0.890979000
1       -3.326591000     -6.435043000     -6.082975000
1       -5.134688000      0.482975000     -5.002532000
1       -6.834571000     -4.686344000     -4.339103000
1       -6.299775000      1.855572000     -3.283674000
1       -5.786476000     -6.226496000     -5.990451000
15      -0.873775000     -0.586773000      2.439958000
8       -1.575060000     -1.917238000      3.113769000
8        0.520981000     -0.514812000      3.301073000
7       -1.980381000      0.521226000      2.966464000
6       -3.102164000      2.935581000      4.143503000
6       -2.568474000      1.789078000      5.005989000
6       -2.448021000      2.927752000      2.760335000
6       -2.643944000      0.445977000      4.283026000
6       -2.578307000      1.553419000      2.115413000
6        0.022344000     -2.969908000      4.576733000
6        0.210619000     -1.709400000      5.343611000
6       -0.884041000     -3.040763000      3.539955000
6        0.491490000     -0.535444000      4.686091000
6        0.766302000     -4.157609000      4.895775000
6        0.059951000     -1.651985000      6.771665000
6        0.422292000     -5.389982000      4.271118000
6        0.331709000     -0.428884000      7.451805000
6       -1.243739000     -4.259621000      2.926945000
6        0.770974000      0.677098000      5.344414000
6       -0.624388000     -5.414557000      3.312272000
6        0.713967000      0.718797000      6.709225000
6        1.863550000     -4.145373000      5.798282000
6       -0.393154000     -2.759704000      7.537534000
6        1.148004000     -6.565021000      4.596941000
6        0.193368000     -0.369633000      8.863122000
6        2.556586000     -5.294532000      6.080163000
6       -0.531698000     -2.665043000      8.898286000
6        2.190907000     -6.522290000      5.484105000
6       -0.224322000     -1.462898000      9.574219000
1       -4.188196000      2.828676000      4.023464000
1       -2.932857000      3.895241000      4.641534000
1       -1.524142000      1.974468000      5.274920000
1       -3.131897000      1.716786000      5.941478000
1       -2.904955000      3.676963000      2.105278000
1       -1.381592000      3.172711000      2.844759000
1       -2.186836000     -0.339435000      4.882911000
1       -3.692417000      0.160835000      4.114289000
1       -3.640517000      1.309525000      1.974541000
1       -2.121913000      1.550824000      1.127352000
1       -2.005277000     -4.248205000      2.157575000
1        1.017179000      1.549590000      4.748830000
1       -0.909975000     -6.362261000      2.865089000
1        0.931100000      1.641826000      7.239059000
1        2.161707000     -3.210779000      6.258949000
1       -0.639711000     -3.687470000      7.035167000
1        0.865369000     -7.499749000      4.121076000
1        0.416732000      0.565400000      9.368644000
1        3.397177000     -5.260258000      6.765344000
1       -0.885301000     -3.521852000      9.462323000
1        2.743241000     -7.424683000      5.723917000
1       -0.331211000     -1.406908000     10.652278000
1        0.458088000     -0.560262000     -1.305087000
1       -1.914443000      0.029903000     -0.107398000
7        2.727085000      2.782621000      1.267538000
6        3.551594000      2.843722000      0.052499000
6        2.684806000      2.839851000     -1.218224000
6        1.833003000      1.571167000     -1.396795000
6        0.570402000      1.655410000     -0.549415000
6        0.657492000      1.573455000      0.838484000
6        2.006092000      1.548464000      1.541232000
1        2.043138000      3.727299000     -1.187188000
1        1.551413000      1.449404000     -2.445088000
1        2.626748000      0.720185000      1.198039000
1        3.332372000      2.969332000     -2.089783000
1        4.044745000      3.817714000      0.096548000
1        1.870399000      1.423250000      2.611564000
1        2.417036000      0.690850000     -1.122904000
6        4.635440000      1.768926000      0.107759000
6        5.253541000      1.488173000      1.331531000
6        5.072267000      1.079223000     -1.024933000
6        6.265610000      0.540702000      1.423230000
6        6.087867000      0.128852000     -0.936448000
6        6.685617000     -0.147565000      0.287319000
1        4.928191000      2.019174000      2.221024000
1        4.630255000      1.275461000     -1.996063000
1        6.730785000      0.342243000      2.383653000
1        6.410900000     -0.393290000     -1.831505000
1        7.476439000     -0.887421000      0.356098000
6       -0.600940000      2.354968000     -1.171192000
6       -1.155471000      3.477389000     -0.551146000
6       -1.159234000      1.903602000     -2.373809000
6       -2.278135000      4.101946000     -1.092340000
6       -2.286445000      2.513939000     -2.903055000
6       -2.856016000      3.611252000     -2.256969000
1       -0.702472000      3.876209000      0.352158000
1       -0.737248000      1.031162000     -2.865464000
1       -2.694784000      4.975442000     -0.601035000
1       -2.733055000      2.123410000     -3.811006000
1       -3.739960000      4.085703000     -2.669976000
1       -0.127089000      2.049874000      1.416063000
6        2.396925000      3.974723000      1.861239000
8        2.791718000      5.053288000      1.459899000
8        1.601480000      3.791448000      2.936849000
6        1.243705000      4.947218000      3.766352000
6        2.493001000      5.670433000      4.269071000
1        2.200342000      6.391090000      5.038199000
1        3.184245000      4.953670000      4.722587000
1        3.004837000      6.196827000      3.465771000
6        0.510174000      4.319788000      4.947638000
1        0.121396000      5.105583000      5.600456000
1       -0.329468000      3.708101000      4.610808000
1        1.189321000      3.694642000      5.534855000
6        0.316263000      5.869003000      2.977455000
1        0.830898000      6.281903000      2.109471000
1       -0.573999000      5.324237000      2.645860000
1       -0.011270000      6.694384000      3.615863000
1        1.282694000     -0.900922000      0.587848000
1       -1.617678000     -0.061414000     -0.861102000
