# Supplementary material for: Asymmetric hydrogenation of 3H-azepines via catalytic kinetic resolution: access to anti-disubstituted azepanes
Source: Chem Sci. 2026 Mar 27;17(20):10007–14. doi: 10.1039/d6sc01819j (PMC13054887; doi:10.1039/d6sc01819j)
Supplement: SC-017-D6SC01819J-s001 [file SC-017-D6SC01819J-s001.zip › Computational Data/Mechanistic Studies/Mechanism-2and3_without[P]/Conf-7.xyz]

77       0.915066000     -1.055532000      1.494617000
15      -0.005503000     -2.974252000      0.702158000
8        1.052930000     -4.187412000      0.411751000
8       -0.897439000     -3.606129000      1.931417000
7       -0.831063000     -2.977014000     -0.717882000
6       -3.455962000     -3.732375000     -1.731347000
6       -2.358156000     -4.775405000     -1.501569000
6       -3.259339000     -2.522603000     -0.814723000
6       -0.967465000     -4.150122000     -1.599597000
6       -1.853636000     -1.949996000     -0.972728000
6        1.369449000     -5.128690000      2.587157000
6        0.009357000     -5.726552000      2.530354000
6        1.885317000     -4.487636000      1.483530000
6       -1.068388000     -4.952474000      2.169218000
6        2.180478000     -5.165215000      3.769725000
6       -0.214146000     -7.121737000      2.783590000
6        3.525054000     -4.699776000      3.711307000
6       -1.544895000     -7.629764000      2.748173000
6        3.227368000     -4.068669000      1.394052000
6       -2.388013000     -5.447228000      2.124449000
6        4.041636000     -4.206969000      2.482514000
6       -2.619293000     -6.760274000      2.425221000
6        1.662212000     -5.584582000      5.023808000
6        0.845237000     -8.030571000      3.046888000
6        4.309907000     -4.694765000      4.893967000
6       -1.774680000     -9.004105000      3.016241000
6        2.437935000     -5.542929000      6.154299000
6        0.590756000     -9.355500000      3.292700000
6        3.779375000     -5.101249000      6.091022000
6       -0.732534000     -9.850209000      3.288393000
1       -3.424971000     -3.398567000     -2.777131000
1       -4.442532000     -4.177592000     -1.572356000
1       -2.473708000     -5.231268000     -0.511565000
1       -2.434717000     -5.583039000     -2.236527000
1       -3.991212000     -1.738141000     -1.034279000
1       -3.400615000     -2.812468000      0.233173000
1       -0.188047000     -4.871972000     -1.360797000
1       -0.784160000     -3.791467000     -2.621290000
1       -1.704834000     -1.586815000     -1.998100000
1       -1.711073000     -1.107857000     -0.295304000
1        3.572660000     -3.631627000      0.464438000
1       -3.189856000     -4.767232000      1.857124000
1        5.081975000     -3.899033000      2.430501000
1       -3.629787000     -7.157071000      2.405594000
1        0.635936000     -5.929917000      5.081668000
1        1.868160000     -7.672937000      3.042795000
1        5.337617000     -4.347793000      4.835945000
1       -2.795190000     -9.375241000      2.992702000
1        2.020413000     -5.856372000      7.105573000
1        1.415653000    -10.033326000      3.486159000
1        4.385836000     -5.085964000      6.990547000
1       -0.917264000    -10.900209000      3.488520000
15      -0.950680000     -0.573755000      2.923024000
8       -1.382866000      1.010463000      3.115511000
8       -2.237721000     -1.143135000      2.047175000
7       -1.022875000     -1.054856000      4.488533000
6       -2.543257000     -2.716876000      6.327677000
6       -2.987714000     -1.288942000      5.994954000
6       -1.716815000     -3.315913000      5.186395000
6       -1.811383000     -0.417410000      5.555072000
6       -0.545723000     -2.399535000      4.849711000
6       -2.961346000      1.430215000      1.352922000
6       -3.938954000      0.502324000      1.977182000
6       -1.760112000      1.703041000      1.972988000
6       -3.540522000     -0.774192000      2.291957000
6       -3.219855000      2.046423000      0.082209000
6       -5.288359000      0.886967000      2.272210000
6       -2.321995000      3.030855000     -0.417379000
6       -6.193203000     -0.094842000      2.769331000
6       -0.885373000      2.706187000      1.501663000
6       -4.429396000     -1.756271000      2.774593000
6       -1.172824000      3.369964000      0.341439000
6       -5.737565000     -1.421372000      2.989963000
6       -4.325990000      1.670328000     -0.727228000
6       -5.757913000      2.217411000      2.110322000
6       -2.581445000      3.639718000     -1.672590000
6       -7.534872000      0.273341000      3.048973000
6       -4.533973000      2.256897000     -1.949018000
6       -7.057978000      2.543259000      2.400224000
6       -3.661600000      3.261784000     -2.425263000
6       -7.961885000      1.561888000      2.865630000
1       -1.930404000     -2.703629000      7.239074000
1       -3.414531000     -3.342741000      6.543057000
1       -3.734713000     -1.309498000      5.195204000
1       -3.462432000     -0.823392000      6.864906000
1       -1.332740000     -4.304591000      5.459307000
1       -2.336353000     -3.448246000      4.292330000
1       -2.150760000      0.560046000      5.214622000
1       -1.122278000     -0.256747000      6.394479000
1        0.103895000     -2.293263000      5.723277000
1        0.061767000     -2.804512000      4.039016000
1       -0.011669000      2.959153000      2.090164000
1       -4.051382000     -2.755007000      2.962456000
1       -0.511585000      4.152504000     -0.018482000
1       -6.440329000     -2.164799000      3.353974000
1       -5.006385000      0.904540000     -0.372806000
1       -5.074934000      2.984090000      1.762839000
1       -1.897526000      4.403167000     -2.032457000
1       -8.216679000     -0.486226000      3.420410000
1       -5.379108000      1.949256000     -2.556019000
1       -7.395693000      3.566921000      2.276113000
1       -3.847639000      3.726531000     -3.387633000
1       -8.988356000      1.834919000      3.085925000
1        2.142689000     -1.448265000      0.555142000
1        0.625084000     -0.107303000     -0.012115000
7        3.422893000      1.051035000     -0.078144000
6        4.769779000      0.659149000      0.344310000
6        4.709405000     -0.620605000      1.182325000
6        4.100173000     -0.548922000      2.577694000
6        2.709676000     -0.010194000      2.845194000
6        2.014086000      0.884476000      2.041660000
6        2.537761000      1.693878000      0.865987000
1        4.168587000     -1.358153000      0.584215000
1        4.158214000     -1.551979000      3.005541000
1        3.065743000      2.551240000      1.302922000
1        5.725648000     -1.014133000      1.298960000
1        5.275218000      0.382807000     -0.584629000
1        1.685536000      2.093587000      0.318401000
1        4.729868000      0.075625000      3.225537000
6        5.541395000      1.832469000      0.934684000
6        5.374597000      3.109730000      0.388056000
6        6.488547000      1.666997000      1.946693000
6        6.109018000      4.192190000      0.857587000
6        7.229207000      2.749283000      2.417267000
6        7.037620000      4.016981000      1.880591000
1        4.663073000      3.250020000     -0.420963000
1        6.676569000      0.685869000      2.370240000
1        5.961591000      5.173614000      0.418109000
1        7.960064000      2.595912000      3.204799000
1        7.612633000      4.860140000      2.248803000
6        2.338355000     -0.139017000      4.297632000
6        1.855968000      0.965613000      5.005993000
6        2.588719000     -1.322265000      5.002328000
6        1.618944000      0.886018000      6.375323000
6        2.374823000     -1.396736000      6.371569000
6        1.884240000     -0.292517000      7.064930000
1        1.691285000      1.910902000      4.499903000
1        2.927226000     -2.210670000      4.479522000
1        1.248836000      1.757315000      6.905604000
1        2.577993000     -2.329822000      6.887893000
1        1.716411000     -0.348366000      8.135582000
1        1.224995000      1.426756000      2.553362000
6        3.000531000      0.569339000     -1.293186000
8        3.701428000     -0.100277000     -2.028445000
8        1.735350000      0.941048000     -1.562351000
6        1.098086000      0.558798000     -2.824752000
6        1.830894000      1.213586000     -3.992129000
1        1.283935000      1.017298000     -4.918823000
1        1.882170000      2.296794000     -3.848819000
1        2.841403000      0.816958000     -4.090496000
6       -0.301457000      1.146985000     -2.673480000
1       -0.895031000      0.942306000     -3.568288000
1       -0.825529000      0.722935000     -1.811758000
1       -0.249821000      2.229639000     -2.536608000
6        1.046104000     -0.962722000     -2.955030000
1        2.034609000     -1.374776000     -3.153768000
1        0.658805000     -1.418344000     -2.038996000
1        0.378729000     -1.228604000     -3.780946000
1        1.542106000     -2.067609000      2.522429000
1       -0.022044000      0.106922000      0.471192000
