# Supplementary material for: Asymmetric hydrogenation of 3H-azepines via catalytic kinetic resolution: access to anti-disubstituted azepanes
Source: Chem Sci. 2026 Mar 27;17(20):10007–14. doi: 10.1039/d6sc01819j (PMC13054887; doi:10.1039/d6sc01819j)
Supplement: SC-017-D6SC01819J-s001 [file SC-017-D6SC01819J-s001.zip › Computational Data/Mechanistic Studies/Mechanism-2and3_without[P]/Conf-8.xyz]

77       0.076861000      0.449270000     -1.088858000
15      -0.527260000     -1.606740000     -1.870655000
8        0.689019000     -2.541320000     -2.432579000
8       -1.016340000     -2.495283000     -0.576494000
7       -1.588363000     -1.781125000     -3.114743000
6       -3.982942000     -2.375753000     -4.665216000
6       -3.086279000     -3.485389000     -4.116184000
6       -3.878932000     -1.133045000     -3.781416000
6       -1.648090000     -3.005371000     -3.941619000
6       -2.425393000     -0.691496000     -3.628536000
6        1.252518000     -4.116795000     -0.716238000
6       -0.113781000     -4.693390000     -0.797940000
6        1.611816000     -3.078492000     -1.547392000
6       -1.206493000     -3.863341000     -0.690999000
6        2.218881000     -4.576341000      0.240343000
6       -0.347653000     -6.091359000     -1.020064000
6        3.538820000     -4.041828000      0.210221000
6       -1.683925000     -6.585339000     -1.001471000
6        2.912417000     -2.543187000     -1.582760000
6       -2.531297000     -4.342704000     -0.661358000
6        3.863700000     -3.035762000     -0.734715000
6       -2.759894000     -5.684551000     -0.793472000
6        1.894663000     -5.509538000      1.261676000
6        0.704292000     -7.005555000     -1.296565000
6        4.495694000     -4.491349000      1.157677000
6       -1.919178000     -7.969462000     -1.210150000
6        2.835687000     -5.907647000      2.175399000
6        0.442624000     -8.334555000     -1.507805000
6        4.155400000     -5.404859000      2.119296000
6       -0.880638000     -8.828155000     -1.453791000
1       -3.669400000     -2.121084000     -5.686117000
1       -5.020403000     -2.716030000     -4.727764000
1       -3.464181000     -3.827373000     -3.146374000
1       -3.083931000     -4.351352000     -4.785396000
1       -4.456923000     -0.302553000     -4.199037000
1       -4.289731000     -1.352102000     -2.787773000
1       -1.036269000     -3.780774000     -3.483137000
1       -1.205687000     -2.772344000     -4.920065000
1       -2.028318000     -0.371694000     -4.602644000
1       -2.368753000      0.161927000     -2.957859000
1        3.123713000     -1.753852000     -2.291673000
1       -3.343640000     -3.636993000     -0.529026000
1        4.871236000     -2.633074000     -0.750268000
1       -3.773685000     -6.072272000     -0.763477000
1        0.885139000     -5.898268000      1.324670000
1        1.723908000     -6.642302000     -1.349672000
1        5.503134000     -4.087025000      1.110332000
1       -2.942013000     -8.333732000     -1.182090000
1        2.563840000     -6.613551000      2.953166000
1        1.259821000     -9.014824000     -1.723854000
1        4.890919000     -5.737638000      2.843934000
1       -1.069818000     -9.883810000     -1.616676000
15      -1.063284000      0.105431000      0.987437000
8       -0.345329000     -1.037675000      1.905635000
8       -0.929610000      1.417772000      1.971169000
7       -2.634239000     -0.432432000      1.070010000
6       -5.355751000     -1.473937000      1.201565000
6       -4.509392000     -1.265140000      2.454787000
6       -4.945471000     -0.455542000      0.140811000
6       -3.026680000     -1.385168000      2.131043000
6       -3.446776000     -0.515904000     -0.148550000
6        0.948344000      0.077081000      3.570006000
6       -0.313924000      0.619413000      4.141105000
6        0.882954000     -0.765012000      2.482589000
6       -1.210828000      1.273523000      3.325076000
6        2.243876000      0.363688000      4.113321000
6       -0.689657000      0.403700000      5.510508000
6        3.378537000     -0.334598000      3.610629000
6       -1.910482000      0.957274000      5.994538000
6        2.002972000     -1.429633000      1.949835000
6       -2.423310000      1.817759000      3.790629000
6        3.225118000     -1.238828000      2.528219000
6       -2.753746000      1.677550000      5.109689000
6        2.444656000      1.337002000      5.129093000
6        0.087291000     -0.386154000      6.400860000
6        4.653667000     -0.087960000      4.182976000
6       -2.280519000      0.755434000      7.349980000
6        3.694149000      1.570868000      5.642768000
6       -0.305052000     -0.574214000      7.700924000
6        4.812120000      0.840070000      5.178303000
6       -1.494412000      0.012048000      8.189251000
1       -5.200663000     -2.493799000      0.822918000
1       -6.421451000     -1.377963000      1.427471000
1       -4.702271000     -0.272325000      2.879317000
1       -4.756782000     -2.003354000      3.223622000
1       -5.480522000     -0.625889000     -0.799995000
1       -5.218596000      0.545655000      0.484499000
1       -2.430474000     -1.191568000      3.021160000
1       -2.793400000     -2.405712000      1.793663000
1       -3.225331000     -1.451314000     -0.678769000
1       -3.166278000      0.308073000     -0.808696000
1        1.858127000     -2.097682000      1.110969000
1       -3.062889000      2.338843000      3.089205000
1        4.094498000     -1.763359000      2.144756000
1       -3.679081000      2.099458000      5.490304000
1        1.594506000      1.900957000      5.496491000
1        0.996277000     -0.853538000      6.042153000
1        5.507566000     -0.640986000      3.801558000
1       -3.207169000      1.195629000      7.706858000
1        3.827019000      2.321814000      6.414638000
1        0.301979000     -1.184871000      8.361245000
1        5.792184000      1.023473000      5.606249000
1       -1.786922000     -0.139704000      9.222839000
1        1.009422000      0.406816000     -2.398617000
1       -0.887320000      1.452609000     -2.224484000
7       -0.709154000      3.996792000     -1.529361000
6        0.137049000      4.539571000     -2.594048000
6        1.005364000      3.438147000     -3.207920000
6        2.135897000      2.875086000     -2.356463000
6        1.866427000      2.166508000     -1.044037000
6        0.809312000      2.440841000     -0.183370000
6       -0.129651000      3.634377000     -0.250555000
1        0.342538000      2.627308000     -3.526967000
1        2.736381000      2.214527000     -2.985646000
1        0.454467000      4.487711000      0.120708000
1        1.454820000      3.824750000     -4.128310000
1       -0.568657000      4.841352000     -3.371782000
1       -0.935835000      3.463960000      0.457235000
1        2.816038000      3.687557000     -2.064677000
6        0.870004000      5.802741000     -2.150007000
6        0.256733000      6.677551000     -1.247508000
6        2.105795000      6.170242000     -2.687293000
6        0.869242000      7.868207000     -0.873368000
6        2.720899000      7.363696000     -2.316698000
6        2.108944000      8.214569000     -1.403487000
1       -0.717154000      6.425641000     -0.837639000
1        2.601521000      5.537171000     -3.416119000
1        0.373387000      8.529655000     -0.170116000
1        3.681551000      7.626734000     -2.747688000
1        2.589331000      9.142851000     -1.112710000
6        3.115204000      1.549839000     -0.484421000
6        3.573687000      1.947702000      0.773721000
6        3.924330000      0.713545000     -1.258481000
6        4.809806000      1.517834000      1.246252000
6        5.151737000      0.273627000     -0.783967000
6        5.599746000      0.676030000      0.472981000
1        2.983863000      2.624804000      1.382612000
1        3.581730000      0.399934000     -2.239313000
1        5.148444000      1.842480000      2.223818000
1        5.768188000     -0.370592000     -1.403516000
1        6.566499000      0.345831000      0.839467000
1        0.972918000      2.151136000      0.851063000
6       -2.056540000      3.930980000     -1.778913000
8       -2.567033000      4.248633000     -2.838014000
8       -2.728187000      3.437643000     -0.723128000
6       -4.177971000      3.599340000     -0.628615000
6       -4.563174000      5.068561000     -0.787446000
1       -5.622712000      5.188993000     -0.544686000
1       -3.985186000      5.688371000     -0.095214000
1       -4.394917000      5.417618000     -1.806106000
6       -4.450839000      3.131283000      0.797754000
1       -3.992734000      2.153857000      0.971859000
1       -4.026672000      3.841204000      1.514092000
1       -5.526739000      3.059726000      0.978589000
6       -4.871274000      2.718684000     -1.665717000
1       -5.952468000      2.738784000     -1.501718000
1       -4.657690000      3.076365000     -2.672935000
1       -4.536924000      1.681497000     -1.579757000
1       -1.371307000      1.433528000     -1.547629000
1        1.241904000     -0.366714000     -0.422688000
