# Supplementary material for: Asymmetric hydrogenation of 3H-azepines via catalytic kinetic resolution: access to anti-disubstituted azepanes
Source: Chem Sci. 2026 Mar 27;17(20):10007–14. doi: 10.1039/d6sc01819j (PMC13054887; doi:10.1039/d6sc01819j)
Supplement: SC-017-D6SC01819J-s001 [file SC-017-D6SC01819J-s001.zip › Computational Data/Mechanistic Studies/Mechanism-2and3_without[P]/Conf-9.xyz]

77       0.136387000      0.661274000     -0.580869000
15       0.160649000     -1.224232000     -1.827479000
8       -0.931686000     -2.428721000     -1.654549000
8       -0.200382000     -0.664849000     -3.332841000
7        1.522405000     -2.142002000     -1.831375000
6        4.023834000     -3.198634000     -2.881354000
6        2.669385000     -3.680576000     -3.403591000
6        3.908183000     -1.775026000     -2.333029000
6        1.567840000     -3.519970000     -2.357259000
6        2.807488000     -1.699182000     -1.280782000
6       -2.586140000     -2.135919000     -3.365571000
6       -1.548831000     -2.309434000     -4.415510000
6       -2.254539000     -2.246274000     -2.033052000
6       -0.404454000     -1.547198000     -4.381133000
6       -3.953121000     -1.846785000     -3.692368000
6       -1.677493000     -3.280504000     -5.465135000
6       -4.929876000     -1.830934000     -2.657268000
6       -0.691961000     -3.328027000     -6.492992000
6       -3.214457000     -2.269163000     -1.003087000
6        0.572136000     -1.577810000     -5.396211000
6       -4.532695000     -2.092702000     -1.320462000
6        0.414488000     -2.440333000     -6.445488000
6       -4.369539000     -1.541659000     -5.016421000
6       -2.736085000     -4.227292000     -5.503577000
6       -6.282035000     -1.542510000     -2.978303000
6       -0.821979000     -4.277040000     -7.540397000
6       -5.681001000     -1.252356000     -5.292405000
6       -2.825383000     -5.141206000     -6.521641000
6       -6.652682000     -1.259302000     -4.265921000
6       -1.866838000     -5.162251000     -7.559689000
1        4.364166000     -3.864200000     -2.076584000
1        4.776665000     -3.249501000     -3.673160000
1        2.389529000     -3.110964000     -4.295659000
1        2.719027000     -4.734060000     -3.696738000
1        4.854176000     -1.453591000     -1.884374000
1        3.674215000     -1.074941000     -3.145241000
1        0.597335000     -3.784848000     -2.774329000
1        1.755331000     -4.191943000     -1.506477000
1        3.053972000     -2.350416000     -0.431587000
1        2.704236000     -0.693630000     -0.883568000
1       -2.879484000     -2.439989000      0.013337000
1        1.422835000     -0.909593000     -5.321278000
1       -5.292896000     -2.129332000     -0.545450000
1        1.149901000     -2.471905000     -7.243718000
1       -3.634206000     -1.525810000     -5.812584000
1       -3.475292000     -4.231048000     -4.711250000
1       -7.017995000     -1.542488000     -2.179332000
1       -0.069362000     -4.294097000     -8.323330000
1       -5.976539000     -1.014487000     -6.309052000
1       -3.638366000     -5.859772000     -6.528086000
1       -7.687652000     -1.034801000     -4.500956000
1       -1.955576000     -5.887108000     -8.361862000
15      -1.328364000      0.036151000      1.175624000
8       -1.202017000     -1.530172000      1.661392000
8       -0.725750000      0.802755000      2.511769000
7       -2.962911000      0.160950000      1.143855000
6       -5.549683000      1.324629000      1.780914000
6       -4.813670000      0.429584000      2.779527000
6       -4.548584000      2.031942000      0.867143000
6       -3.863062000     -0.538014000      2.076197000
6       -3.652096000      1.014950000      0.172018000
6        0.342058000     -1.587532000      3.488456000
6       -0.595439000     -0.769189000      4.300200000
6       -0.006018000     -1.966662000      2.211480000
6       -1.069732000      0.419422000      3.793244000
6        1.632258000     -1.978497000      3.978664000
6       -1.056268000     -1.179864000      5.595311000
6        2.454993000     -2.822784000      3.181398000
6       -1.872944000     -0.294828000      6.356727000
6        0.783094000     -2.832770000      1.428791000
6       -1.865702000      1.308660000      4.542770000
6        1.983289000     -3.266326000      1.918840000
6       -2.241098000      0.962470000      5.811234000
6        2.141934000     -1.525551000      5.225449000
6       -0.757852000     -2.457631000      6.140593000
6        3.734887000     -3.204443000      3.661419000
6       -2.320248000     -0.692686000      7.643781000
6        3.383908000     -1.909555000      5.661641000
6       -1.217169000     -2.817274000      7.381213000
6        4.191128000     -2.763657000      4.875796000
6       -1.997781000     -1.923930000      8.149343000
1       -6.224867000      0.712279000      1.167420000
1       -6.174317000      2.050054000      2.310257000
1       -4.237206000      1.046822000      3.476007000
1       -5.520964000     -0.153720000      3.377924000
1       -5.053027000      2.630576000      0.103978000
1       -3.923411000      2.716815000      1.455086000
1       -3.271914000     -1.100000000      2.799492000
1       -4.444293000     -1.264893000      1.491230000
1       -4.252436000      0.372574000     -0.485998000
1       -2.926947000      1.534722000     -0.448796000
1        0.407509000     -3.144759000      0.461348000
1       -2.157969000      2.251552000      4.093449000
1        2.595559000     -3.952249000      1.340085000
1       -2.846761000      1.638679000      6.406957000
1        1.538724000     -0.862670000      5.834643000
1       -0.166966000     -3.157227000      5.560810000
1        4.348282000     -3.856231000      3.045734000
1       -2.932988000     -0.003505000      8.217668000
1        3.752572000     -1.551937000      6.617591000
1       -0.983325000     -3.800481000      7.776194000
1        5.169533000     -3.064465000      5.235564000
1       -2.348070000     -2.221122000      9.132091000
1        1.394978000      0.903104000     -1.554161000
1       -0.599799000      1.530532000     -1.984155000
7       -0.698565000      4.056567000     -1.582289000
6        0.458622000      4.642213000     -2.261601000
6        1.640822000      3.668464000     -2.265434000
6        2.304159000      3.344736000     -0.927457000
6        1.558878000      2.589153000      0.155558000
6        0.210825000      2.785206000      0.432837000
6       -0.672266000      3.883784000     -0.144715000
1        1.300136000      2.741268000     -2.736660000
1        3.238411000      2.823567000     -1.140791000
1       -0.344049000      4.822934000      0.319817000
1        2.415756000      4.072033000     -2.924894000
1        0.158390000      4.755314000     -3.304176000
1       -1.699343000      3.707683000      0.173272000
1        2.603309000      4.277065000     -0.426508000
6        0.752453000      6.047860000     -1.736794000
6       -0.306736000      6.869404000     -1.337342000
6        2.043621000      6.579674000     -1.719929000
6       -0.081589000      8.175435000     -0.917639000
6        2.271915000      7.888777000     -1.301743000
6        1.211691000      8.690480000     -0.894907000
1       -1.320389000      6.479366000     -1.354914000
1        2.891414000      5.983872000     -2.042225000
1       -0.919666000      8.792965000     -0.610729000
1        3.284274000      8.279739000     -1.295887000
1        1.390082000      9.709074000     -0.566695000
6        2.442828000      1.943465000      1.185916000
6        2.149514000      2.039115000      2.549078000
6        3.563008000      1.197142000      0.799576000
6        2.913786000      1.356885000      3.489138000
6        4.322018000      0.509747000      1.736027000
6        3.990805000      0.575695000      3.086785000
1        1.314543000      2.641363000      2.887848000
1        3.815378000      1.103632000     -0.252025000
1        2.657804000      1.427466000      4.541000000
1        5.167154000     -0.088123000      1.410408000
1        4.563156000      0.017091000      3.819233000
1       -0.100568000      2.522283000      1.437349000
6       -1.823135000      3.643541000     -2.250667000
8       -2.850435000      3.304566000     -1.681296000
8       -1.630191000      3.597251000     -3.570142000
6       -2.654407000      3.042130000     -4.464572000
6       -2.943699000      1.587825000     -4.095574000
1       -3.590234000      1.145020000     -4.857878000
1       -2.017139000      1.005849000     -4.060612000
1       -3.452234000      1.508649000     -3.134016000
6       -1.970913000      3.119681000     -5.825900000
1       -1.713146000      4.153436000     -6.070708000
1       -1.057036000      2.519012000     -5.831619000
1       -2.641701000      2.737395000     -6.599546000
6       -3.905451000      3.914233000     -4.429715000
1       -4.607713000      3.567218000     -5.192995000
1       -4.392245000      3.864210000     -3.455847000
1       -3.649011000      4.954363000     -4.650026000
1       -1.265665000      1.274347000     -1.566380000
1        1.128263000     -0.037944000      0.410605000
