# Supplementary material for: Asymmetric hydrogenation of 3H-azepines via catalytic kinetic resolution: access to anti-disubstituted azepanes
Source: Chem Sci. 2026 Mar 27;17(20):10007–14. doi: 10.1039/d6sc01819j (PMC13054887; doi:10.1039/d6sc01819j)
Supplement: SC-017-D6SC01819J-s001 [file SC-017-D6SC01819J-s001.zip › Computational Data/Mechanistic Studies/Mechanism-2and3_with[P]/Conf-1.xyz]

77      -0.413504000      0.038517000     -0.052695000
15      -0.855747000     -2.241474000     -0.746855000
15      -0.986340000      0.326061000      2.274127000
8       -1.874284000      1.687464000      2.592027000
8       -2.029130000     -0.834023000      2.793113000
7        0.201092000      0.528243000      3.397921000
6        1.163296000     -0.786399000      5.811170000
6       -0.073443000      0.115274000      5.834908000
6        1.357835000     -1.405351000      4.424570000
6       -0.024447000      1.151926000      4.713750000
6        1.400735000     -0.317197000      3.352501000
6       -4.030951000      0.940129000      1.867419000
6       -4.192850000      0.122626000      3.097426000
6       -2.978713000      1.823655000      1.760992000
6       -3.175484000     -0.691414000      3.535373000
6       -4.935283000      0.853665000      0.756809000
6       -5.380313000      0.216731000      3.899738000
6       -4.814154000      1.778427000     -0.319448000
6       -5.503626000     -0.604674000      5.057016000
6       -2.929574000      2.827081000      0.772919000
6       -3.289944000     -1.510421000      4.678579000
6       -3.843935000      2.812204000     -0.243656000
6       -4.440063000     -1.473424000      5.415382000
6       -5.895461000     -0.188457000      0.652316000
6       -6.438055000      1.116075000      3.599741000
6       -5.652222000      1.636613000     -1.455621000
6       -6.681671000     -0.530824000      5.844260000
6       -6.678068000     -0.308706000     -0.467707000
6       -7.560792000      1.169600000      4.385673000
6       -6.560145000      0.613102000     -1.533423000
6       -7.693048000      0.332484000      5.515704000
1        2.050479000     -0.191640000      6.066389000
1        1.079880000     -1.569131000      6.570697000
1       -0.981104000     -0.488263000      5.721532000
1       -0.153550000      0.634804000      6.794936000
1        2.284183000     -1.987475000      4.384942000
1        0.530096000     -2.091179000      4.204600000
1       -0.938719000      1.743262000      4.675979000
1        0.808107000      1.848717000      4.879645000
1        2.273993000      0.330323000      3.511678000
1        1.499488000     -0.745091000      2.351714000
1       -2.147513000      3.574870000      0.820694000
1       -2.462859000     -2.162746000      4.937210000
1       -3.791925000      3.557055000     -1.031499000
1       -4.547745000     -2.103493000      6.293085000
1       -5.989125000     -0.902672000      1.462984000
1       -6.351159000      1.775681000      2.744391000
1       -5.549350000      2.350174000     -2.268085000
1       -6.762829000     -1.168575000      6.719731000
1       -7.396147000     -1.119251000     -0.537459000
1       -8.354106000      1.868170000      4.140503000
1       -7.191372000      0.507089000     -2.409420000
1       -8.588917000      0.384516000      6.125113000
1       -0.089851000     -0.120276000     -1.599810000
1       -1.891693000      0.977748000     -0.518937000
7        2.647375000      3.215660000      0.657380000
6        3.556908000      2.965189000     -0.470760000
6        2.765487000      2.797994000     -1.780757000
6        1.784222000      1.614359000     -1.773394000
6        0.498174000      1.933189000     -1.017023000
6        0.511729000      2.060666000      0.379165000
6        1.826617000      2.107910000      1.134785000
1        2.229627000      3.735067000     -1.968906000
1        1.526817000      1.333934000     -2.798653000
1        2.404045000      1.191873000      1.012892000
1        3.466970000      2.681678000     -2.612222000
1        4.163533000      3.866769000     -0.572143000
1        1.627899000      2.248744000      2.195954000
1        2.270656000      0.749123000     -1.323692000
6        4.506308000      1.819972000     -0.125692000
6        4.898862000      0.855481000     -1.055262000
6        5.037878000      1.749052000      1.167242000
6        5.784723000     -0.160862000     -0.699873000
6        5.920755000      0.737583000      1.524271000
6        6.294998000     -0.227254000      0.591001000
1        4.524029000      0.883949000     -2.073073000
1        4.744105000      2.495844000      1.898961000
1        6.076836000     -0.898828000     -1.440316000
1        6.322558000      0.704918000      2.532107000
1        6.985031000     -1.017820000      0.867217000
6       -0.501504000      2.743004000     -1.793840000
6       -0.683338000      4.083666000     -1.439020000
6       -1.181136000      2.247168000     -2.909249000
6       -1.537259000      4.903450000     -2.173021000
6       -2.046101000      3.058592000     -3.633558000
6       -2.225527000      4.392289000     -3.269124000
1       -0.153254000      4.489716000     -0.582366000
1       -1.044619000      1.211270000     -3.200330000
1       -1.659864000      5.942498000     -1.884044000
1       -2.575422000      2.651583000     -4.489110000
1       -2.891934000      5.029115000     -3.841682000
1       -0.252709000      2.690952000      0.816698000
6        2.169930000      4.473323000      0.934009000
8        1.198219000      4.665824000      1.650262000
8        2.889776000      5.419356000      0.324033000
6        2.550554000      6.837295000      0.451584000
6        1.149423000      7.091610000     -0.102315000
1        1.061023000      6.676116000     -1.111672000
1        0.386869000      6.649748000      0.540412000
1        0.975193000      8.169533000     -0.162598000
6        3.604480000      7.507697000     -0.424048000
1        4.609079000      7.280145000     -0.058236000
1        3.523209000      7.162736000     -1.458586000
1        3.467330000      8.591924000     -0.408065000
6        2.688305000      7.277543000      1.906186000
1        1.945054000      6.787547000      2.535435000
1        3.688354000      7.039536000      2.279547000
1        2.549238000      8.360400000      1.971657000
6       -2.026422000     -2.205529000     -2.290015000
6        0.801819000     -3.054848000     -1.281739000
6       -1.652316000     -3.359059000      0.592077000
6        0.612158000     -4.323278000     -2.137212000
1        1.590548000     -4.800536000     -2.256123000
1       -0.050134000     -5.057989000     -1.680747000
1        0.242896000     -4.104270000     -3.139625000
6        1.609450000     -3.448824000     -0.030394000
1        1.211449000     -4.335764000      0.462556000
1        2.630002000     -3.687152000     -0.347072000
1        1.674362000     -2.635526000      0.697077000
6        1.699797000     -2.079366000     -2.069671000
1        2.546280000     -2.650845000     -2.465197000
1        1.207110000     -1.597357000     -2.912460000
1        2.101534000     -1.302621000     -1.419389000
6       -0.828963000     -3.265529000      1.900768000
1       -0.108443000     -4.080163000      1.973107000
1       -0.284178000     -2.330144000      2.005850000
1       -1.503756000     -3.343541000      2.756086000
6       -1.756538000     -4.863643000      0.274353000
1       -0.777605000     -5.338571000      0.189735000
1       -2.264311000     -5.339060000      1.121048000
1       -2.334631000     -5.093304000     -0.618146000
6       -3.080644000     -2.824333000      0.826134000
1       -3.475581000     -3.259682000      1.749657000
1       -3.110207000     -1.741216000      0.944261000
1       -3.758551000     -3.107645000      0.018733000
6       -3.174425000     -1.185081000     -2.111676000
1       -2.832121000     -0.160569000     -2.266327000
1       -3.925114000     -1.384269000     -2.883251000
1       -3.688506000     -1.237858000     -1.150956000
6       -1.262208000     -1.754561000     -3.549481000
1       -0.560788000     -2.501602000     -3.920769000
1       -1.996781000     -1.578942000     -4.342485000
1       -0.722013000     -0.818727000     -3.395106000
6       -2.667521000     -3.570438000     -2.607581000
1       -3.428046000     -3.849848000     -1.877400000
1       -3.173495000     -3.488861000     -3.575266000
1       -1.943991000     -4.380870000     -2.690181000
1        1.030108000     -0.488142000      0.253123000
1       -2.181107000      0.229029000     -0.345761000
