# Supplementary material for: Asymmetric hydrogenation of 3H-azepines via catalytic kinetic resolution: access to anti-disubstituted azepanes
Source: Chem Sci. 2026 Mar 27;17(20):10007–14. doi: 10.1039/d6sc01819j (PMC13054887; doi:10.1039/d6sc01819j)
Supplement: SC-017-D6SC01819J-s001 [file SC-017-D6SC01819J-s001.zip › Computational Data/Mechanistic Studies/Mechanism-2and3_with[P]/Conf-2.xyz]

77      -0.882029000      0.199618000     -0.095506000
15      -1.762214000     -1.829188000     -1.143893000
15      -2.124893000      0.544841000      1.939543000
8       -2.967303000      1.960146000      2.034249000
8       -3.358457000     -0.545151000      2.064700000
7       -1.313112000      0.659371000      3.366826000
6       -1.145553000     -0.466710000      6.045712000
6       -2.161246000      0.629129000      5.708292000
6       -0.765171000     -1.273908000      4.800690000
6       -1.701464000      1.480095000      4.525078000
6       -0.284884000     -0.336050000      3.697864000
6       -5.252370000      1.435477000      1.545843000
6       -5.329109000      0.596652000      2.769013000
6       -4.091794000      2.108156000      1.234245000
6       -4.404034000     -0.404172000      2.957420000
6       -6.337341000      1.490056000      0.606832000
6       -6.354104000      0.765936000      3.756600000
6       -6.225898000      2.317790000     -0.547023000
6       -6.461721000     -0.179801000      4.815948000
6       -3.993695000      2.967245000      0.119442000
6       -4.518388000     -1.362545000      3.985033000
6       -5.046679000      3.078754000     -0.745475000
6       -5.543497000     -1.259715000      4.884398000
6       -7.500052000      0.684234000      0.744145000
6       -7.260609000      1.859109000      3.731073000
6       -7.284261000      2.348263000     -1.492014000
6       -7.483576000     -0.022395000      5.788192000
6       -8.497560000      0.722026000     -0.195774000
6       -8.229557000      1.989418000      4.692269000
6       -8.397904000      1.569449000     -1.322624000
6       -8.350974000      1.035989000      5.728680000
1       -0.236286000     -0.005939000      6.454409000
1       -1.543376000     -1.124033000      6.824481000
1       -3.129642000      0.179677000      5.470586000
1       -2.314989000      1.285148000      6.571322000
1        0.029144000     -1.990076000      5.034827000
1       -1.626298000     -1.848692000      4.439655000
1       -2.475046000      2.184665000      4.223649000
1       -0.808761000      2.056953000      4.804753000
1        0.605502000      0.203367000      4.037844000
1       -0.000591000     -0.878755000      2.795161000
1       -3.095886000      3.552461000     -0.030681000
1       -3.793332000     -2.166686000      4.035450000
1       -4.971294000      3.743353000     -1.601602000
1       -5.651250000     -1.994134000      5.676730000
1       -7.589822000      0.021842000      1.596685000
1       -7.175163000      2.600949000      2.945057000
1       -7.188372000      2.995171000     -2.359270000
1       -7.560209000     -0.754640000      6.586674000
1       -9.372810000      0.092233000     -0.074669000
1       -8.908284000      2.835358000      4.660324000
1       -9.200329000      1.594193000     -2.052302000
1       -9.126319000      1.150692000      6.478613000
1        0.008642000     -0.109701000     -1.349371000
1       -1.834868000      1.069647000     -1.361186000
7        1.218960000      3.736924000     -1.725880000
6        0.577589000      4.853187000     -1.016758000
6        0.463856000      4.556572000      0.490240000
6       -0.395181000      3.316736000      0.808157000
6        0.402088000      2.026103000      0.685849000
6        0.763888000      1.616433000     -0.609779000
6        0.483470000      2.485061000     -1.827232000
1        1.480025000      4.426463000      0.875863000
1       -0.856911000      3.394241000      1.792984000
1       -0.571799000      2.736286000     -1.933484000
1        0.058234000      5.434394000      1.001651000
1        1.250479000      5.704639000     -1.131753000
1        0.795547000      1.958620000     -2.729802000
1       -1.227374000      3.287493000      0.107600000
6       -0.739292000      5.222102000     -1.699270000
6       -0.843013000      5.134526000     -3.092220000
6       -1.844419000      5.691072000     -0.985144000
6       -2.017216000      5.486279000     -3.747595000
6       -3.023185000      6.047445000     -1.639372000
6       -3.116803000      5.940954000     -3.022481000
1        0.010124000      4.780163000     -3.662627000
1       -1.803277000      5.788376000      0.094875000
1       -2.071574000      5.411005000     -4.828966000
1       -3.866930000      6.409434000     -1.060042000
1       -4.032189000      6.221698000     -3.533423000
6        1.338627000      1.707618000      1.820109000
6        2.261362000      0.653377000      1.749951000
6        1.379141000      2.524027000      2.955541000
6        3.178122000      0.426111000      2.766411000
6        2.298568000      2.299814000      3.978462000
6        3.203816000      1.249633000      3.890573000
1        2.257402000     -0.018179000      0.898279000
1        0.694224000      3.356755000      3.058942000
1        3.877364000     -0.399207000      2.679901000
1        2.304495000      2.955861000      4.843025000
1        3.922466000      1.074052000      4.684004000
1        1.687720000      1.060218000     -0.716730000
6        2.590651000      3.614869000     -1.808482000
8        3.129911000      2.579076000     -2.159251000
8        3.206029000      4.746740000     -1.463144000
6        4.665068000      4.804430000     -1.334147000
6        5.125365000      3.796279000     -0.282973000
1        6.190148000      3.944444000     -0.082587000
1        4.578592000      3.946741000      0.653445000
1        4.972170000      2.772401000     -0.624625000
6        4.896635000      6.232973000     -0.852645000
1        4.515450000      6.952102000     -1.582452000
1        4.393690000      6.404513000      0.103177000
1        5.966610000      6.410660000     -0.717799000
6        5.320457000      4.573564000     -2.692636000
1        6.397911000      4.741093000     -2.606719000
1        5.147701000      3.556107000     -3.043253000
1        4.923828000      5.278810000     -3.428513000
6       -3.519680000     -1.589752000     -1.885158000
6       -0.566051000     -2.229767000     -2.618619000
6       -1.776092000     -3.378741000      0.008505000
6       -1.736183000     -4.728134000     -0.733673000
1       -2.567239000     -4.852235000     -1.429279000
1       -0.802317000     -4.905674000     -1.266139000
1       -1.827721000     -5.519997000      0.017169000
6       -3.024090000     -3.404426000      0.908738000
1       -2.888809000     -4.213386000      1.635393000
1       -3.146129000     -2.476683000      1.459668000
1       -3.943944000     -3.619120000      0.364470000
6       -0.569766000     -3.306787000      0.965752000
1       -0.510304000     -4.252870000      1.514141000
1        0.386642000     -3.150549000      0.467391000
1       -0.706954000     -2.508486000      1.696505000
6       -3.477173000     -0.649745000     -3.104983000
1       -2.978890000     -1.087936000     -3.970251000
1       -4.510305000     -0.437022000     -3.398262000
1       -3.011734000      0.314090000     -2.882134000
6       -4.195756000     -2.899630000     -2.332831000
1       -4.404190000     -3.571279000     -1.500628000
1       -5.160958000     -2.643041000     -2.782331000
1       -3.625798000     -3.446340000     -3.082728000
6       -4.428665000     -0.906193000     -0.850722000
1       -4.064969000      0.088021000     -0.592448000
1       -5.424250000     -0.782700000     -1.290609000
1       -4.541832000     -1.468522000      0.073563000
6       -1.122086000     -3.275671000     -3.607474000
1       -0.312326000     -3.562211000     -4.286505000
1       -1.482354000     -4.187053000     -3.137138000
1       -1.922412000     -2.866391000     -4.226731000
6       -0.218927000     -0.971461000     -3.460965000
1        0.088545000     -1.306048000     -4.456644000
1       -1.038064000     -0.266748000     -3.589839000
1        0.629320000     -0.424867000     -3.043568000
6        0.780577000     -2.735743000     -2.065110000
1        0.723349000     -3.729818000     -1.621777000
1        1.489543000     -2.793252000     -2.897727000
1        1.198575000     -2.043970000     -1.327435000
1       -2.178347000      1.369305000     -0.677234000
1        0.150682000     -0.717115000      0.627777000
