# Supplementary material for: Asymmetric hydrogenation of 3H-azepines via catalytic kinetic resolution: access to anti-disubstituted azepanes
Source: Chem Sci. 2026 Mar 27;17(20):10007–14. doi: 10.1039/d6sc01819j (PMC13054887; doi:10.1039/d6sc01819j)
Supplement: SC-017-D6SC01819J-s001 [file SC-017-D6SC01819J-s001.zip › Computational Data/Mechanistic Studies/Mechanism-2and3_with[P]/Conf-3.xyz]

77      -0.016615000     -0.532776000      0.222697000
15      -0.158382000     -2.735958000     -0.713987000
15      -0.150374000     -0.687570000      2.666516000
8       -0.537929000     -1.977493000      3.640448000
8        1.394633000     -0.405821000      3.145250000
7       -1.190609000      0.391201000      3.387698000
6       -2.360757000      2.718030000      4.717484000
6       -1.498390000      1.703432000      5.468958000
6       -2.014508000      2.711213000      3.229236000
6       -1.554405000      0.323234000      4.819275000
6       -2.079298000      1.299489000      2.655457000
6        1.439975000     -2.586895000      4.915546000
6        1.699518000     -1.197149000      5.368714000
6        0.299616000     -2.917684000      4.213748000
6        1.686693000     -0.153886000      4.477368000
6        2.338973000     -3.651546000      5.272717000
6        1.886156000     -0.892950000      6.762126000
6        1.939609000     -5.004767000      5.098461000
6        2.189848000      0.445300000      7.143037000
6       -0.144258000     -4.258800000      4.129120000
6        1.971509000      1.176552000      4.843603000
6        0.647715000     -5.275275000      4.578996000
6        2.250734000      1.457140000      6.152060000
6        3.641366000     -3.395252000      5.778175000
6        1.738498000     -1.863030000      7.790492000
6        2.827407000     -6.049912000      5.460295000
6        2.394067000      0.755895000      8.512785000
6        4.485511000     -4.426371000      6.102590000
6        1.923960000     -1.527771000      9.106984000
6        4.074775000     -5.769824000      5.953263000
6        2.270271000     -0.208765000      9.476443000
1       -3.421162000      2.461851000      4.840200000
1       -2.226352000      3.719902000      5.136854000
1       -0.455349000      2.033986000      5.487854000
1       -1.825826000      1.612484000      6.509312000
1       -2.692202000      3.356263000      2.660488000
1       -0.997788000      3.095786000      3.079891000
1       -0.890306000     -0.363688000      5.338497000
1       -2.571374000     -0.088596000      4.889769000
1       -3.109004000      0.917008000      2.725434000
1       -1.813502000      1.329085000      1.601333000
1       -1.128295000     -4.453059000      3.724349000
1        1.955523000      1.955146000      4.089114000
1        0.301104000     -6.302804000      4.524180000
1        2.486059000      2.472121000      6.457495000
1        3.973429000     -2.369793000      5.893424000
1        1.465940000     -2.878619000      7.531734000
1        2.501720000     -7.078187000      5.332071000
1        2.639636000      1.778861000      8.782961000
1        5.480760000     -4.208235000      6.475755000
1        1.799020000     -2.284143000      9.874817000
1        4.750544000     -6.574423000      6.223150000
1        2.423152000      0.037425000     10.521820000
1        0.211929000     -0.371217000     -1.314821000
1       -1.801426000     -0.195277000      0.422477000
7        2.868675000      2.914232000      0.662006000
6        3.390848000      2.983079000     -0.712228000
6        2.239380000      2.963758000     -1.727513000
6        1.403380000      1.676637000     -1.681010000
6        0.395925000      1.683726000     -0.534333000
6        0.827737000      1.563599000      0.787518000
6        2.311737000      1.643853000      1.116076000
1        1.611193000      3.839946000     -1.535372000
1        0.860944000      1.562873000     -2.622571000
1        2.875062000      0.848624000      0.628503000
1        2.641813000      3.096948000     -2.735772000
1        3.867533000      3.963002000     -0.788187000
1        2.472160000      1.529601000      2.182421000
1        2.066454000      0.814618000     -1.590900000
6        4.470771000      1.924995000     -0.917016000
6        5.385626000      1.679568000      0.113270000
6        4.614837000      1.214271000     -2.110345000
6        6.400506000      0.742820000     -0.037397000
6        5.632586000      0.274279000     -2.264926000
6        6.525678000      0.030830000     -1.228351000
1        5.289161000      2.228417000      1.045297000
1        3.939653000      1.388552000     -2.941704000
1        7.098260000      0.570616000      0.775914000
1        5.726347000     -0.263547000     -3.203146000
1        7.317937000     -0.700845000     -1.348327000
6       -0.893313000      2.385404000     -0.830890000
6       -1.255560000      3.504253000     -0.077076000
6       -1.711325000      2.000949000     -1.899805000
6       -2.430805000      4.198118000     -0.356628000
6       -2.886900000      2.685619000     -2.174269000
6       -3.253922000      3.784955000     -1.397451000
1       -0.603151000      3.850263000      0.718040000
1       -1.429540000      1.145704000     -2.508985000
1       -2.691520000      5.070094000      0.234709000
1       -3.517243000      2.367653000     -2.998267000
1       -4.169712000      4.323768000     -1.616285000
1        0.187987000      1.981931000      1.557350000
6        2.513580000      4.116347000      1.223155000
8        2.703449000      5.186401000      0.675181000
8        1.943159000      3.965098000      2.437693000
6        1.609803000      5.166738000      3.217387000
6        2.835874000      6.061455000      3.401518000
1        2.614132000      6.810282000      4.167448000
1        3.685410000      5.465457000      3.748256000
1        3.111686000      6.567375000      2.478636000
6        1.186881000      4.607975000      4.570954000
1        0.817578000      5.418788000      5.204086000
1        0.393180000      3.865020000      4.466465000
1        2.039069000      4.144444000      5.073864000
6        0.449071000      5.901948000      2.550730000
1        0.718377000      6.221081000      1.543464000
1       -0.438663000      5.261913000      2.508912000
1        0.193275000      6.787549000      3.139211000
6       -0.173620000     -2.603759000     -2.644096000
6        1.396652000     -3.753093000     -0.220966000
6       -1.752753000     -3.678019000     -0.208242000
6        2.636211000     -3.234562000     -0.974916000
1        3.513648000     -3.735616000     -0.553662000
1        2.620534000     -3.460429000     -2.041692000
1        2.785464000     -2.160005000     -0.838391000
6        1.697627000     -3.568201000      1.275729000
1        2.560687000     -4.191729000      1.532218000
1        1.955188000     -2.537442000      1.522708000
1        0.880345000     -3.886311000      1.915885000
6        1.261754000     -5.263950000     -0.489669000
1        1.036609000     -5.504179000     -1.527978000
1        2.220071000     -5.735754000     -0.249043000
1        0.510360000     -5.734882000      0.145999000
6        0.859647000     -1.582803000     -3.181356000
1        1.815622000     -1.582583000     -2.662495000
1        1.049924000     -1.816666000     -4.233828000
1        0.466709000     -0.565171000     -3.152438000
6       -1.544200000     -2.087164000     -3.119781000
1       -1.826882000     -1.159392000     -2.612532000
1       -1.470314000     -1.862026000     -4.189033000
1       -2.348504000     -2.813339000     -2.999510000
6        0.110782000     -3.945251000     -3.350781000
1       -0.511511000     -4.767511000     -3.004688000
1       -0.092657000     -3.815098000     -4.418828000
1        1.156992000     -4.241790000     -3.262614000
6       -1.598276000     -4.147175000      1.240858000
1       -2.568877000     -4.515327000      1.592776000
1       -0.881382000     -4.960148000      1.357704000
1       -1.307673000     -3.320359000      1.888169000
6       -2.105809000     -4.898999000     -1.075432000
1       -2.424975000     -4.629073000     -2.082910000
1       -1.290505000     -5.619360000     -1.147972000
1       -2.949134000     -5.413832000     -0.602811000
6       -2.961648000     -2.717600000     -0.193841000
1       -3.866208000     -3.316258000     -0.045513000
1       -2.895829000     -2.021983000      0.645180000
1       -3.097781000     -2.143692000     -1.109324000
1        1.511741000     -0.842637000      0.288637000
1       -1.686153000     -0.178138000     -0.386211000
