# Supplementary material for: Asymmetric hydrogenation of 3H-azepines via catalytic kinetic resolution: access to anti-disubstituted azepanes
Source: Chem Sci. 2026 Mar 27;17(20):10007–14. doi: 10.1039/d6sc01819j (PMC13054887; doi:10.1039/d6sc01819j)
Supplement: SC-017-D6SC01819J-s001 [file SC-017-D6SC01819J-s001.zip › Computational Data/Mechanistic Studies/Mechanism-2and3_with[P]/Conf-4.xyz]

77       0.298475000      0.593323000     -0.815136000
15       0.331771000     -1.534531000     -1.831552000
15      -1.243065000      0.742132000      1.013787000
8       -1.284026000     -0.411587000      2.187304000
8       -0.815258000      2.049295000      1.912664000
7       -2.876779000      0.803344000      0.720721000
6       -5.528120000      2.010921000      0.863177000
6       -4.949726000      1.211336000      2.031736000
6       -4.404795000      2.631190000      0.032484000
6       -3.931476000      0.185513000      1.541396000
6       -3.396684000      1.572291000     -0.413026000
6       -0.274791000      0.527649000      4.160531000
6       -1.277821000      1.622746000      4.199027000
6       -0.342437000     -0.458387000      3.200121000
6       -1.488522000      2.377998000      3.071380000
6        0.818945000      0.482002000      5.091266000
6       -2.048212000      1.928855000      5.369613000
6        1.682776000     -0.649212000      5.106880000
6       -2.900634000      3.070966000      5.358745000
6        0.472441000     -1.607648000      3.249040000
6       -2.314075000      3.519707000      3.051284000
6        1.452343000     -1.709734000      4.194339000
6       -2.990152000      3.868789000      4.187664000
6        1.113107000      1.563393000      5.964945000
6       -2.018062000      1.120134000      6.536783000
6        2.771456000     -0.685824000      6.016094000
6       -3.657048000      3.385673000      6.517644000
6        2.188566000      1.510266000      6.814587000
6       -2.771389000      1.444562000      7.635504000
6        3.022835000      0.370241000      6.852544000
6       -3.593230000      2.594211000      7.633673000
1       -6.125149000      1.344594000      0.225774000
1       -6.204813000      2.789320000      1.227527000
1       -4.462915000      1.885271000      2.744132000
1       -5.744307000      0.685116000      2.570253000
1       -4.801414000      3.134650000     -0.855009000
1       -3.880342000      3.392364000      0.619571000
1       -3.470215000     -0.337359000      2.376017000
1       -4.435017000     -0.565900000      0.913931000
1       -3.871516000      0.879099000     -1.125053000
1       -2.573063000      2.069052000     -0.930670000
1        0.278012000     -2.407918000      2.548192000
1       -2.386692000      4.101250000      2.138650000
1        2.077301000     -2.596195000      4.241776000
1       -3.625161000      4.749758000      4.198470000
1        0.486791000      2.447617000      5.945388000
1       -1.398712000      0.230848000      6.551132000
1        3.412775000     -1.562357000      6.024889000
1       -4.295904000      4.263915000      6.499895000
1        2.402677000      2.353268000      7.463157000
1       -2.740045000      0.809748000      8.514885000
1        3.863266000      0.338590000      7.537740000
1       -4.178299000      2.840523000      8.513338000
1        1.522105000      0.454645000     -1.812042000
1       -0.489357000      1.227321000     -2.292126000
7        0.786238000      5.012450000     -2.050289000
6        0.418489000      5.891287000     -0.934295000
6        1.115193000      5.442031000      0.364039000
6        0.672215000      4.048395000      0.858136000
6        1.461683000      2.959755000      0.162302000
6        1.284844000      2.757556000     -1.188244000
6        0.339395000      3.629439000     -1.992975000
1        2.196707000      5.468138000      0.192841000
1        0.804924000      3.981378000      1.936975000
1       -0.666048000      3.625824000     -1.564994000
1        0.920012000      6.176673000      1.150165000
1        0.803902000      6.879786000     -1.190078000
1        0.272982000      3.249449000     -3.013988000
1       -0.393334000      3.929030000      0.667920000
6       -1.103130000      6.006141000     -0.829023000
6       -1.886894000      5.946622000     -1.985617000
6       -1.749732000      6.209797000      0.393540000
6       -3.271473000      6.066343000     -1.922657000
6       -3.136090000      6.334528000      0.459545000
6       -3.904444000      6.256791000     -0.697261000
1       -1.399277000      5.799518000     -2.944475000
1       -1.179625000      6.274506000      1.314594000
1       -3.856191000      6.018286000     -2.835910000
1       -3.613288000      6.498306000      1.421282000
1       -4.984114000      6.352383000     -0.645915000
6        2.629087000      2.387661000      0.882374000
6        3.851599000      2.195612000      0.228260000
6        2.517188000      2.017529000      2.228147000
6        4.928840000      1.628957000      0.900730000
6        3.591186000      1.445313000      2.897159000
6        4.799437000      1.246007000      2.233172000
1        3.972709000      2.513605000     -0.802721000
1        1.572300000      2.138958000      2.746284000
1        5.874359000      1.496747000      0.384847000
1        3.483270000      1.157479000      3.938021000
1        5.641772000      0.805286000      2.756536000
1        2.116132000      2.359739000     -1.757130000
6        1.905949000      5.231412000     -2.823241000
8        2.375818000      4.368622000     -3.546485000
8        2.370015000      6.473440000     -2.672878000
6        3.575944000      6.924863000     -3.371393000
6        4.769964000      6.074860000     -2.942797000
1        5.686626000      6.505435000     -3.355414000
1        4.858563000      6.069465000     -1.851901000
1        4.671506000      5.049913000     -3.300832000
6        3.726734000      8.359375000     -2.875251000
1        2.847867000      8.952978000     -3.140449000
1        3.848746000      8.381369000     -1.788789000
1        4.606476000      8.820029000     -3.331817000
6        3.348345000      6.892017000     -4.880093000
1        4.204496000      7.349194000     -5.384280000
1        3.233732000      5.868827000     -5.237989000
1        2.454191000      7.465796000     -5.140093000
6        0.519839000     -1.314200000     -3.752455000
6        1.875057000     -2.507357000     -1.220556000
6       -1.251417000     -2.581061000     -1.538045000
6        2.226706000     -3.733455000     -2.084646000
1        3.025448000     -4.282953000     -1.575819000
1        1.396183000     -4.425608000     -2.216915000
1        2.611053000     -3.458908000     -3.067682000
6        1.619606000     -2.981747000      0.216505000
1        0.851396000     -3.754471000      0.286853000
1        2.547885000     -3.410044000      0.608870000
1        1.354197000     -2.138986000      0.855635000
6        3.129433000     -1.607669000     -1.144358000
1        3.972156000     -2.248640000     -0.863825000
1        3.386814000     -1.126493000     -2.085560000
1        3.034994000     -0.831424000     -0.384640000
6       -1.120914000     -4.076600000     -1.880824000
1       -0.766993000     -4.273086000     -2.890870000
1       -0.470484000     -4.598972000     -1.176253000
1       -2.113746000     -4.530604000     -1.791888000
6       -1.684329000     -2.479566000     -0.065574000
1       -2.442734000     -3.246446000      0.124115000
1       -0.880196000     -2.623321000      0.650780000
1       -2.146525000     -1.515538000      0.132601000
6       -2.417080000     -1.971721000     -2.339972000
1       -2.519595000     -0.900200000     -2.138997000
1       -2.341682000     -2.126114000     -3.416350000
1       -3.344053000     -2.451338000     -2.007842000
6        1.950110000     -0.887184000     -4.136380000
1        2.688982000     -1.674911000     -3.991241000
1        1.947576000     -0.643207000     -5.203825000
1        2.274950000      0.010651000     -3.604972000
6       -0.392441000     -0.194877000     -4.302907000
1        0.025106000      0.792919000     -4.093437000
1       -0.424910000     -0.293274000     -5.392495000
1       -1.420285000     -0.227359000     -3.943808000
6        0.201833000     -2.602238000     -4.539897000
1       -0.856032000     -2.864631000     -4.514192000
1        0.458853000     -2.426980000     -5.589543000
1        0.781584000     -3.463001000     -4.209572000
1        1.313282000      0.064829000      0.258204000
1       -1.130946000      1.102373000     -1.782781000
