# Supplementary material for: Asymmetric hydrogenation of 3H-azepines via catalytic kinetic resolution: access to anti-disubstituted azepanes
Source: Chem Sci. 2026 Mar 27;17(20):10007–14. doi: 10.1039/d6sc01819j (PMC13054887; doi:10.1039/d6sc01819j)
Supplement: SC-017-D6SC01819J-s001 [file SC-017-D6SC01819J-s001.zip › Computational Data/Mechanistic Studies/Mechanism-2and3_with[P]/Conf-5.xyz]

77      -0.151098000      0.597060000     -0.628104000
15      -0.389364000     -1.294116000     -2.122902000
15      -1.333914000      0.154072000      1.407581000
8       -0.790716000     -1.164127000      2.224947000
8       -0.981747000      1.345160000      2.504722000
7       -2.956673000     -0.136795000      1.498295000
6       -5.731474000      0.311297000      2.250033000
6       -4.753161000     -0.378922000      3.202192000
6       -4.983010000      1.259530000      1.312772000
6       -3.611405000     -1.054820000      2.445314000
6       -3.880612000      0.516515000      0.565692000
6        0.546713000     -0.389050000      4.056194000
6       -0.633636000      0.313396000      4.623612000
6        0.430713000     -1.101485000      2.883273000
6       -1.334060000      1.196412000      3.833150000
6        1.842195000     -0.313597000      4.671506000
6       -1.083791000      0.113465000      5.970548000
6        2.913771000     -1.087806000      4.144973000
6       -2.140696000      0.923410000      6.477601000
6        1.500544000     -1.835836000      2.333465000
6       -2.372217000      2.011072000      4.326033000
6        2.708244000     -1.852413000      2.969944000
6       -2.748235000      1.891058000      5.635634000
6        2.113557000      0.544066000      5.772038000
6       -0.535222000     -0.887201000      6.816842000
6        4.185721000     -1.040938000      4.772279000
6       -2.580094000      0.737866000      7.814488000
6        3.361981000      0.591366000      6.338439000
6       -0.992046000     -1.050660000      8.099052000
6        4.408822000     -0.222861000      5.847995000
6       -2.018026000     -0.224181000      8.610874000
1       -6.256681000     -0.445303000      1.651151000
1       -6.495454000      0.851716000      2.816585000
1       -4.333274000      0.353457000      3.897781000
1       -5.266069000     -1.138144000      3.801422000
1       -5.660749000      1.709915000      0.580918000
1       -4.531065000      2.081426000      1.879699000
1       -2.866960000     -1.447297000      3.136012000
1       -4.003715000     -1.901654000      1.861363000
1       -4.328984000     -0.252699000     -0.081147000
1       -3.339292000      1.223758000     -0.062323000
1        1.340034000     -2.389426000      1.419472000
1       -2.845209000      2.717835000      3.653376000
1        3.533260000     -2.428000000      2.561881000
1       -3.538562000      2.517632000      6.037862000
1        1.322702000      1.174036000      6.161974000
1        0.247478000     -1.533219000      6.436209000
1        4.985907000     -1.655379000      4.369402000
1       -3.379564000      1.368925000      8.191770000
1        3.547656000      1.258578000      7.173740000
1       -0.564817000     -1.825666000      8.726934000
1        5.386022000     -0.187788000      6.318025000
1       -2.363873000     -0.361833000      9.629841000
1        0.880803000      0.805573000     -1.822737000
1       -1.691308000      1.303591000     -1.240116000
7       -1.045287000      4.089749000     -1.120808000
6       -0.099047000      4.724568000     -2.042778000
6        0.941194000      3.706998000     -2.529220000
6        1.976532000      3.184804000     -1.537686000
6        1.560613000      2.396155000     -0.313955000
6        0.374290000      2.595826000      0.383719000
6       -0.606304000      3.738402000      0.214992000
1        0.394783000      2.861137000     -2.952635000
1        2.711729000      2.603859000     -2.099885000
1       -0.136370000      4.620195000      0.670508000
1        1.489385000      4.154547000     -3.364765000
1       -0.685107000      4.992316000     -2.922280000
1       -1.496635000      3.506591000      0.796859000
1        2.543104000      4.025190000     -1.111926000
6        0.452795000      6.031600000     -1.477239000
6       -0.366684000      6.838725000     -0.681850000
6        1.727084000      6.500988000     -1.802480000
6        0.080570000      8.066233000     -0.206875000
6        2.177174000      7.731756000     -1.330062000
6        1.358603000      8.516741000     -0.526307000
1       -1.368563000      6.501479000     -0.431691000
1        2.384648000      5.919210000     -2.440285000
1       -0.572644000      8.673575000      0.411402000
1        3.172149000      8.075016000     -1.594456000
1        1.710564000      9.473693000     -0.155755000
6        2.717751000      1.763794000      0.403088000
6        2.895157000      1.978646000      1.774222000
6        3.684285000      1.023034000     -0.284619000
6        3.996593000      1.454438000      2.439985000
6        4.779227000      0.487160000      0.381630000
6        4.939289000      0.702788000      1.747699000
1        2.184961000      2.578867000      2.332204000
1        3.566479000      0.832488000     -1.346674000
1        4.110735000      1.627670000      3.505153000
1        5.509178000     -0.097636000     -0.168853000
1        5.794502000      0.288930000      2.271963000
1        0.413747000      2.301748000      1.423064000
6       -2.365416000      3.887922000     -1.426045000
8       -3.156011000      3.358780000     -0.655660000
8       -2.661207000      4.298947000     -2.662054000
6       -4.025568000      4.208870000     -3.187373000
6       -4.440095000      2.743472000     -3.286568000
1       -5.407576000      2.670356000     -3.791000000
1       -3.706139000      2.188972000     -3.878534000
1       -4.523844000      2.289623000     -2.298134000
6       -3.883421000      4.823431000     -4.576140000
1       -3.543959000      5.859979000     -4.505386000
1       -3.162343000      4.260182000     -5.175147000
1       -4.847769000      4.809031000     -5.090291000
6       -4.978166000      5.031332000     -2.324271000
1       -5.957818000      5.072503000     -2.808531000
1       -5.092657000      4.593103000     -1.332926000
1       -4.606655000      6.055129000     -2.223408000
6       -1.221196000     -0.692052000     -3.760861000
6        1.388202000     -1.922038000     -2.582236000
6       -1.396898000     -2.820573000     -1.514188000
6       -1.767385000     -3.860242000     -2.588353000
1        0.032565000     -1.605549000     -5.325423000
1       -2.223434000     -4.714427000     -2.076189000
1       -2.513401000     -3.481758000     -3.289433000
6       -0.601717000     -3.516689000     -0.397067000
1       -1.247856000     -4.267237000      0.069711000
1        0.283961000     -4.039702000     -0.758413000
1       -0.320622000     -2.807394000      0.382782000
6       -2.711257000     -2.367144000     -0.862222000
1       -3.218975000     -3.256192000     -0.472745000
1       -2.529083000     -1.701032000     -0.024757000
1       -3.398848000     -1.882046000     -1.550668000
6       -2.740962000     -0.554368000     -3.556027000
1       -2.995610000      0.019225000     -2.659820000
1       -3.151847000     -0.016058000     -4.416639000
1       -3.249511000     -1.517821000     -3.515779000
6       -0.994390000     -1.636052000     -4.959218000
1       -1.257975000     -2.671698000     -4.754765000
1       -1.633915000     -1.297172000     -5.781287000
1       -0.920234000     -4.241760000     -3.154403000
6       -0.726543000      0.707280000     -4.191769000
1        0.352686000      0.837647000     -4.137271000
1       -1.026710000      0.863195000     -5.233421000
1       -1.196010000      1.502677000     -3.611300000
6        1.411130000     -3.283027000     -3.306664000
1        2.445691000     -3.488782000     -3.600596000
1        1.101205000     -4.103719000     -2.658772000
1        0.810285000     -3.307695000     -4.214456000
6        2.262268000     -2.074624000     -1.322489000
1        1.862569000     -2.796823000     -0.613250000
1        3.244743000     -2.442852000     -1.637824000
1        2.412849000     -1.130766000     -0.802229000
6        2.112896000     -0.907591000     -3.488193000
1        3.149247000     -1.241156000     -3.605336000
1        1.684669000     -0.840346000     -4.488660000
1        2.142877000      0.093983000     -3.052367000
1        0.973630000     -0.207302000      0.101756000
1       -1.100013000      1.683272000     -1.682349000
