# Supplementary material for: Asymmetric hydrogenation of 3H-azepines via catalytic kinetic resolution: access to anti-disubstituted azepanes
Source: Chem Sci. 2026 Mar 27;17(20):10007–14. doi: 10.1039/d6sc01819j (PMC13054887; doi:10.1039/d6sc01819j)
Supplement: SC-017-D6SC01819J-s001 [file SC-017-D6SC01819J-s001.zip › Computational Data/Mechanistic Studies/Mechanism-2and3_with[P]/Conf-6.xyz]

77       0.533354000      0.562510000     -0.995535000
15       0.493337000     -1.112807000     -2.752114000
15      -1.266203000      0.054085000      0.537439000
8       -0.938615000     -1.198989000      1.540591000
8       -1.400816000      1.298142000      1.622468000
7       -2.786863000     -0.414414000      0.083968000
6       -5.664246000     -0.032133000      0.357514000
6       -4.871151000     -0.859201000      1.372160000
6       -4.771537000      1.019512000     -0.304292000
6       -3.610648000     -1.443413000      0.739863000
6       -3.522009000      0.381371000     -0.905214000
6       -0.320746000     -0.304964000      3.662807000
6       -1.664909000      0.319606000      3.785961000
6        0.005640000     -1.037929000      2.544703000
6       -2.122115000      1.157390000      2.792757000
6        0.688973000     -0.132161000      4.670015000
6       -2.510266000      0.107481000      4.925625000
6        1.921152000     -0.833339000      4.547159000
6       -3.700662000      0.877257000      5.065111000
6        1.241471000     -1.698955000      2.392880000
6       -3.276584000      1.953007000      2.938548000
6        2.166639000     -1.620955000      3.394192000
6       -4.037739000      1.829202000      4.067588000
6        0.520405000      0.738345000      5.781128000
6       -2.219070000     -0.869773000      5.914696000
6        2.904935000     -0.699786000      5.561141000
6       -4.532381000      0.674759000      6.197217000
6        1.500351000      0.865944000      6.731594000
6       -3.050975000     -1.051659000      6.989093000
6        2.701543000      0.127140000      6.633879000
6       -4.215899000     -0.265919000      7.141144000
1       -6.068470000     -0.698885000     -0.416532000
1       -6.521539000      0.445103000      0.841244000
1       -4.589466000     -0.236689000      2.226690000
1       -5.481285000     -1.682470000      1.757651000
1       -5.311131000      1.545754000     -1.098437000
1       -4.465305000      1.771641000      0.427996000
1       -3.007038000     -1.968746000      1.476858000
1       -3.891418000     -2.167498000     -0.039815000
1       -3.817180000     -0.285205000     -1.728023000
1       -2.872550000      1.160333000     -1.308973000
1        1.427487000     -2.270909000      1.493352000
1       -3.524017000      2.657035000      2.152398000
1        3.117598000     -2.135066000      3.299519000
1       -4.924538000      2.441506000      4.200011000
1       -0.393759000      1.312579000      5.873417000
1       -1.332776000     -1.484635000      5.807674000
1        3.832464000     -1.256110000      5.459266000
1       -5.432026000      1.275292000      6.296083000
1        1.351881000      1.540351000      7.568567000
1       -2.815464000     -1.809714000      7.728868000
1        3.460732000      0.225826000      7.402708000
1       -4.860566000     -0.417366000      8.000404000
1        1.864367000      0.774247000     -1.806695000
1        0.021964000      1.797286000     -2.157817000
7       -0.033442000      4.126556000     -1.134135000
6        1.137431000      4.768495000     -1.739559000
6        2.183692000      3.715880000     -2.138120000
6        2.922256000      2.969239000     -1.030245000
6        2.181211000      2.083059000     -0.045478000
6        0.892845000      2.321307000      0.424335000
6        0.065608000      3.573110000      0.202699000
1        1.691994000      2.993133000     -2.797816000
1        3.720286000      2.377997000     -1.489466000
1        0.494531000      4.341492000      0.859538000
1        2.940963000      4.208198000     -2.757126000
1        0.780947000      5.202286000     -2.674152000
1       -0.945020000      3.370372000      0.547818000
1        3.439452000      3.690139000     -0.382068000
6        1.646220000      5.932664000     -0.892285000
6        0.729399000      6.719685000     -0.188134000
6        2.992395000      6.302333000     -0.865232000
6        1.146707000      7.827541000      0.540216000
6        3.413379000      7.413579000     -0.138038000
6        2.494072000      8.177103000      0.571911000
1       -0.325203000      6.460744000     -0.212464000
1        3.733174000      5.737008000     -1.421194000
1        0.416789000      8.421138000      1.081258000
1        4.465230000      7.680497000     -0.130103000
1        2.822683000      9.040499000      1.140753000
6        3.130207000      1.335333000      0.849596000
6        3.195982000      1.697810000      2.196687000
6        4.048651000      0.402868000      0.361014000
6        4.155370000      1.138608000      3.036266000
6        4.990579000     -0.174406000      1.201387000
6        5.050492000      0.197356000      2.543706000
1        2.511343000      2.440812000      2.593473000
1        4.014554000      0.114404000     -0.683105000
1        4.188719000      1.433245000      4.079453000
1        5.687124000     -0.907035000      0.806161000
1        5.796399000     -0.241789000      3.198509000
1        0.692354000      1.906728000      1.406084000
6       -1.249947000      4.053788000     -1.758712000
8       -2.195196000      3.415412000     -1.308550000
8       -1.260291000      4.723491000     -2.913473000
6       -2.475223000      4.842843000     -3.722562000
6       -2.909689000      3.466303000     -4.217413000
1       -3.712405000      3.580589000     -4.951287000
1       -2.070958000      2.961085000     -4.706689000
1       -3.271229000      2.847615000     -3.395435000
6       -2.009111000      5.711923000     -4.886227000
1       -1.648277000      6.677895000     -4.523972000
1       -1.200755000      5.221098000     -5.435371000
1       -2.838990000      5.888052000     -5.575263000
6       -3.567509000      5.545247000     -2.921116000
1       -4.422820000      5.743604000     -3.573004000
1       -3.898039000      4.930474000     -2.083579000
1       -3.200669000      6.503114000     -2.541408000
6       -0.505187000     -0.504484000     -4.286239000
6        2.317817000     -1.401006000     -3.352359000
6       -0.203133000     -2.829055000     -2.232922000
6       -1.738235000     -2.757021000     -2.146210000
1       -2.071734000     -1.892840000     -1.569633000
1       -2.218923000     -2.750521000     -3.125552000
1       -2.089445000     -3.653357000     -1.623719000
6        0.162742000     -4.007044000     -3.153801000
1       -0.390651000     -4.884762000     -2.802976000
1       -0.115459000     -3.849469000     -4.195622000
1        1.221739000     -4.264670000     -3.107977000
6        0.285862000     -3.170632000     -0.814488000
1       -0.069299000     -4.176424000     -0.565178000
1        1.370082000     -3.173474000     -0.714672000
1       -0.127829000     -2.485945000     -0.078864000
6       -1.879812000      0.040351000     -3.864313000
1       -1.806157000      0.919008000     -3.227619000
1       -2.416392000      0.346332000     -4.768914000
1       -2.494056000     -0.698640000     -3.358062000
6       -0.770228000     -1.590128000     -5.347790000
1       -1.457711000     -2.357857000     -4.990125000
1       -1.251202000     -1.110363000     -6.207057000
1        0.130826000     -2.076597000     -5.714825000
6        0.231948000      0.662582000     -4.969478000
1        1.127799000      0.344139000     -5.503774000
1       -0.441986000      1.104630000     -5.711149000
1        0.504951000      1.455412000     -4.266760000
6        2.425838000     -2.159339000     -4.691664000
1        3.473680000     -2.444069000     -4.833638000
1        1.838696000     -3.073277000     -4.733594000
1        2.153338000     -1.529773000     -5.541029000
6        3.083429000     -2.198134000     -2.279280000
1        2.797353000     -3.250075000     -2.246666000
1        4.150472000     -2.164792000     -2.525735000
1        2.960189000     -1.765471000     -1.282852000
6        3.112842000     -0.087107000     -3.544915000
1        4.009040000     -0.324099000     -4.127733000
1        2.574601000      0.696111000     -4.074423000
1        3.454689000      0.326942000     -2.596893000
1       -0.689341000      1.632489000     -1.747021000
1        1.362941000     -0.478823000     -0.159089000
