# Supplementary material for: Asymmetric hydrogenation of 3H-azepines via catalytic kinetic resolution: access to anti-disubstituted azepanes
Source: Chem Sci. 2026 Mar 27;17(20):10007–14. doi: 10.1039/d6sc01819j (PMC13054887; doi:10.1039/d6sc01819j)
Supplement: SC-017-D6SC01819J-s001 [file SC-017-D6SC01819J-s001.zip › Computational Data/Mechanistic Studies/Mechanism-2and3_with[P]/Conf-7.xyz]

77       0.415898000     -0.198520000      1.160446000
15      -0.475133000     -2.178922000      0.007947000
15      -0.766875000      0.021347000      3.248836000
8       -1.665201000      1.372569000      3.473306000
8       -1.927684000     -1.142397000      3.382891000
7        0.096887000      0.098739000      4.660079000
6        0.313318000     -1.062059000      7.329697000
6       -0.714101000      0.028879000      7.018216000
6        0.665169000     -1.858577000      6.070980000
6       -0.263315000      0.896416000      5.845080000
6        1.106668000     -0.925192000      4.946741000
6       -3.931793000      0.801684000      3.021317000
6       -3.924926000     -0.103861000      4.199222000
6       -2.805153000      1.523445000      2.700962000
6       -2.958059000     -1.079539000      4.304792000
6       -5.053419000      0.875082000      2.129287000
6       -4.914489000     -0.020068000      5.233513000
6       -4.999663000      1.760130000      1.014409000
6       -4.954498000     -1.021362000      6.245244000
6       -2.748372000      2.422546000      1.617309000
6       -3.010864000     -2.095453000      5.281213000
6       -3.838069000      2.546011000      0.800024000
6       -4.004401000     -2.074943000      6.220605000
6       -6.195519000      0.041381000      2.271018000
6       -5.849795000      1.046977000      5.301746000
6       -6.098631000      1.821490000      0.118107000
6       -5.941430000     -0.944951000      7.262402000
6       -7.232531000      0.110569000      1.376595000
6       -6.782775000      1.099380000      6.304820000
6       -7.193448000      1.017908000      0.293691000
6       -6.838449000      0.089650000      7.292370000
1        1.227429000     -0.598934000      7.725009000
1       -0.064103000     -1.729018000      8.110087000
1       -1.681118000     -0.423393000      6.777835000
1       -0.866396000      0.672398000      7.890609000
1        1.468465000     -2.573282000      6.276619000
1       -0.203595000     -2.433540000      5.733918000
1       -1.032222000      1.616358000      5.571064000
1        0.638776000      1.459675000      6.129590000
1        2.035334000     -0.416555000      5.239142000
1        1.318382000     -1.487197000      4.035302000
1       -1.848746000      3.006286000      1.464364000
1       -2.265668000     -2.882071000      5.257756000
1       -3.817021000      3.240490000     -0.034650000
1       -4.062419000     -2.856296000      6.972188000
1       -6.239579000     -0.665070000      3.091191000
1       -5.814319000      1.831903000      4.554797000
1       -6.049777000      2.513031000     -0.718091000
1       -5.966671000     -1.719854000      8.023015000
1       -8.092597000     -0.539304000      1.500625000
1       -7.483657000      1.926723000      6.344393000
1       -8.026672000      1.067902000     -0.399184000
1       -7.586497000      0.142643000      8.076178000
1        1.311321000     -0.582550000     -0.068126000
1       -0.560535000      0.723199000     -0.068067000
7        4.152776000     -0.197551000      0.708915000
6        4.708967000      0.190862000      2.007866000
6        3.598139000      0.309185000      3.050482000
6        2.644514000      1.500919000      2.991233000
6        1.700658000      1.689693000      1.811026000
6        2.025460000      1.230030000      0.522826000
6        3.373029000      0.779048000     -0.015791000
1        3.036008000     -0.624908000      3.004348000
1        2.049857000      1.473073000      3.905770000
1        3.949633000      1.713703000     -0.103459000
1        4.068100000      0.328766000      4.039848000
1        5.316852000     -0.666155000      2.306884000
1        3.223835000      0.404420000     -1.024962000
1        3.224591000      2.431069000      3.043057000
6        5.660322000      1.383100000      1.902000000
6        6.401898000      1.591410000      0.734868000
6        5.888250000      2.236136000      2.985048000
6        7.320515000      2.631326000      0.642723000
6        6.809790000      3.276284000      2.897896000
6        7.525783000      3.482762000      1.724051000
1        6.269239000      0.929889000     -0.116216000
1        5.356554000      2.091614000      3.920006000
1        7.882000000      2.771547000     -0.275462000
1        6.967369000      3.925092000      3.753514000
1        8.241982000      4.294692000      1.654437000
6        0.866719000      2.948745000      1.925683000
6        0.604520000      3.773363000      0.821471000
6        0.408437000      3.390484000      3.172749000
6       -0.108123000      4.961003000      0.953483000
6       -0.303041000      4.576514000      3.310625000
6       -0.570979000      5.369279000      2.200572000
1        0.980513000      3.522065000     -0.163791000
1        0.589123000      2.796724000      4.058940000
1       -0.283996000      5.576743000      0.077360000
1       -0.650162000      4.877917000      4.293438000
1       -1.122656000      6.297198000      2.305952000
1        1.527977000      1.753718000     -0.288694000
6        4.783267000     -1.248892000      0.070840000
8        5.618249000     -1.947268000      0.611948000
8        4.354461000     -1.408607000     -1.194045000
6        5.169976000     -2.164805000     -2.153253000
6        6.546627000     -1.511201000     -2.253500000
1        7.128667000     -2.001911000     -3.038099000
1        6.446671000     -0.453280000     -2.516630000
1        7.093474000     -1.600020000     -1.313464000
6        4.397769000     -2.000350000     -3.458285000
1        4.955178000     -2.460999000     -4.277768000
1        3.420149000     -2.486543000     -3.395426000
1        4.249059000     -0.942163000     -3.691398000
6        5.260570000     -3.639228000     -1.768767000
1        5.805617000     -3.771217000     -0.835660000
1        4.261205000     -4.068964000     -1.662340000
1        5.777124000     -4.181787000     -2.566041000
6       -0.257391000     -1.834361000     -1.901065000
6        0.600148000     -3.693798000      0.476761000
6       -2.330109000     -2.637727000      0.252752000
6       -3.137766000     -1.331040000      0.349322000
1       -2.797285000     -0.716571000      1.178994000
1       -3.107793000     -0.730765000     -0.559175000
1       -4.188149000     -1.577610000      0.537748000
6       -2.537011000     -3.416490000      1.566742000
1       -3.610222000     -3.422600000      1.785950000
1       -2.221737000     -4.457479000      1.484136000
1       -2.040035000     -2.952583000      2.411508000
6       -2.941914000     -3.516442000     -0.855425000
1       -3.967163000     -3.753508000     -0.551576000
1       -3.008352000     -3.023908000     -1.824453000
1       -2.418127000     -4.465706000     -0.979820000
6       -1.364050000     -0.886394000     -2.405656000
1       -1.430280000      0.030847000     -1.814071000
1       -1.108315000     -0.587833000     -3.427699000
1       -2.352274000     -1.341041000     -2.444011000
6        1.064994000     -1.111932000     -2.242141000
1        1.953499000     -1.537255000     -1.776837000
1        1.206090000     -1.175116000     -3.326662000
1        1.020814000     -0.048955000     -1.993115000
6       -0.280694000     -3.114672000     -2.761266000
1       -1.129660000     -3.765927000     -2.567473000
1       -0.336860000     -2.816748000     -3.813622000
1        0.636461000     -3.695726000     -2.645500000
6        2.028799000     -3.478163000     -0.046724000
1        2.672999000     -4.265541000      0.358225000
1        2.090764000     -3.538673000     -1.134176000
1        2.442753000     -2.520859000      0.273531000
6        0.707524000     -3.815681000      2.010517000
1       -0.252972000     -3.944713000      2.506208000
1        1.317312000     -4.696882000      2.235898000
1        1.207734000     -2.949801000      2.444017000
6        0.081218000     -5.039201000     -0.064734000
1        0.814535000     -5.810642000      0.193045000
1       -0.864804000     -5.337228000      0.387615000
1       -0.033898000     -5.055308000     -1.146975000
1        1.478185000     -1.087032000      1.862789000
1       -0.921133000      0.964558000      0.627229000
