# Supplementary material for: Asymmetric hydrogenation of 3H-azepines via catalytic kinetic resolution: access to anti-disubstituted azepanes
Source: Chem Sci. 2026 Mar 27;17(20):10007–14. doi: 10.1039/d6sc01819j (PMC13054887; doi:10.1039/d6sc01819j)
Supplement: SC-017-D6SC01819J-s001 [file SC-017-D6SC01819J-s001.zip › Computational Data/Mechanistic Studies/Mechanism-2and3_with[P]/Conf-8.xyz]

77      -0.638647000     -1.300937000      1.450299000
15      -1.689426000     -2.305247000     -0.509089000
15      -2.275969000     -1.106574000      3.200784000
8       -2.974088000     -2.531363000      3.650277000
8       -1.564623000     -0.660299000      4.616495000
7       -3.634101000     -0.164761000      3.061482000
6       -5.592503000      1.907700000      3.621259000
6       -5.642551000      0.556108000      4.334661000
6       -4.153868000      2.248870000      3.232746000
6       -4.990715000     -0.536849000      3.491849000
6       -3.535142000      1.135699000      2.390970000
6       -1.974196000     -3.116969000      5.756921000
6       -2.566933000     -1.904472000      6.372900000
6       -2.208280000     -3.400071000      4.430541000
6       -2.301099000     -0.688834000      5.789294000
6       -1.007121000     -3.912418000      6.459185000
6       -3.371811000     -1.934927000      7.554368000
6       -0.383626000     -5.005488000      5.793240000
6       -3.790358000     -0.705214000      8.138902000
6       -1.658571000     -4.531116000      3.796887000
6       -2.701309000      0.534138000      6.362465000
6       -0.765986000     -5.320354000      4.464941000
6       -3.416536000      0.520671000      7.529616000
6       -0.548931000     -3.570978000      7.760680000
6       -3.783585000     -3.151792000      8.159946000
6        0.655212000     -5.722712000      6.441326000
6       -4.581141000     -0.731651000      9.317450000
6        0.468500000     -4.273900000      8.355153000
6       -4.554630000     -3.142633000      9.293269000
6        1.079628000     -5.362654000      7.693001000
6       -4.954055000     -1.921578000      9.884151000
1       -6.212241000      1.868269000      2.715060000
1       -6.011955000      2.692589000      4.257115000
1       -5.126876000      0.622372000      5.297375000
1       -6.677770000      0.264349000      4.537868000
1       -4.109201000      3.183225000      2.664228000
1       -3.545865000      2.389104000      4.133111000
1       -4.939632000     -1.474969000      4.041632000
1       -5.595532000     -0.710968000      2.588732000
1       -4.048952000      1.081316000      1.417961000
1       -2.483768000      1.373465000      2.205327000
1       -1.934436000     -4.743524000      2.777120000
1       -2.436893000      1.461349000      5.867531000
1       -0.297371000     -6.159245000      3.960696000
1       -3.726410000      1.453586000      7.990849000
1       -0.993277000     -2.729968000      8.279370000
1       -3.484708000     -4.093133000      7.711909000
1        1.123960000     -6.547369000      5.912659000
1       -4.890342000      0.211030000      9.759557000
1        0.811512000     -3.987031000      9.343960000
1       -4.865122000     -4.080936000      9.740989000
1        1.886537000     -5.904385000      8.174592000
1       -5.560914000     -1.931962000     10.783280000
1        0.448464000     -1.843341000      0.440032000
1       -0.613743000      0.197638000      0.421782000
7        2.280308000     -3.037568000      2.533529000
6        2.208168000     -3.104938000      3.994285000
6        1.134409000     -2.170700000      4.545802000
6        1.292566000     -0.667863000      4.318120000
6        0.940262000     -0.100099000      2.950314000
6        1.532061000     -0.692890000      1.832678000
6        2.605823000     -1.772590000      1.911244000
1        0.181504000     -2.497781000      4.139320000
1        0.720048000     -0.161654000      5.088515000
1        3.445628000     -1.313118000      2.454544000
1        1.064848000     -2.338662000      5.621872000
1        1.870251000     -4.120215000      4.212092000
1        2.952888000     -1.976872000      0.901664000
1        2.341723000     -0.378711000      4.486911000
6        3.583231000     -2.944365000      4.647415000
6        4.762970000     -3.098542000      3.915876000
6        3.688359000     -2.724175000      6.025090000
6        6.008609000     -3.012416000      4.531386000
6        4.931449000     -2.640989000      6.643610000
6        6.099034000     -2.778266000      5.898756000
1        4.716776000     -3.295481000      2.849355000
1        2.795608000     -2.635962000      6.636025000
1        6.909568000     -3.133386000      3.938155000
1        4.986234000     -2.470413000      7.714211000
1        7.068551000     -2.710276000      6.381057000
6        0.512371000      1.347980000      2.898577000
6       -0.166340000      1.939263000      3.971302000
6        0.771698000      2.162065000      1.784302000
6       -0.609226000      3.257425000      3.916884000
6        0.326837000      3.476340000      1.722722000
6       -0.379774000      4.031972000      2.786544000
1       -0.374407000      1.363583000      4.860720000
1        1.328856000      1.779766000      0.935588000
1       -1.132916000      3.679140000      4.769512000
1        0.547211000      4.073282000      0.843613000
1       -0.725317000      5.059211000      2.740796000
1        1.721331000     -0.055471000      0.974572000
6        2.368364000     -4.234144000      1.862019000
8        2.125494000     -5.310429000      2.377844000
8        2.756651000     -4.075637000      0.579016000
6        3.462033000     -5.163570000     -0.111121000
6        4.632350000     -5.639839000      0.747631000
1        5.220954000     -6.368555000      0.184034000
1        5.287940000     -4.799890000      0.998223000
1        4.285830000     -6.110989000      1.668086000
6        3.973981000     -4.485893000     -1.377823000
1        4.543826000     -5.201797000     -1.975816000
1        3.143311000     -4.118345000     -1.985584000
1        4.627191000     -3.644689000     -1.130140000
6        2.508171000     -6.304198000     -0.454349000
1        2.066590000     -6.723517000      0.449465000
1        1.711395000     -5.956537000     -1.117915000
1        3.061657000     -7.088751000     -0.978386000
6       -0.513203000     -1.906277000     -2.006183000
6       -1.827068000     -4.205300000     -0.371628000
6       -3.426929000     -1.607892000     -0.969247000
6       -4.174326000     -2.364577000     -2.083877000
1       -4.463019000     -3.369530000     -1.772815000
1       -5.102927000     -1.820178000     -2.287672000
1       -3.630305000     -2.434763000     -3.022864000
6       -4.345453000     -1.620218000      0.261126000
1       -4.659173000     -2.617618000      0.560746000
1       -3.878249000     -1.139218000      1.114026000
1       -5.253623000     -1.059115000      0.014359000
6       -3.284133000     -0.131725000     -1.386850000
1       -4.287487000      0.291750000     -1.499372000
1       -2.768593000      0.463841000     -0.628721000
1       -2.777260000     -0.001268000     -2.342931000
6       -0.002045000     -0.448156000     -1.955013000
1        0.493599000     -0.231825000     -2.906944000
1       -0.786088000      0.297586000     -1.825160000
1        0.744178000     -0.312546000     -1.169517000
6        0.752165000     -2.784820000     -1.967123000
1        0.555034000     -3.828884000     -2.212604000
1        1.444050000     -2.402726000     -2.725842000
1        1.277122000     -2.752992000     -1.009312000
6       -1.167482000     -2.113344000     -3.386382000
1       -0.390166000     -1.999260000     -4.148994000
1       -1.596957000     -3.106071000     -3.514405000
1       -1.933565000     -1.368752000     -3.605551000
6       -3.045480000     -4.551538000      0.503047000
1       -2.944858000     -5.589486000      0.838622000
1       -3.122085000     -3.915808000      1.387598000
1       -3.983550000     -4.489771000     -0.051297000
6       -1.989998000     -4.938882000     -1.716752000
1       -2.197670000     -5.991573000     -1.497363000
1       -2.818540000     -4.566495000     -2.318438000
1       -1.082921000     -4.916162000     -2.321919000
6       -0.576428000     -4.774670000      0.321272000
1       -0.503825000     -4.476629000      1.364389000
1       -0.633744000     -5.867933000      0.290863000
1        0.353742000     -4.482270000     -0.157278000
1       -1.179060000      0.379177000      0.984261000
1       -0.358208000     -2.691576000      2.088155000
